# Supplementary material for: Identification of Au-hydrides as key intermediates in the reduction of Au(iii) prodrugs to active Au(i) species under protic conditions
Source: Chem Sci. 2026 Jan 7;17(8):4183–90. doi: 10.1039/d5sc06212h (PMC12777740; doi:10.1039/d5sc06212h)
Supplement: SC-017-D5SC06212H-s002 [file SC-017-D5SC06212H-s002.cif]

# Supplementary Information (SI) for Chemical Science.
# This journal is © The Royal Society of Chemistry 2026

####################################################################### 
# 
# This file contains crystal structure data downloaded from the 
# Cambridge Structural Database (CSD) hosted by the Cambridge 
# Crystallographic Data Centre (CCDC).
# 
# Full information about CCDC data access policies and citation 
# guidelines are available at http://www.ccdc.cam.ac.uk/access/V1 
# 
# Audit and citation data items may have been added by the CCDC. 
# Please retain this information to preserve the provenance of 
# this file and to allow appropriate attribution of the data. 
# 
#######################################################################

data_JO_MA_08_2_auto_a
_database_code_depnum_ccdc_archive 'CCDC 2424404'
loop_
_audit_author_name
_audit_author_address
'Jasmine Ochs'
;Ruhr university Bochum
Germany
;
_audit_update_record             
;
2025-02-17 deposited with the CCDC.	2025-12-26 downloaded from the CCDC.
;
_audit_creation_date             2025-02-12
_audit_creation_method           
;
Olex2 1.5
(compiled 2023.03.06 svn.rbb2c1857 for OlexSys, GUI svn.r6748)
;
_chemical_formula_moiety         'C17 H18 Au Cl N2 O3 S'
_chemical_formula_sum            'C17 H18 Au Cl N2 O3 S'
_chemical_formula_weight         562.829
_chemical_absolute_configuration unk
_chemical_oxdiff_formula         CHNOSAu
loop_
_atom_type_symbol
_atom_type_scat_dispersion_real
_atom_type_scat_dispersion_imag
_atom_type_scat_Cromer_Mann_a1
_atom_type_scat_Cromer_Mann_a2
_atom_type_scat_Cromer_Mann_a3
_atom_type_scat_Cromer_Mann_a4
_atom_type_scat_Cromer_Mann_b1
_atom_type_scat_Cromer_Mann_b2
_atom_type_scat_Cromer_Mann_b3
_atom_type_scat_Cromer_Mann_b4
_atom_type_scat_Cromer_Mann_c
_atom_type_scat_source
_atom_type_scat_dispersion_source
Au -4.01093 7.72880 16.88190 18.59130 25.55820 5.86000 0.46110 8.62160 1.48260
36.39560 12.06580 'International Tables Volume C Table 6.1.1.4 (pp. 500-502)'
'Henke, Gullikson and Davis, At. Data and Nucl. Data Tables, 1993, 54, 2'
C 0.01920 0.00962 2.31000 1.02000 1.58860 0.86500 20.84390 10.20750 0.56870
51.65120 0.21560 'International Tables Volume C Table 6.1.1.4 (pp. 500-502)'
'Henke, Gullikson and Davis, At. Data and Nucl. Data Tables, 1993, 54, 2'
Cl 0.36843 0.69943 11.46040 7.19640 6.25560 1.64550 0.01040 1.16620 18.51940
47.77840 -9.55740 'International Tables Volume C Table 6.1.1.4 (pp. 500-502)'
'Henke, Gullikson and Davis, At. Data and Nucl. Data Tables, 1993, 54, 2'
H 0.00000 0.00000 0.49300 0.32291 0.14019 0.04081 10.51090 26.12570 3.14236
57.79970 0.00304 'International Tables Volume C Table 6.1.1.4 (pp. 500-502)'
'Henke, Gullikson and Davis, At. Data and Nucl. Data Tables, 1993, 54, 2'
N 0.03256 0.01839 12.21260 3.13220 2.01250 1.16630 0.00570 9.89330 28.99750
0.58260 -11.52900 'International Tables Volume C Table 6.1.1.4 (pp. 500-502)'
'Henke, Gullikson and Davis, At. Data and Nucl. Data Tables, 1993, 54, 2'
O 0.05239 0.03377 3.04850 2.28680 1.54630 0.86700 13.27710 5.70110 0.32390
32.90890 0.25080 'International Tables Volume C Table 6.1.1.4 (pp. 500-502)'
'Henke, Gullikson and Davis, At. Data and Nucl. Data Tables, 1993, 54, 2'
S 0.33537 0.55136 6.90530 5.20340 1.43790 1.58630 1.46790 22.21510 0.25360
56.17200 0.86690 'International Tables Volume C Table 6.1.1.4 (pp. 500-502)'
'Henke, Gullikson and Davis, At. Data and Nucl. Data Tables, 1993, 54, 2'

_space_group_crystal_system      orthorhombic
_space_group_IT_number           19
_space_group_name_H-M_alt        'P 21 21 21'
_space_group_name_Hall           ' P 2ac 2ab'
loop_
_space_group_symop_id
_space_group_symop_operation_xyz
1 x,y,z
2 x+1/2,-y+1/2,-z
3 -x,y+1/2,-z+1/2
4 -x+1/2,-y,z+1/2

_symmetry_Int_Tables_number      19
_cell_length_a                   4.8602(1)
_cell_length_b                   14.2036(2)
_cell_length_c                   25.7174(4)
_cell_angle_alpha                90
_cell_angle_beta                 90
_cell_angle_gamma                90
_cell_volume                     1775.33(5)
_cell_formula_units_Z            4
_cell_measurement_reflns_used    4860
_cell_measurement_temperature    106(1)
_cell_measurement_theta_max      76.2490
_cell_measurement_theta_min      3.4480
_exptl_absorpt_coefficient_mu    18.227
_exptl_absorpt_correction_T_max  1.00000
_exptl_absorpt_correction_T_min  0.60125
_exptl_absorpt_correction_type   multi-scan
_exptl_absorpt_process_details   
;
CrysAlisPro 1.171.41.93a (Rigaku Oxford Diffraction, 2020)
Empirical absorption correction using spherical harmonics,
implemented in SCALE3 ABSPACK scaling algorithm.
;
_exptl_crystal_colour            'clear yellow'
_exptl_crystal_colour_lustre     clear
_exptl_crystal_colour_modifier   .
_exptl_crystal_colour_primary    yellow
_exptl_crystal_density_diffrn    2.106
_exptl_crystal_description       needle
_exptl_crystal_F_000             1070.649
_exptl_crystal_recrystallization_method 
'grown by slow evaporation of DCM/methanol'
_exptl_crystal_size_max          0.2
_exptl_crystal_size_mid          0.01
_exptl_crystal_size_min          0.01
_diffrn_reflns_av_R_equivalents  0.0643
_diffrn_reflns_av_unetI/netI     0.0736
_diffrn_reflns_Laue_measured_fraction_full 0.9926
_diffrn_reflns_Laue_measured_fraction_max 0.9369
_diffrn_reflns_limit_h_max       5
_diffrn_reflns_limit_h_min       -5
_diffrn_reflns_limit_k_max       17
_diffrn_reflns_limit_k_min       -17
_diffrn_reflns_limit_l_max       14
_diffrn_reflns_limit_l_min       -32
_diffrn_reflns_number            6668
_diffrn_reflns_point_group_measured_fraction_full 0.9183
_diffrn_reflns_point_group_measured_fraction_max 0.8449
_diffrn_reflns_theta_full        67.6840
_diffrn_reflns_theta_max         76.66
_diffrn_reflns_theta_min         3.44
_diffrn_ambient_environment      N~2~
_diffrn_ambient_temperature      106(1)
_diffrn_detector                 'Hybrid Pixel Array Detector'
_diffrn_detector_area_resol_mean 10.0000
_diffrn_detector_type            HyPix
_diffrn_measured_fraction_theta_full 0.9926
_diffrn_measured_fraction_theta_max 0.9369
_diffrn_measurement_details      
;
List of Runs (angles in degrees, time in seconds):

  # Type    Start    End  Width  t~exp~   \w     \q     \k     \f   Frames
#--------------------------------------------------------------------------
  1  \w    138.00 164.00   0.50    0.29    --  105.91 125.00  60.00   52
  2  \w     97.00 137.00   0.50    0.29    --  105.91 125.00  60.00   80
  3  \w    103.00 175.00   0.50    0.29    --  105.91 114.00  99.00  144
  4  \w     43.00  74.00   0.50    0.29    --  105.91 -61.00-120.00   62
  5  \w   -119.00 -74.00   0.50    0.07    --  -47.28-125.00  60.00   90
  6  \w   -161.00-124.00   0.50    0.29    --  -91.75 -42.00  84.00   74
  7  \w   -116.00 -85.00   0.50    0.29    --  -91.75 -42.00  84.00   62
  8  \w   -116.00 -81.00   0.50    0.07    --  -47.28-125.00  30.00   70
  9  \w   -117.00 -75.00   0.50    0.07    --  -47.28-125.00-150.00   84
 10  \w    -48.00 -23.00   0.50    0.29    --  -91.75  45.00  30.00   50
 11  \w    -48.00 -22.00   0.50    0.29    --  -91.75  45.00  90.00   52
 12  \w    -73.00 -25.00   0.50    0.29    --  -91.75 114.00  99.00   96
 13  \w    -59.00 -22.00   0.50    0.07    --  -47.28  82.00  19.00   74
 14  \w    -48.00 -23.00   0.50    0.29    --  -91.75  45.00 -90.00   50
;
_diffrn_measurement_device       'four-circle diffractometer'
_diffrn_measurement_device_type  'XtaLAB Synergy, Dualflex, HyPix'
_diffrn_measurement_method       '\w scans'
_diffrn_orient_matrix_type       
'CrysAlisPro convention (1999,Acta A55,543-557)'
_diffrn_orient_matrix_UB_11      0.1820132000
_diffrn_orient_matrix_UB_12      0.0703639000
_diffrn_orient_matrix_UB_13      -0.0299558000
_diffrn_orient_matrix_UB_21      0.2535250000
_diffrn_orient_matrix_UB_22      -0.0623179000
_diffrn_orient_matrix_UB_23      0.0103440000
_diffrn_orient_matrix_UB_31      -0.0556205000
_diffrn_orient_matrix_UB_32      -0.0540283000
_diffrn_orient_matrix_UB_33      -0.0508567000
_diffrn_radiation_monochromator  mirror
_diffrn_radiation_probe          x-ray
_diffrn_radiation_type           'Cu K\a'
_diffrn_radiation_wavelength     1.54184
_diffrn_source                   'micro-focus sealed X-ray tube'
_diffrn_source_type              'PhotonJet (Cu) X-ray Source'
_reflns_Friedel_coverage         0.713
_reflns_limit_h_max              5
_reflns_limit_h_min              -5
_reflns_limit_k_max              17
_reflns_limit_k_min              -17
_reflns_limit_l_max              32
_reflns_limit_l_min              -31
_reflns_number_gt                3013
_reflns_number_total             3154
_reflns_threshold_expression     I>=2u(I)
_computing_cell_refinement       'CrysAlisPro 1.171.41.93a (Rigaku OD, 2020)'
_computing_data_collection       'CrysAlisPro 1.171.41.93a (Rigaku OD, 2020)'
_computing_data_reduction        'CrysAlisPro 1.171.41.93a (Rigaku OD, 2020)'
_computing_molecular_graphics    'Olex2 1.5 (Dolomanov et al., 2009)'
_computing_publication_material  'Olex2 1.5 (Dolomanov et al., 2009)'
_computing_structure_refinement  'olex2.refine 1.5 (Bourhis et al., 2015)'
_computing_structure_solution    'SHELXT 2018/2 (Sheldrick, 2018)'
_refine_diff_density_max         1.5880
_refine_diff_density_min         -1.7114
_refine_diff_density_rms         0.2322
_refine_ls_abs_structure_details 
'Hooft, R.W.W., Straver, L.H., Spek, A.L. (2010). J. Appl. Cryst., 43, 665-668.'
_refine_ls_abs_structure_Flack   -0.002(14)
_refine_ls_d_res_high            0.7923
_refine_ls_d_res_low             12.8587
_refine_ls_goodness_of_fit_ref   1.0205
_refine_ls_hydrogen_treatment    constr
_refine_ls_matrix_type           full
_refine_ls_number_constraints    31
_refine_ls_number_parameters     226
_refine_ls_number_reflns         3154
_refine_ls_number_restraints     12
_refine_ls_R_factor_all          0.0409
_refine_ls_R_factor_gt           0.0391
_refine_ls_restrained_S_all      1.0184
_refine_ls_shift/su_max          -0.0006
_refine_ls_shift/su_mean         0.0000
_refine_ls_structure_factor_coef Fsqd
_refine_ls_weighting_details     
'w=1/[\s^2^(Fo^2^)+(0.0684P)^2^] where P=(Fo^2^+2Fc^2^)/3'
_refine_ls_weighting_scheme      calc
_refine_ls_wR_factor_gt          0.1040
_refine_ls_wR_factor_ref         0.1055
_olex2_refinement_description    
;
1. Fixed Uiso
 At 1.2 times of:
  All C(H) groups, All C(H,H) groups, All N(H) groups
 At 1.5 times of:
  All C(H,H,H) groups
2. Uiso/Uaniso restraints and constraints
Uanis(N1) \\sim Ueq: with sigma of 0.005 and sigma for terminal atoms of 0.01
Uanis(C7) \\sim Ueq: with sigma of 0.01 and sigma for terminal atoms of 0.02
3.a Ternary CH refined with riding coordinates:
 C13(H13)
3.b Secondary CH2 refined with riding coordinates:
 C12(H12a,H12b)
3.c Me refined with riding coordinates:
 C15(H15a,H15b,H15c), C17(H17a,H17b,H17c)
3.d Aromatic/amide H refined with riding coordinates:
 N2(H2), C2(H2a), C11(H11), C3(H3), C10(H10), C4(H4), C9(H9), C5(H5), C8(H8)
;
_atom_sites_solution_primary     dual
loop_
_atom_site_label
_atom_site_type_symbol
_atom_site_fract_x
_atom_site_fract_y
_atom_site_fract_z
_atom_site_U_iso_or_equiv
_atom_site_adp_type
_atom_site_occupancy
_atom_site_refinement_flags_posn
_atom_site_refinement_flags_adp
C1 C 0.357(2) 0.7633(6) 0.4031(3) 0.018(2) Uani 1.000000 . .
C12 C 0.0349(19) 0.4520(6) 0.3737(3) 0.0150(17) Uani 1.000000 . .
H12a H 0.0131(19) 0.4573(6) 0.3356(3) 0.018(2) Uiso 1.000000 R .
H12b H -0.1377(19) 0.4252(6) 0.3878(3) 0.018(2) Uiso 1.000000 R .
C13 C 0.2694(18) 0.3839(6) 0.3851(3) 0.0118(16) Uani 1.000000 . .
H13 H 0.4351(18) 0.4030(6) 0.3646(3) 0.0141(19) Uiso 1.000000 R .
C14 C 0.342(2) 0.3832(6) 0.4434(3) 0.018(2) Uani 1.000000 . .
C15 C 0.176(2) 0.3412(8) 0.5262(3) 0.025(2) Uani 1.000000 . .
H15a H 0.018(2) 0.3096(8) 0.5422(3) 0.038(3) Uiso 1.000000 R .
H15b H 0.345(2) 0.3073(8) 0.5351(3) 0.038(3) Uiso 1.000000 R .
H15c H 0.188(2) 0.4060(8) 0.5391(3) 0.038(3) Uiso 1.000000 R .
C16 C 0.3574(18) 0.2214(6) 0.3563(3) 0.0151(17) Uani 1.000000 . .
C17 C 0.237(2) 0.1267(7) 0.3434(3) 0.0205(19) Uani 1.000000 . .
H17a H 0.036(2) 0.1300(7) 0.3455(3) 0.031(3) Uiso 1.000000 R .
H17b H 0.292(2) 0.1087(7) 0.3081(3) 0.031(3) Uiso 1.000000 R .
H17c H 0.306(2) 0.0798(7) 0.3682(3) 0.031(3) Uiso 1.000000 R .
O2 O 0.1420(13) 0.3422(5) 0.4705(2) 0.0211(13) Uani 1.000000 . .
N2 N 0.1821(15) 0.2907(5) 0.3688(3) 0.0147(15) Uani 1.000000 . .
H2 H 0.0045(15) 0.2791(5) 0.3669(3) 0.0177(18) Uiso 1.000000 R .
C2 C 0.1834(19) 0.7693(7) 0.4443(3) 0.019(2) Uani 1.000000 . .
H2a H 0.0764(19) 0.7164(7) 0.4544(3) 0.022(2) Uiso 1.000000 R .
C11 C 0.8658(19) 0.7196(7) 0.2817(3) 0.0186(19) Uani 1.000000 . .
H11 H 0.8563(19) 0.6586(7) 0.2666(3) 0.022(2) Uiso 1.000000 R .
O3 O 0.6110(14) 0.2339(5) 0.3561(3) 0.0229(13) Uani 1.000000 . .
C3 C 0.163(2) 0.8544(7) 0.4720(3) 0.0199(19) Uani 1.000000 . .
H3 H 0.035(2) 0.8606(7) 0.4997(3) 0.024(2) Uiso 1.000000 R .
C10 C 1.052(2) 0.7849(7) 0.2616(3) 0.022(2) Uani 1.000000 . .
H10 H 1.173(2) 0.7680(7) 0.2341(3) 0.026(2) Uiso 1.000000 R .
C4 C 0.334(2) 0.9300(7) 0.4585(4) 0.024(2) Uani 1.000000 . .
H4 H 0.323(2) 0.9870(7) 0.4778(4) 0.029(3) Uiso 1.000000 R .
C9 C 1.056(2) 0.8728(7) 0.2819(3) 0.025(2) Uani 1.000000 . .
H9 H 1.173(2) 0.9193(7) 0.2669(3) 0.030(2) Uiso 1.000000 R .
C5 C 0.519(2) 0.9228(7) 0.4173(4) 0.026(2) Uani 1.000000 . .
H5 H 0.637(2) 0.9738(7) 0.4087(4) 0.031(3) Uiso 1.000000 R .
C6 C 0.5269(19) 0.8394(6) 0.3890(3) 0.0173(18) Uani 1.000000 . .
C7 C 0.7098(19) 0.8251(6) 0.3439(3) 0.0162(18) Uani 1.000000 . U
C8 C 0.894(2) 0.8956(6) 0.3240(3) 0.0204(18) Uani 1.000000 . .
H8 H 0.904(2) 0.9563(6) 0.3395(3) 0.024(2) Uiso 1.000000 R .
Au1 Au 0.41122(7) 0.64922(2) 0.354550(12) 0.01435(13) Uani 1.000000 . .
Cl1 Cl 0.4601(5) 0.53509(15) 0.28759(7) 0.0202(4) Uani 1.000000 . .
S1 S 0.0822(5) 0.57005(15) 0.40081(7) 0.0180(4) Uani 1.000000 . .
O1 O 0.5509(16) 0.4141(6) 0.4615(2) 0.0268(16) Uani 1.000000 . .
N1 N 0.7026(17) 0.7403(6) 0.3211(3) 0.0183(15) Uani 1.000000 . U

loop_
_atom_site_aniso_label
_atom_site_aniso_U_11
_atom_site_aniso_U_22
_atom_site_aniso_U_33
_atom_site_aniso_U_12
_atom_site_aniso_U_13
_atom_site_aniso_U_23
C1 0.030(5) 0.010(4) 0.014(4) 0.007(4) -0.000(4) -0.008(3)
C12 0.017(4) 0.010(4) 0.018(4) -0.007(3) -0.001(3) 0.001(3)
C13 0.011(4) 0.012(4) 0.013(4) -0.006(3) -0.001(3) 0.001(3)
C14 0.030(5) 0.014(4) 0.011(4) 0.004(4) 0.001(4) 0.002(3)
C15 0.035(5) 0.029(5) 0.011(4) 0.008(4) 0.003(4) 0.003(4)
C16 0.017(4) 0.019(4) 0.009(3) 0.005(3) 0.003(3) 0.001(3)
C17 0.023(4) 0.023(5) 0.015(4) -0.000(4) -0.002(4) -0.002(3)
O2 0.022(3) 0.029(4) 0.012(3) -0.003(3) -0.003(2) 0.005(3)
N2 0.017(4) 0.013(3) 0.014(3) -0.007(3) -0.001(3) -0.002(3)
C2 0.019(4) 0.026(5) 0.011(4) -0.001(4) -0.005(3) -0.003(4)
C11 0.023(5) 0.022(4) 0.010(4) 0.001(4) -0.006(3) -0.002(3)
O3 0.019(3) 0.029(4) 0.020(3) -0.000(3) -0.001(3) -0.003(3)
C3 0.033(5) 0.013(4) 0.013(4) 0.010(4) 0.005(3) -0.005(3)
C10 0.021(5) 0.031(5) 0.015(4) 0.002(4) 0.001(4) 0.007(4)
C4 0.039(6) 0.020(5) 0.013(4) 0.003(4) -0.002(4) -0.001(4)
C9 0.029(5) 0.034(6) 0.013(4) -0.002(5) -0.001(4) 0.004(4)
C5 0.036(6) 0.021(5) 0.019(4) 0.002(4) -0.003(4) 0.003(4)
C6 0.028(5) 0.007(4) 0.016(4) -0.004(4) -0.002(4) -0.007(3)
C7 0.019(4) 0.016(4) 0.013(4) -0.002(3) -0.005(3) -0.002(3)
C8 0.026(5) 0.013(4) 0.021(4) -0.009(4) 0.005(4) 0.003(3)
Au1 0.01905(19) 0.01558(18) 0.00842(17) -0.00045(15) 0.00135(13) 0.00016(13)
Cl1 0.0303(11) 0.0185(10) 0.0117(9) -0.0022(9) 0.0063(8) -0.0035(7)
S1 0.0216(10) 0.0188(10) 0.0135(9) -0.0009(10) 0.0058(9) 0.0008(7)
O1 0.022(3) 0.041(4) 0.017(3) -0.010(3) -0.003(3) -0.003(3)
N1 0.026(3) 0.018(3) 0.011(3) 0.008(2) -0.0019(19) 0.0025(19)

loop_
_geom_bond_atom_site_label_1
_geom_bond_atom_site_label_2
_geom_bond_distance
_geom_bond_site_symmetry_2
_geom_bond_publ_flag
C1 C2 1.357(13) . ?
C1 C6 1.408(13) . ?
C1 Au1 2.062(8) . ?
C12 H12a 0.9900 . ?
C12 H12b 0.9900 . ?
C12 C13 1.523(13) . ?
C12 S1 1.830(9) . ?
C13 H13 1.0000 . ?
C13 C14 1.539(12) . ?
C13 N2 1.453(10) . ?
C14 O2 1.331(11) . ?
C14 O1 1.199(12) . ?
C15 H15a 0.9800 . ?
C15 H15b 0.9800 . ?
C15 H15c 0.9800 . ?
C15 O2 1.443(10) . ?
C16 C17 1.502(12) . ?
C16 N2 1.341(12) . ?
C16 O3 1.245(11) . ?
C17 H17a 0.9800 . ?
C17 H17b 0.9800 . ?
C17 H17c 0.9800 . ?
N2 H2 0.8800 . ?
C2 H2a 0.9500 . ?
C2 C3 1.407(13) . ?
C11 H11 0.9500 . ?
C11 C10 1.394(14) . ?
C11 N1 1.320(12) . ?
C3 H3 0.9500 . ?
C3 C4 1.400(15) . ?
C10 H10 0.9500 . ?
C10 C9 1.354(15) . ?
C4 H4 0.9500 . ?
C4 C5 1.396(15) . ?
C9 H9 0.9500 . ?
C9 C8 1.379(14) . ?
C5 H5 0.9500 . ?
C5 C6 1.390(13) . ?
C6 C7 1.475(12) . ?
C7 C8 1.438(13) . ?
C7 N1 1.340(11) . ?
C8 H8 0.9500 . ?
Au1 Cl1 2.377(2) . ?
Au1 S1 2.288(2) . ?
Au1 N1 2.103(8) . ?

loop_
_geom_angle_atom_site_label_1
_geom_angle_atom_site_label_2
_geom_angle_atom_site_label_3
_geom_angle
_geom_angle_site_symmetry_1
_geom_angle_site_symmetry_3
_geom_angle_publ_flag
C6 C1 C2 121.1(8) . . ?
Au1 C1 C2 127.0(7) . . ?
Au1 C1 C6 111.9(6) . . ?
H12b C12 H12a 107.6 . . ?
C13 C12 H12a 108.6(5) . . ?
C13 C12 H12b 108.6(4) . . ?
S1 C12 H12a 108.6(3) . . ?
S1 C12 H12b 108.6(3) . . ?
S1 C12 C13 114.5(6) . . ?
H13 C13 C12 109.2(5) . . ?
C14 C13 C12 111.3(7) . . ?
C14 C13 H13 109.2(5) . . ?
N2 C13 C12 107.7(7) . . ?
N2 C13 H13 109.2(5) . . ?
N2 C13 C14 110.1(7) . . ?
O2 C14 C13 110.1(7) . . ?
O1 C14 C13 124.8(8) . . ?
O1 C14 O2 125.1(8) . . ?
H15b C15 H15a 109.5 . . ?
H15c C15 H15a 109.5 . . ?
H15c C15 H15b 109.5 . . ?
O2 C15 H15a 109.5 . . ?
O2 C15 H15b 109.5 . . ?
O2 C15 H15c 109.5 . . ?
N2 C16 C17 117.6(8) . . ?
O3 C16 C17 120.7(8) . . ?
O3 C16 N2 121.7(8) . . ?
H17a C17 C16 109.5 . . ?
H17b C17 C16 109.5 . . ?
H17b C17 H17a 109.5 . . ?
H17c C17 C16 109.5 . . ?
H17c C17 H17a 109.5 . . ?
H17c C17 H17b 109.5 . . ?
C15 O2 C14 116.1(7) . . ?
C16 N2 C13 123.6(7) . . ?
H2 N2 C13 118.2(5) . . ?
H2 N2 C16 118.2(5) . . ?
H2a C2 C1 120.2(6) . . ?
C3 C2 C1 119.5(9) . . ?
C3 C2 H2a 120.2(5) . . ?
C10 C11 H11 119.1(6) . . ?
N1 C11 H11 119.1(5) . . ?
N1 C11 C10 121.8(9) . . ?
H3 C3 C2 120.3(5) . . ?
C4 C3 C2 119.5(8) . . ?
C4 C3 H3 120.3(5) . . ?
H10 C10 C11 120.6(6) . . ?
C9 C10 C11 118.8(9) . . ?
C9 C10 H10 120.6(6) . . ?
H4 C4 C3 119.5(5) . . ?
C5 C4 C3 121.0(9) . . ?
C5 C4 H4 119.5(6) . . ?
H9 C9 C10 119.7(6) . . ?
C8 C9 C10 120.7(9) . . ?
C8 C9 H9 119.7(6) . . ?
H5 C5 C4 120.8(6) . . ?
C6 C5 C4 118.5(10) . . ?
C6 C5 H5 120.8(6) . . ?
C5 C6 C1 120.3(8) . . ?
C7 C6 C1 116.7(7) . . ?
C7 C6 C5 123.0(8) . . ?
C8 C7 C6 124.1(8) . . ?
N1 C7 C6 116.9(8) . . ?
N1 C7 C8 119.1(8) . . ?
C7 C8 C9 118.2(8) . . ?
H8 C8 C9 120.9(6) . . ?
H8 C8 C7 120.9(5) . . ?
Cl1 Au1 C1 170.8(3) . . ?
S1 Au1 C1 89.0(3) . . ?
S1 Au1 Cl1 96.40(7) . . ?
N1 Au1 C1 81.4(3) . . ?
N1 Au1 Cl1 93.2(2) . . ?
N1 Au1 S1 170.3(2) . . ?
Au1 S1 C12 109.9(3) . . ?
C7 N1 C11 121.4(8) . . ?
Au1 N1 C11 125.6(7) . . ?
Au1 N1 C7 113.1(6) . . ?

loop_
_geom_torsion_atom_site_label_1
_geom_torsion_atom_site_label_2
_geom_torsion_atom_site_label_3
_geom_torsion_atom_site_label_4
_geom_torsion
_geom_torsion_site_symmetry_1
_geom_torsion_site_symmetry_2
_geom_torsion_site_symmetry_3
_geom_torsion_site_symmetry_4
_geom_torsion_publ_flag
C1 C2 C3 C4 -3.7(10) . . . . ?
C1 C6 C5 C4 -1.9(11) . . . . ?
C1 C6 C7 C8 179.3(8) . . . . ?
C1 C6 C7 N1 -1.6(10) . . . . ?
C12 C13 C14 O2 70.4(7) . . . . ?
C12 C13 C14 O1 -110.5(8) . . . . ?
C12 C13 N2 C16 156.4(7) . . . . ?
C13 C14 O2 C15 -176.8(7) . . . . ?
C13 N2 C16 C17 176.1(8) . . . . ?
C13 N2 C16 O3 -2.9(9) . . . . ?
C2 C3 C4 C5 1.5(11) . . . . ?
C11 C10 C9 C8 4.5(11) . . . . ?
C11 N1 C7 C6 -177.5(8) . . . . ?
C11 N1 C7 C8 1.7(10) . . . . ?
C3 C4 C5 C6 1.3(11) . . . . ?
C10 C9 C8 C7 -3.3(11) . . . . ?
C4 C5 C6 C7 178.5(8) . . . . ?
C9 C8 C7 C6 179.3(8) . . . . ?
C9 C8 C7 N1 0.2(11) . . . . ?
C5 C6 C7 C8 -1.0(12) . . . . ?
C5 C6 C7 N1 178.1(9) . . . . ?
C6 C7 N1 Au1 2.6(8) . . . . ?

loop_
_diffrn_refln_index_h
_diffrn_refln_index_k
_diffrn_refln_index_l
_diffrn_refln_intensity_net
_diffrn_refln_intensity_u
0 0 -2 243.12 17.6
0 0 -3 1.64 3.1
0 0 -4 6803.21 247.23
0 0 -4 3104.43 239.89
0 0 -5 1.09 8.32
0 0 -5 -0.93 5.27
0 0 -6 1719.27 123.34
0 0 -6 2534.94 128.1
0 0 -7 1.45 8.8
0 0 -7 -5.6 7.32
0 0 -8 1815.62 117.96
0 0 -8 1812.1 117.9
0 0 -9 11.6 9.17
0 0 -9 -1.88 9.22
0 0 -10 4890.98 288.16
0 0 -10 4923.02 287.12
0 0 -11 -5.08 7.89
0 0 -11 14.07 14.87
0 0 -12 950.13 82.44
0 0 -13 40.74 21.3
0 0 -14 2712.09 152.47
0 0 -14 2948.31 190.2
0 0 -15 -0.7 3.66
0 0 -15 -3.49 12.52
0 0 -16 3472.37 194.11
0 0 -16 3731.91 238.78
0 0 -17 15.61 7.9
0 0 -17 2.07 5.09
0 0 -17 9.82 6.73
0 0 -17 5.21 7.4
0 0 -17 4.17 13.99
0 0 -18 1287.39 88.25
0 0 -18 1365.56 81.87
0 0 -18 1432.17 125.25
0 0 -18 1319.6 83.11
0 0 -18 1263.79 84
0 0 -19 3.62 4.59
0 0 -19 14.65 19.59
0 0 -19 -6.21 8.35
0 0 -19 0.93 4.88
0 0 -20 1968.05 127.1
0 0 -20 1830.37 120.84
0 0 -20 2064.82 118.56
0 0 -21 7.29 6.47
0 0 -21 3.56 7.82
0 0 -21 5.58 18.74
0 0 -21 -1.36 7.12
0 0 -22 294.82 35.23
0 0 -22 334.27 33.16
0 0 -22 371.74 64.6
0 0 -22 304.62 29.22
0 0 -23 1.92 10.36
0 0 -23 5.77 7.55
0 0 -24 2174.65 138.44
0 0 -24 2073.48 130.5
0 0 -25 27.06 11.76
0 0 -25 2.8 6.16
0 0 -26 20.6 10.94
0 0 -27 8.87 8.43
0 0 -28 2335.05 145.43
0 0 -29 2.91 9.77
0 0 -30 659.58 51.06
0 0 -31 5.96 6.79
0 -1 0 -1.16 1.27
0 -1 -1 1616.74 51.9
0 -1 -1 1395.12 47.42
0 1 -2 1004.49 58.64
0 1 -3 1435.44 84.42
0 1 -4 151.42 19.15
0 1 -4 304.82 23.85
0 1 -5 1.07 7.89
0 1 -5 7.32 6.23
0 1 -6 672.44 56.61
0 1 -6 1006.61 62.19
0 1 -7 288.31 30.89
0 1 -7 275.6 29.9
0 1 -8 97.56 18.58
0 1 -8 84.98 17.97
0 1 -9 41.91 14.01
0 1 -9 33.38 12.81
0 1 -10 878.31 72.46
0 1 -10 875.96 72.49
0 1 -11 428.22 46.9
0 1 -11 395.84 46.63
0 1 -12 1113.18 88.38
0 1 -12 933.96 85.45
0 1 -13 1985.77 141.77
0 1 -13 1928.45 145.01
0 1 -13 1966.45 111.73
0 -1 -14 6.93 3.56
0 1 -14 60.06 23.72
0 1 -14 37.11 18.83
0 1 -14 32.06 9.25
0 1 -15 51.57 20.05
0 -1 -15 32.76 7.29
0 1 -15 28.74 7.37
0 -1 -16 898.2 57.47
0 1 -16 1039.17 95.19
0 1 -16 918.7 59.68
0 -1 -17 1185.84 73.38
0 1 -17 1180.35 73.17
0 1 -17 1235.17 76.68
0 -1 -17 1131 75.02
0 1 -17 1096.96 73.1
0 1 -17 1281.73 112.14
0 1 -17 1126.19 77.98
0 -1 -17 1096.69 77.72
0 -1 -17 1175.64 71.26
0 1 -18 1067.28 72.48
0 -1 -18 1080.68 70.97
0 1 -18 1243.17 113.14
0 1 -18 1085 70.91
0 -1 -18 1105.26 69.04
0 -1 -18 1108.67 73.58
0 -1 -18 1110.16 77.21
0 1 -18 1183.96 78.45
0 1 -18 1092.6 71.85
0 1 -19 235.14 23.28
0 1 -19 190.21 23.48
0 -1 -19 215.01 21.29
0 -1 -19 213.44 24.65
0 -1 -19 233.25 27.95
0 1 -19 243.82 28.69
0 1 -19 188.18 43.01
0 1 -20 94.59 15.1
0 1 -20 72.45 16.32
0 1 -20 65.04 13.61
0 -1 -20 79.51 12.48
0 -1 -20 65.8 13.81
0 -1 -20 68.37 16.16
0 1 -21 1431.26 94.98
0 1 -21 1571.85 142.28
0 -1 -21 1548.51 102.16
0 -1 -21 1466.55 90.23
0 -1 -21 1341.91 94.69
0 1 -21 1497.62 92.92
0 1 -21 1565.43 102.61
0 1 -22 699.25 50.58
0 -1 -22 625.38 52.26
0 -1 -22 658.86 57.44
0 1 -22 663 52.81
0 1 -22 680.96 58.39
0 1 -23 302.31 36.01
0 1 -23 305.55 31.51
0 -1 -23 258.87 30.05
0 -1 -23 267.18 34.1
0 1 -24 135.85 23.25
0 -1 -24 116.27 21.27
0 1 -24 123.6 19.2
0 -1 -24 124.57 19.85
0 1 -25 884.56 69.27
0 1 -25 770.52 60.38
0 -1 -25 862.28 68.41
0 -1 -26 705.11 60.75
0 1 -26 716.65 54.85
0 1 -26 788.9 63.09
0 -1 -27 760.91 62.82
0 1 -27 791.57 63.22
0 -1 -28 8.19 8.06
0 1 -28 11.3 9.39
0 1 -29 44.36 14.39
0 -1 -29 52.34 14.96
0 -1 -30 326.38 32.52
0 1 -30 359.17 33.1
0 1 -31 766.88 53.8
0 -2 0 2028.29 113.52
0 -2 -1 2330.75 119.6
0 -2 -1 2269.75 125.19
0 -2 -1 2447.5 130.15
0 2 -1 2149.79 119.4
0 -2 -2 72.23 11.86
0 2 -2 58.24 7.59
0 -2 -2 76.2 8.2
0 2 -3 27.2 6.85
0 -2 -3 41.8 7.98
0 2 -4 491.63 39.92
0 -2 -4 749.59 43.5
0 2 -5 4898.58 317.87
0 -2 -5 7325.13 323.57
0 2 -6 1058.59 72.34
0 -2 -6 1222.39 70.58
0 2 -7 26.96 11.38
0 2 -7 24.67 9.77
0 -2 -7 25.79 10.83
0 2 -8 504.66 48.01
0 2 -8 452.27 43.64
0 -2 -8 544.09 46.56
0 2 -9 1743.89 122.53
0 2 -9 1804.47 127.44
0 2 -10 1910.98 138.65
0 2 -10 1895.75 134.11
0 2 -11 1538.75 121.23
0 -2 -11 1899.43 123.45
0 2 -11 1685.74 119.8
0 -2 -12 59.1 20.02
0 2 -12 47.22 17.78
0 2 -12 58.51 19.29
0 2 -13 1282.33 103.83
0 2 -13 1259.75 77.55
0 2 -13 1279.09 108.7
0 -2 -13 1583.77 110.47
0 -2 -14 341.2 46.97
0 2 -14 299.95 25.36
0 2 -14 274.22 46.28
0 2 -14 331.93 45.55
0 2 -15 4573.04 272.2
0 -2 -15 4794.31 276.24
0 2 -15 4270.25 233.47
0 -2 -15 4158.34 229.22
0 2 -15 3982.25 278.57
0 -2 -16 -1.25 5.71
0 2 -16 -3.69 10.47
0 2 -16 1.23 5.18
0 2 -16 19.19 16.1
0 2 -16 0.87 4.68
0 -2 -16 1.8 3.13
0 -2 -16 -3.79 10.76
0 2 -17 32.27 9.31
0 -2 -17 58.23 22.44
0 2 -17 39.29 9.71
0 -2 -17 29.26 7.01
0 2 -17 30.95 9.95
0 -2 -17 31.92 9.1
0 -2 -17 35.27 10.88
0 2 -17 28.23 17.79
0 2 -18 402.14 32.46
0 -2 -18 447.74 62.78
0 -2 -18 344.5 27.91
0 -2 -18 373.74 33.56
0 2 -18 333.39 32.23
0 2 -18 362.45 56.91
0 2 -18 330.89 35.17
0 -2 -18 404.88 37.26
0 -2 -19 2946.34 173.38
0 -2 -19 2826.27 165.44
0 -2 -19 3319.64 225.93
0 2 -19 3016.25 178.6
0 2 -19 2989.34 217.11
0 -2 -19 3072.28 178.7
0 2 -19 3058.76 171.07
0 2 -20 95.9 31.73
0 -2 -20 101.32 16.95
0 2 -20 102.82 19.43
0 2 -20 86.35 14.68
0 -2 -20 112.73 20.03
0 -2 -20 94.85 31.71
0 2 -20 77.05 15.03
0 2 -21 570.82 46.77
0 -2 -21 674.52 56.29
0 2 -21 619.95 49.61
0 -2 -21 665.08 51.69
0 2 -21 530.88 78.07
0 -2 -21 623.11 85.07
0 2 -21 701.63 57.05
0 -2 -22 54.22 14.28
0 2 -22 65.52 13.19
0 -2 -22 63.14 17.13
0 2 -22 55.43 16.58
0 2 -22 73.49 14.6
0 2 -23 1986.27 123.7
0 -2 -23 1950.41 125.02
0 -2 -23 2024.85 131.35
0 2 -23 1971.94 121.5
0 2 -23 2084 132.67
0 -2 -24 637.29 57.27
0 2 -24 613.92 50.28
0 2 -24 684.19 58.99
0 2 -25 788.02 64.74
0 -2 -25 831.39 65.57
0 2 -25 706.26 55.73
0 2 -26 59.58 16.29
0 2 -26 27.42 9.27
0 -2 -26 41.05 14.71
0 -2 -27 622.81 54.22
0 2 -27 618.8 53.93
0 2 -28 66.01 16.78
0 -2 -28 41.78 14.8
0 -2 -29 1084.7 77.39
0 2 -29 1107.22 76.65
0 2 -30 51.3 12.74
0 2 -31 0.92 6.21
0 2 -32 43.26 8.14
0 -3 0 3.88 5.02
0 -3 -1 368.75 29.67
0 -3 -1 384.44 34.64
0 -3 1 410.61 32.68
0 -3 -2 2175.97 131.99
0 -3 -2 2233.96 118.51
0 3 -2 2245.91 118.57
0 -3 -2 1960.1 125.48
0 -3 -3 1759.73 94.15
0 -3 -3 1678.82 105.71
0 3 -3 1570.35 93.54
0 3 -4 243.71 22.39
0 -3 -4 314.83 23.85
0 3 -5 66.77 12.02
0 -3 -5 87.79 13.01
0 3 -6 2652.01 166.38
0 -3 -6 3212.79 168.9
0 -3 -7 499.21 41.86
0 3 -7 469.02 41.17
0 3 -7 517.79 50.08
0 3 -8 3618.72 227.77
0 -3 -8 4323.47 231.49
0 3 -8 4117.21 241.49
0 -3 -9 118.39 20.73
0 3 -9 110.87 23.44
0 3 -9 65.67 16.5
0 3 -10 113.95 22.31
0 3 -10 147.46 29.02
0 -3 -10 162.64 25.97
0 -3 -11 143.84 15.98
0 -3 -11 210.74 32.09
0 3 -11 199.64 33.86
0 3 -11 187.74 29.54
0 -3 -12 3699.54 210.99
0 3 -12 3179.88 180.52
0 3 -12 3248.87 217.07
0 3 -12 3365.46 207.2
0 -3 -13 689.48 64.91
0 3 -13 656.91 63.39
0 3 -13 543.87 66.85
0 3 -13 604.67 41.9
0 -3 -14 24.33 16.84
0 3 -14 20.78 15.08
0 3 -14 11.76 12.21
0 -3 -15 131.51 30.49
0 3 -15 108.19 26.93
0 3 -15 97.53 29.78
0 3 -16 1968.9 165.35
0 3 -16 1990.8 122.31
0 -3 -16 1931.99 118.66
0 -3 -16 2395.73 159.83
0 3 -16 1788.85 115.33
0 3 -16 2322.8 156.4
0 -3 -16 2174.26 124.12
0 3 -17 1342.08 85.61
0 -3 -17 1666.13 127.39
0 3 -17 1389.58 118.42
0 3 -17 1191.82 82.33
0 -3 -17 1429.78 87.19
0 3 -17 1288.74 88.99
0 -3 -17 1447.57 91.02
0 3 -17 1254.74 128.96
0 3 -18 408.64 36.26
0 -3 -18 497.72 43.72
0 -3 -18 566.11 70.49
0 3 -18 466.03 37.74
0 3 -18 503.21 43.9
0 -3 -18 475.86 39.96
0 3 -18 469.53 39.5
0 3 -18 472.79 75.31
0 3 -18 493.97 66.42
0 -3 -19 40.9 10.86
0 -3 -19 33.78 22.13
0 3 -19 47.72 13.47
0 3 -19 13.75 16.53
0 3 -19 30.03 10.31
0 3 -19 33.15 9.03
0 -3 -19 30.99 11.65
0 3 -20 1207.41 78.99
0 -3 -20 1198.54 81.55
0 3 -20 1257.17 87.04
0 -3 -20 1178.55 119.59
0 -3 -20 1112.68 84.72
0 3 -20 1273.65 119.97
0 -3 -21 368.29 38.55
0 3 -21 332.03 37.5
0 3 -21 303.25 31.88
0 3 -21 342.87 31.87
0 -3 -21 306.96 32.99
0 -3 -22 1807.54 117.87
0 3 -22 1824.13 118.59
0 3 -22 1696.95 108.97
0 3 -22 1681.77 107.94
0 3 -23 5.02 6.37
0 3 -23 3.97 5.58
0 -3 -23 13.57 10.72
0 3 -23 17.75 11.46
0 3 -24 11.85 10.34
0 3 -24 10.27 7.48
0 -3 -24 9.73 11.85
0 -3 -25 310.29 36.98
0 3 -25 296.49 30.2
0 3 -25 380.19 39.62
0 3 -26 1179.57 78.6
0 -3 -26 1221.21 88.67
0 3 -26 1300.08 89.96
0 -3 -27 150.13 24.31
0 3 -27 180.24 25.15
0 3 -27 141.16 17.57
0 3 -28 359.83 36.36
0 3 -29 92.55 16.89
0 3 -30 502.4 40.19
0 3 -31 146.22 17.27
0 -4 0 4819.76 276.28
0 -4 0 4793.67 265.03
0 -4 -1 470.1 39.38
0 -4 1 562.85 42.08
0 -4 -1 544.95 48.06
0 -4 2 145.6 21.15
0 -4 -2 198.96 26.42
0 -4 -2 172.71 20.38
0 4 -3 430.43 27.9
0 -4 -3 418.97 41.52
0 -4 -3 409.3 27.64
0 -4 -4 2190.68 120.48
0 4 -4 2092.41 120.21
0 -4 -5 1832.21 102.34
0 4 -5 1644.81 101.47
0 -4 -6 2158.02 125.37
0 4 -6 2103.17 125.34
0 4 -7 675.35 52.29
0 -4 -7 746.95 53.23
0 4 -8 707.05 69.03
0 -4 -8 832.03 59.72
0 4 -8 767.34 58.92
0 4 -9 2229.29 143.69
0 -4 -9 2474.22 145.71
0 4 -9 2255.66 158.77
0 4 -10 2626.03 166.63
0 4 -10 2825.9 185.51
0 -4 -10 2535.45 150.95
0 -4 -10 3180.32 171.7
0 4 -11 1257.98 102.58
0 4 -11 1163.7 84.29
0 -4 -11 1304.67 86.96
0 4 -11 1056.85 64.16
0 -4 -11 920.01 65.05
0 -4 -12 23.47 15.47
0 4 -12 3.72 13.35
0 -4 -12 19.74 5.97
0 4 -12 -2.33 9.79
0 4 -12 -0.69 4.12
0 4 -13 600.12 74.68
0 -4 -13 761.96 68.52
0 4 -13 747.69 67.27
0 4 -13 680.64 45.97
0 -4 -13 648.5 47.74
0 -4 -14 848.32 76.91
0 4 -14 763.94 52.34
0 4 -14 779.79 86.1
0 4 -14 829.43 75.95
0 4 -15 560.38 44.19
0 -4 -15 506.28 40.57
0 -4 -15 541.58 61.51
0 4 -15 470.6 37.22
0 4 -15 441.09 66.61
0 4 -15 544.78 60.86
0 4 -15 533.12 38.92
0 -4 -15 551.51 44.74
0 4 -16 729.98 55.23
0 -4 -16 750.26 56.19
0 -4 -16 776.54 53.03
0 4 -16 624.75 83.27
0 4 -16 685.13 49.28
0 4 -16 656.16 50.12
0 4 -16 629.29 47.73
0 -4 -16 847 81.26
0 4 -16 746.97 75.53
0 4 -17 213.05 26.87
0 4 -17 207.97 22.26
0 4 -17 195.23 21.58
0 4 -17 222.29 24.34
0 4 -17 254.67 44.01
0 -4 -17 190.61 39.63
0 -4 -17 234.44 25.27
0 -4 -17 239.17 28.44
0 4 -17 195.44 46.3
0 4 -18 870.14 67.39
0 4 -18 884.46 108.53
0 4 -18 950.56 93.92
0 4 -18 859.87 62.61
0 -4 -18 919.93 68.6
0 -4 -18 978.51 97.48
0 4 -19 750.43 56.35
0 -4 -19 768.71 62.27
0 4 -19 825.87 62.77
0 4 -19 651.85 81.53
0 -4 -19 885.19 92.82
0 4 -19 640.44 95.44
0 -4 -20 888.95 70.01
0 4 -20 907.41 69.56
0 4 -20 852.15 63.12
0 4 -21 15.11 10.98
0 -4 -21 5.68 9.91
0 4 -22 29.14 16.36
0 -4 -22 11.64 11.57
0 4 -22 14.08 7.66
0 -4 -23 401.64 40.74
0 4 -23 363.41 39.28
0 4 -24 1271.31 84.82
0 4 -24 1428.32 96.75
0 -4 -24 1280.09 94.37
0 4 -25 384.85 35.56
0 -4 -25 464.02 44.92
0 4 -26 252.41 24.81
0 4 -26 266.78 32.5
0 4 -27 -1.61 10.59
0 4 -28 551.43 46.65
0 4 -29 620.86 48.18
0 4 -30 217.9 22.98
0 4 -31 -1.45 5.68
0 -5 0 1.26 5.31
0 -5 0 20.11 11.68
0 -5 -1 528.8 45.26
0 -5 1 645.39 47.68
0 -5 -1 544.01 54.46
0 -5 -2 69.68 18.09
0 -5 -2 59.99 13.67
0 -5 2 100.47 16.95
0 -5 3 5052.78 284.55
0 -5 -3 4915.42 292.73
0 -5 4 25.47 11.46
0 -5 -4 639.53 50.09
0 5 -5 305.02 25.35
0 -5 -5 320.06 25.84
0 -5 -6 208.57 21.8
0 5 -6 226.5 22.24
0 5 -7 9242.67 515.6
0 -5 -7 9999 516.69
0 -5 -8 45.19 12.3
0 5 -8 53.66 13
0 5 -9 886.44 65.9
0 -5 -9 795.91 56.5
0 -5 -9 987.01 67.46
0 5 -9 954.46 85.61
0 5 -10 7.07 10.99
0 -5 -10 5.22 7.32
0 -5 -10 4.51 4.99
0 5 -10 1.75 7.99
0 5 -10 6.05 4.67
0 5 -11 3996.02 244.54
0 -5 -11 3813.38 217.32
0 -5 -11 3518.38 200.19
0 5 -11 3671.95 215.9
0 5 -11 3466.17 195.92
0 5 -12 5.04 4.29
0 -5 -12 6.73 5.46
0 5 -12 8.9 9.77
0 -5 -12 4.49 7.53
0 5 -12 8.28 13.89
0 5 -13 2276.35 131.25
0 5 -13 2396.01 179.43
0 5 -13 2337.45 154.84
0 -5 -13 2122.89 133.66
0 -5 -14 8.93 5.84
0 5 -14 10.15 6.07
0 5 -14 9.68 13.72
0 -5 -14 5.63 9.28
0 5 -14 13.82 13.12
0 -5 -14 2.83 8.79
0 5 -14 0.77 4.05
0 5 -15 1287.22 81.44
0 5 -15 1294.13 82.54
0 -5 -15 1572.34 93.87
0 5 -15 1401.5 109.41
0 5 -15 1302.48 127.13
0 5 -15 1226.06 87.73
0 -5 -15 1524.51 113.27
0 -5 -16 41.11 14.01
0 -5 -16 45.04 18.84
0 5 -16 56.74 23.34
0 5 -16 63.86 12.27
0 5 -16 52.78 11.14
0 5 -16 65.61 26.08
0 5 -16 46.6 13.48
0 5 -17 1939.84 125.04
0 5 -17 2034.46 175.19
0 -5 -17 1983.96 127.06
0 5 -17 2090.57 151.37
0 -5 -17 2143.8 154.77
0 5 -17 1908.99 118.94
0 5 -17 1942.74 117.44
0 5 -18 35.52 13.18
0 5 -18 58.48 27.39
0 -5 -18 36.85 13.66
0 5 -18 34.88 9.82
0 5 -18 33.11 9.77
0 5 -19 41.9 11.41
0 5 -19 21.03 21.91
0 5 -19 44.58 13.6
0 -5 -19 49.49 15.08
0 5 -19 63.62 13.55
0 5 -20 12.79 6.92
0 5 -20 12.13 8.6
0 -5 -20 13.27 11.04
0 5 -20 7.4 13.29
0 5 -20 25.98 10.55
0 5 -21 2000.58 122.68
0 5 -21 2027.27 131.64
0 5 -21 1939.27 122.65
0 -5 -21 2119.13 133.86
0 5 -22 317.13 32.08
0 5 -22 354.67 39.62
0 -5 -22 418.33 42.35
0 5 -23 763.5 57.18
0 5 -23 898.31 68.7
0 5 -24 33.94 13.15
0 5 -24 19.43 7.46
0 5 -25 336.13 37.01
0 5 -26 1.67 10.15
0 5 -27 1610.49 105.01
0 5 -28 5.17 6.96
0 5 -29 4.28 6.52
0 5 -30 2.51 5.31
0 5 -31 817.8 50.93
0 -6 0 691.08 66.67
0 -6 0 660.02 54.38
0 -6 1 298.9 41.6
0 -6 -1 297.7 40.74
0 -6 1 276.64 30.87
0 -6 -1 237.11 29.91
0 -6 -2 202.79 34.46
0 -6 2 228.99 27.58
0 -6 3 635.25 52.61
0 -6 -3 559.78 60.97
0 -6 4 827.83 63.31
0 -6 -4 619.07 66.43
0 -6 5 1279.39 95.3
0 -6 -6 2489.76 63.64
0 -6 6 76.46 26.51
0 -6 -7 2.8 4.43
0 -6 -8 959.04 63.19
0 6 -8 947.16 57.18
0 -6 -9 2228.94 125.18
0 6 -9 2283.12 162.7
0 6 -9 2022.62 118.14
0 -6 -10 2037.21 124.41
0 6 -10 2182.35 163.12
0 -6 -10 2344.61 135.59
0 6 -10 2109.36 132.98
0 6 -10 2051.06 118.79
0 6 -11 1398.6 84.52
0 -6 -11 1350.31 89.52
0 -6 -11 1556.97 102.22
0 6 -11 1508.55 101.04
0 6 -11 1601.47 130.52
0 -6 -12 34.78 10
0 6 -12 46.33 8.7
0 6 -12 45.99 21.93
0 -6 -12 36.31 12.89
0 6 -12 56.61 16.32
0 -6 -13 193.06 22.46
0 6 -13 231.3 46.75
0 6 -13 225 20.96
0 6 -14 2167.44 127.36
0 6 -14 2323.66 181.47
0 -6 -14 2038.87 129.49
0 6 -14 2218.22 125.68
0 6 -15 292.2 56.89
0 6 -15 274.01 27.94
0 6 -15 331.58 33.8
0 6 -15 306.24 27.06
0 6 -16 344.76 31.02
0 6 -16 401.42 69.21
0 6 -16 353.45 33.19
0 6 -16 424.8 39.33
0 6 -17 239.22 54
0 6 -17 332.23 35.12
0 6 -17 317 28.82
0 6 -17 296.09 29.72
0 6 -18 893.66 70.38
0 6 -18 954.25 63.55
0 6 -18 907.18 63.91
0 6 -18 763.27 105.63
0 6 -19 1096.38 77.47
0 6 -19 925.06 119.28
0 6 -19 940.97 68.01
0 6 -19 1001.92 68.09
0 6 -20 428.2 37.16
0 6 -20 402.63 42.58
0 6 -20 463.44 38.58
0 6 -20 336.02 70.53
0 6 -21 43.02 11.69
0 6 -21 51.49 14.69
0 6 -21 42.66 11.17
0 6 -22 43.76 15.8
0 6 -23 463.34 45.82
0 6 -24 924.9 71.42
0 6 -25 398.14 39.69
0 6 -26 142.4 22.27
0 6 -27 18.91 9.43
0 6 -28 492.77 40.24
0 6 -29 83.29 13.23
0 6 -30 283.93 23.64
0 -7 0 1.85 5.75
0 -7 0 -3.33 12.68
0 -7 1 251 30.77
0 -7 1 247.56 39.91
0 -7 -1 222.48 38.71
0 -7 -1 224.21 30.72
0 -7 2 2481.51 151.52
0 -7 -2 2408 170.26
0 -7 2 2294.16 169.92
0 -7 -3 751.2 76.7
0 -7 3 743.85 61.18
0 -7 -4 628.84 48.71
0 -7 4 763.32 60.59
0 -7 -4 703.37 73.09
0 -7 -5 1.07 5.09
0 -7 5 2.01 6.26
0 -7 -6 1311.98 87.45
0 -7 6 1606.33 105.83
0 -7 7 192.83 32.23
0 7 -7 208.16 17.34
0 -7 -7 206.71 22.75
0 -7 -8 3109.46 130.61
0 7 -8 2891.41 117.5
0 7 -9 1.2 3.49
0 -7 -9 -1.17 4.93
0 -7 9 -3.15 11.28
0 -7 -10 70.21 13.58
0 7 -10 94.77 29.39
0 7 -10 63.64 9.91
0 7 -11 637.44 79.96
0 -7 -11 611.75 47.59
0 7 -11 590.01 41.08
0 -7 -12 3761.65 219.43
0 7 -12 3882.66 212.07
0 7 -12 3949.65 272.56
0 7 -13 182.88 44.81
0 -7 -13 238.73 26.29
0 7 -13 239.54 22.18
0 7 -14 37.56 8.92
0 7 -14 34.17 21.75
0 -7 -14 38.2 10.87
0 7 -15 138.42 40.08
0 7 -15 111.96 15.55
0 -7 -15 109.04 17.74
0 7 -16 2085.72 125.8
0 7 -16 2022.1 183.58
0 7 -16 2251.27 136.64
0 7 -17 459.15 42.59
0 7 -17 453.49 75.51
0 7 -17 369.07 33.46
0 7 -18 635.9 53.63
0 7 -18 551.43 44.42
0 7 -18 601.69 90.1
0 7 -19 273.56 27.91
0 7 -19 328.47 35.57
0 7 -20 584.6 95.37
0 7 -20 673.91 51.99
0 7 -20 812.32 62.86
0 7 -21 44.84 28.59
0 7 -21 63.85 17.28
0 7 -22 1700.67 114.2
0 7 -23 112.93 20.12
0 7 -24 8.3 8.69
0 7 -25 18.33 11
0 7 -26 857.59 62.99
0 7 -27 144.55 19.39
0 7 -28 330.71 29.32
0 7 -29 2.93 4.55
0 -8 0 520.2 62.77
0 -8 0 388.24 44.18
0 -8 1 2457.11 162.87
0 -8 1 2646.51 188.27
0 -8 -1 2735.13 190.11
0 -8 2 124.03 23.2
0 -8 2 117.49 31.57
0 -8 -2 167.33 36.01
0 -8 -3 158.16 35.65
0 -8 3 180.35 27.2
0 -8 3 177.13 39.08
0 -8 -4 197 39.35
0 -8 4 178.09 27.51
0 -8 -4 210.27 23.91
0 -8 4 285.48 48.79
0 -8 -5 1512.86 97.3
0 -8 5 1530.85 106.87
0 -8 -6 646.93 50.73
0 -8 6 675.46 60.1
0 -8 -7 72.02 14.48
0 -8 7 90.62 19.9
0 -8 -8 14.64 7.58
0 8 -8 13.82 4.78
0 -8 8 9.74 9.78
0 -8 -9 1611.62 99.66
0 8 -9 1492.68 88.61
0 8 -10 667.07 82.27
0 -8 -10 624.56 49.5
0 8 -10 588.25 40.71
0 -8 -11 733.51 56.79
0 8 -11 707.71 48.09
0 8 -12 2.38 4.73
0 8 -12 11.01 18.47
0 -8 -12 13.16 7.87
0 -8 -13 1447.88 96.2
0 8 -13 1479.36 142.68
0 8 -13 1452.08 88
0 8 -14 511.02 76.88
0 -8 -14 391.69 38.24
0 8 -14 443.99 34.48
0 8 -15 1574.03 152.11
0 -8 -15 1372.03 97.45
0 8 -15 1559.39 92.26
0 8 -16 1.02 4.68
0 8 -16 -1.79 8.2
0 8 -16 6.54 16.59
0 8 -17 38.52 13.69
0 8 -17 44.82 11.15
0 8 -17 13.26 16.92
0 8 -18 77.89 18.11
0 8 -18 87.68 34.4
0 8 -18 62.67 12.36
0 8 -19 1522.94 101.8
0 8 -19 1184.25 142.05
0 8 -20 47.8 14.58
0 8 -21 168.76 24.71
0 8 -22 -1.72 9.49
0 8 -23 613.85 52.23
0 8 -24 283.44 31.28
0 8 -25 243.94 27.33
0 8 -26 16.34 7.74
0 8 -27 206.32 21.91
0 8 -28 92.11 12.37
0 8 -29 620.47 39.76
0 -9 0 4.6 14.28
0 -9 -1 744.47 84.72
0 -9 1 715.3 84.41
0 -9 2 1305.79 101.61
0 -9 -2 1362.7 127.13
0 -9 2 1655.44 135.3
0 -9 3 2015.94 160.02
0 -9 -3 2100.51 162.68
0 -9 3 1783.95 128.57
0 -9 4 283.02 38.04
0 -9 -4 379.55 35.92
0 -9 4 389.8 60.55
0 -9 -5 113.51 18.05
0 -9 5 76.53 19.05
0 -9 5 93.13 33.84
0 -9 6 555.94 76.25
0 -9 -6 529.88 46.05
0 -9 -7 1295.71 88.66
0 -9 -8 368.8 36.48
0 -9 -9 110.51 18.43
0 9 -9 98.68 12.33
0 9 -10 71.46 28.1
0 9 -10 63.79 10
0 -9 -10 77.36 16.02
0 9 -11 1666.22 153.03
0 9 -11 1539.76 93.11
0 -9 -11 1655.4 105.87
0 -9 -12 701.63 57.36
0 9 -12 749.9 96.28
0 9 -12 711.74 48.28
0 9 -13 596.49 42.7
0 -9 -13 606.68 51.15
0 9 -13 559.64 84.27
0 9 -14 133.66 40.13
0 -9 -14 135.05 20.96
0 9 -14 129.93 16.23
0 9 -15 445.05 75.28
0 -9 -15 464.34 43.23
0 -9 -16 481.05 45.55
0 9 -16 391.68 72.98
0 9 -17 1118.37 133.88
0 9 -17 1441.83 97.1
0 9 -18 389.97 73.26
0 9 -18 573.49 50.38
0 9 -19 34.12 12.8
0 9 -20 222.51 29.12
0 9 -21 486.12 45.32
0 9 -22 616.9 51.54
0 9 -23 83.15 16.42
0 9 -24 68.3 14.31
0 9 -25 507.3 40.8
0 9 -26 422.36 34.12
0 9 -27 607.52 41.98
0 9 -28 -1.53 3.73
0 -10 0 4698.19 317.24
0 -10 1 78.51 27.61
0 -10 -1 64.09 25.6
0 -10 -2 113.11 35.35
0 -10 2 121.86 34.79
0 -10 -3 82.14 17.45
0 -10 3 58.7 27.35
0 -10 -4 1987.56 127.82
0 -10 4 2022.24 170.48
0 -10 -5 57.95 14.84
0 -10 5 71.2 28.81
0 -10 -6 1324.89 92.3
0 -10 6 1310 131.33
0 -10 -7 243.76 29.83
0 -10 7 244.51 54.48
0 -10 8 674.21 90.4
0 -10 -8 691.59 57.64
0 -10 -9 59.05 14.87
0 10 -9 81.08 30.49
0 10 -10 1524.03 145.29
0 -10 -10 1388.09 97.33
0 -10 -11 5.28 7.75
0 10 -11 24.07 18.7
0 -10 -12 22.86 10.49
0 10 -12 6.21 13.66
0 10 -13 177.97 45.69
0 -10 -13 162.76 24.65
0 -10 -14 1606.07 105.63
0 10 -14 1422.95 150.36
0 -10 -15 215.51 27.7
0 10 -15 196.28 49.6
0 10 -16 865.94 110.07
0 10 -16 886.37 69.52
0 10 -17 1.79 7.51
0 10 -18 876.88 68.28
0 10 -19 21.69 10.43
0 10 -20 1115.42 79.55
0 10 -21 13.3 9.01
0 10 -22 72.86 15.2
0 10 -23 98.23 16.35
0 10 -24 1317.44 83.62
0 10 -25 0.89 5.63
0 10 -26 3.5 4.27
0 -11 0 -5.91 21.21
0 -11 -1 1415.12 139.14
0 -11 1 1336.56 135.27
0 -11 -2 966.56 74.25
0 -11 2 889 106.38
0 -11 -3 1466.99 103.1
0 -11 3 1573.54 147.58
0 -11 4 596.61 86
0 -11 -4 613.33 54.8
0 -11 5 773.12 97.64
0 -11 -5 742.4 62.68
0 -11 6 305.75 60.46
0 -11 -6 301.05 35.15
0 -11 -7 1692.57 113.87
0 -11 7 1623.54 157.33
0 -11 -8 258.41 32.38
0 -11 8 241.13 57.53
0 -11 -9 181.32 26.64
0 -11 9 131.86 45.93
0 11 -9 187.6 46.28
0 -11 -10 102.63 20.33
0 -11 10 44.64 31.57
0 11 -10 54.84 25.93
0 11 -11 396.25 69.21
0 -11 -11 381.47 39.77
0 -11 11 278.08 62.04
0 -11 -12 636.21 55.27
0 11 -12 697.93 94.04
0 -11 12 575.91 90.83
0 -11 13 422.3 77.41
0 11 -13 417.6 72.76
0 -11 -13 457.6 43.74
0 -11 14 26.46 34.58
0 11 -14 -6.35 13.94
0 -11 -14 8.15 7.16
0 -11 -15 40.17 12.19
0 11 -16 612.36 52.96
0 11 -17 626.25 53.34
0 11 -18 194.25 25.75
0 11 -19 51.94 13.96
0 11 -20 35.72 11.7
0 11 -21 1371.52 89.02
0 11 -22 104.43 16.05
0 11 -23 339.63 29.56
0 11 -24 23.3 7.16
0 11 -25 349.45 26.52
0 -12 0 44.17 27.81
0 -12 1 1653.77 158.42
0 -12 -1 1604.86 111.24
0 -12 2 112.67 39.8
0 -12 -2 186.29 27.45
0 -12 -3 482.22 47.47
0 -12 3 416.77 72.44
0 -12 -4 225.73 30.92
0 -12 4 203.62 49.56
0 -12 -5 3020.12 186.87
0 -12 5 3117.43 240.07
0 -12 6 18.73 17.85
0 -12 -6 68.6 17.37
0 -12 7 -6.27 15.91
0 -12 -7 1.95 7.81
0 -12 -8 21.23 9.86
0 -12 8 18.88 17.88
0 12 -8 36.54 21.87
0 -12 9 1235.2 134.39
0 12 -9 1207.74 132.01
0 -12 -9 1328.97 93.41
0 -12 -10 109.05 20.68
0 -12 10 44.2 25.68
0 12 -10 79.01 31.12
0 -12 11 771.72 99.56
0 12 -11 682.08 93.59
0 -12 -11 753.62 61.76
0 -12 -12 93.22 18.22
0 -12 -13 359.26 37.26
0 -12 -14 35.22 11.63
0 -12 -15 1060.29 76.54
0 12 -16 77.61 16.25
0 12 -17 7.3 7.87
0 12 -18 180.72 23.22
0 12 -19 1323.62 86.42
0 12 -20 126.09 17.95
0 12 -21 148.1 18.35
0 12 -22 25.4 7.85
0 12 -23 1159.2 70.35
0 12 -24 181.77 15.95
0 -13 0 -1.98 7.54
0 -13 -1 99.14 20.11
0 -13 1 70.86 17.65
0 -13 2 997.46 118.5
0 -13 -2 1063.68 80.91
0 -13 -3 25.66 12.07
0 -13 3 18.87 21.14
0 -13 -4 418.72 43.04
0 -13 4 300.27 61.57
0 -13 -5 1.95 8.55
0 -13 5 -6.21 13.63
0 -13 6 1000.12 115.47
0 -13 -6 995.99 77.09
0 -13 -7 60.6 16.59
0 -13 -8 1214.08 88.5
0 -13 -9 1.82 7.31
0 -13 -10 5.3 8.08
0 -13 -11 161.86 23.75
0 -13 -12 674.58 54.83
0 -13 -13 77.72 15.19
0 -13 -14 209.52 25.97
0 13 -15 2.81 6.66
0 13 -16 520.05 43.83
0 13 -17 242.1 26.22
0 13 -18 440.9 36.94
0 13 -19 -1.94 6.86
0 13 -20 463.42 35.43
0 13 -21 202.45 18.99
0 13 -22 892.51 54.37
0 -14 0 1186.41 86.43
0 -14 -1 390.57 40
0 -14 1 334.01 37.66
0 -14 2 11.07 9.08
0 -14 -2 9.22 7.77
0 -14 -3 18.22 10.63
0 -14 3 16.44 10.4
0 -14 -4 1120.39 80.88
0 -14 4 1046.95 79.76
0 -14 -5 614.38 53.79
0 -14 -6 286.92 32.97
0 -14 -7 15.31 9.44
0 -14 -8 512.49 46.41
0 -14 -9 417.87 40.45
0 -14 -10 905.99 67.14
0 -14 -11 87.14 16.79
0 -14 -12 6.45 4.92
0 -14 -13 349.93 33.26
0 14 -14 471.56 39.76
0 14 -15 259.37 26.69
0 14 -16 265.12 26.1
0 14 -17 49.02 10.42
0 14 -18 657.45 45.4
0 14 -19 190.83 18.15
0 14 -20 465.34 31.55
0 -15 0 6.31 6.64
0 -15 1 644.6 52.65
0 -15 -1 602.18 51.76
0 -15 2 63.09 14.03
0 -15 -2 106.02 17.83
0 -15 -3 1104.62 77.11
0 -15 3 1030.47 76.19
0 -15 -4 36.3 12.01
0 -15 4 46.45 13.48
0 -15 5 126.12 20.42
0 -15 -5 134.79 21
0 -15 6 253 29.31
0 -15 -6 246.89 28.43
0 -15 -7 1015.74 72.12
0 -15 7 1029.92 73.14
0 -15 8 4.21 5.63
0 -15 -8 2.65 5.81
0 -15 9 68.9 14.06
0 -15 -9 69.05 13.65
0 -15 -10 12.38 7.16
0 -15 -11 595.98 45.25
0 -15 -12 2.03 4.64
0 15 -13 666.35 48.07
0 15 -14 12.58 7.06
0 15 -15 148.74 16.82
0 15 -16 8.98 5.35
0 15 -17 509.5 34.6
0 -16 0 836.77 60.2
0 -16 1 360.15 32.92
0 -16 -1 336.48 32.14
0 -16 -2 120.29 17.83
0 -16 2 101.78 16.39
0 -16 3 221.23 25.07
0 -16 -3 223.74 24.7
0 -16 -4 149.21 19.99
0 -16 4 197.36 22.65
0 -16 5 552.01 44.42
0 -16 -5 584.22 44.53
0 -16 6 403.49 35.4
0 -16 -6 424.77 35.3
0 -16 7 9.83 6.22
0 -16 -7 11.94 6.21
0 -16 8 180.97 20.89
0 -16 -8 176.99 19.37
0 -16 9 243.46 24.09
0 -16 -9 218.98 21.66
0 -16 10 510.9 38.29
0 -16 -10 469.53 35.98
0 16 -11 113.85 14.63
0 -16 11 113.53 15.47
0 16 -12 66.18 10.75
0 16 -13 47.72 8.67
0 16 -14 489.52 33.19
0 -17 0 -2.46 4.4
0 -17 1 8.99 4.77
0 -17 -1 6.5 4.14
0 -17 2 986.8 64.33
0 -17 -2 1052.49 64.83
0 -17 -3 69.31 11.21
0 -17 3 64.82 11.06
0 -17 4 361.32 29.66
0 -17 -4 386.35 29.55
0 -17 5 45.44 8.56
0 -17 -5 28 6.72
0 17 -9 2.8 3.69
0 17 -10 79.12 9.53
-1 0 0 2.34 2.01
-1 0 -1 57.06 12.07
-1 0 -2 4634.27 250.81
-1 0 -3 1049.51 60.35
1 0 -3 901.22 58.89
1 0 -4 50.84 9.85
1 0 -5 3738.29 209.52
1 0 -6 845.11 60.42
1 0 -7 442.99 39.94
1 0 -8 596.88 51.05
1 0 -9 2589.06 162.59
1 0 -10 726.13 65.06
1 0 -11 916.09 79.25
1 0 -12 1028.78 90.81
1 0 -12 1079.88 65.45
1 0 -13 2618.21 146.94
1 0 -14 31.64 22.44
1 0 -14 13.98 6.51
1 0 -15 3313.73 230.28
1 0 -16 681.19 50.58
-1 0 -16 632.69 48.78
-1 0 -16 653.12 49.01
1 0 -16 708.66 80.74
-1 0 -16 624.27 49.6
-1 0 -17 75.96 14.52
1 0 -17 55.83 13.74
1 0 -17 44.29 23.97
-1 0 -17 63.43 13.34
-1 0 -17 30.94 10.15
-1 0 -18 731.44 56.23
-1 0 -18 717.23 55.74
1 0 -18 675.33 55.93
-1 0 -18 751.98 55.02
1 0 -19 2466.16 151.22
-1 0 -19 2458.38 146.79
1 0 -19 2916.41 202.32
-1 0 -19 2381.61 149.68
-1 0 -20 196.71 23.28
-1 0 -20 185.57 25.27
1 0 -20 169.11 24.52
-1 0 -20 139.09 21.11
1 0 -20 140.84 19.06
1 0 -20 172.94 43.37
-1 0 -21 240.4 28.6
1 0 -21 226.51 49.54
1 0 -21 256.56 31.48
1 0 -21 243.76 24.96
-1 0 -21 264.45 27.71
-1 0 -21 229.85 29.73
1 0 -22 818.87 56.82
-1 0 -22 803.15 64.61
-1 0 -22 789.89 62.11
1 0 -22 748.82 63.6
-1 0 -22 833.44 59.68
1 0 -22 831.83 99.5
1 0 -23 636.54 45.44
1 0 -23 590.06 52.9
-1 0 -23 519.2 50.1
1 0 -23 561.19 82.75
-1 0 -23 602.38 47.16
-1 0 -23 534.73 48.59
-1 0 -24 15.83 10.25
1 0 -24 7.37 10.46
-1 0 -24 12.62 9.71
1 0 -24 5.17 5.58
-1 0 -25 640.45 52.65
1 0 -25 639.73 55.76
-1 0 -25 631.37 54.8
1 0 -25 623.09 46.14
1 0 -26 398.87 40.57
-1 0 -26 402.45 40.83
-1 0 -26 413 38.37
-1 0 -27 198.37 26.52
1 0 -27 185.1 26.05
-1 0 -27 193.61 23.97
1 0 -28 7.29 10.13
-1 0 -28 5.74 10.77
-1 0 -29 2042.44 123.14
1 0 -29 1962.4 122.58
1 0 -30 74.59 14.7
-1 0 -30 80.33 14.52
1 1 -30 325.8 30.09
1 1 -29 139.93 20.18
-1 -1 -29 157.88 20.53
-1 -1 -28 262.03 30.25
1 1 -28 287.43 31.02
-1 -1 -27 500.17 45.66
1 1 -27 482.42 44.71
-1 -1 -27 474.64 41.67
1 1 -26 620.01 53.45
-1 -1 -26 600.87 49.76
1 1 -26 640.23 45.42
-1 -1 -26 548.72 51.47
-1 -1 -25 366.06 39.32
1 1 -25 366.86 32.42
-1 -1 -25 386.53 37.7
1 1 -25 362.76 39.35
-1 -1 -24 263.23 32.04
1 1 -24 266.88 32.29
-1 -1 -24 269.11 30.81
1 1 -24 236.45 25.46
-1 -1 -23 319 37.08
1 1 -23 398.15 40.5
1 1 -23 354.32 63.21
-1 -1 -23 317.26 35.27
1 1 -23 369.26 32.87
-1 -1 -23 397.29 34.39
1 1 -22 574.13 44.6
-1 -1 -22 530.75 47.95
1 1 -22 574.88 81.13
-1 -1 -22 516.58 49.16
-1 -1 -22 620.74 46.5
1 1 -22 566.64 51.47
1 1 -21 311.58 56.42
-1 -1 -21 252.56 29.46
1 1 -21 217.11 30.26
-1 -1 -21 232.35 30.12
-1 -1 -21 266.76 27.51
1 1 -21 296.68 27.94
1 1 -20 455.23 35.76
1 1 -20 410.69 65.34
-1 -1 -20 385.2 38.79
-1 -1 -20 359.67 34.23
-1 -1 -20 370.98 36.73
1 1 -20 382.95 39.84
1 1 -19 968.08 104.35
-1 -1 -19 1006.5 66.34
-1 -1 -19 893 67.97
-1 -1 -19 875.4 66.23
1 1 -19 965.77 70.24
-1 -1 -18 604.41 45.29
1 1 -18 593.78 75.53
-1 -1 -18 545.07 46.07
-1 -1 -18 509.15 44.11
1 1 -18 559.29 46.98
1 1 -17 892.66 92.5
-1 -1 -17 803.53 59.94
-1 -1 -17 859.27 59.77
1 1 -17 803.23 60.64
-1 -1 -16 1521.82 91.7
-1 -1 -16 1311.98 89.78
1 1 -16 1474.03 92.28
1 1 -16 1531.38 129.02
-1 -1 -16 1391.96 90.64
1 1 -15 1219.29 113.07
1 1 -15 1103.73 108.06
1 1 -14 292.22 49.94
1 1 -14 255.52 44.98
1 1 -13 965.51 89.58
1 1 -12 967.42 86.21
1 1 -11 1612.11 118.59
1 1 -10 125.4 25.23
1 1 -9 855.31 71.31
1 1 -8 1618.13 110.11
1 1 -7 427.41 41.24
1 1 -6 2412.25 146.41
1 1 -5 1547.56 98.77
-1 -1 -4 1645.29 99.73
-1 -1 -3 1833.89 108.77
-1 -1 -2 2596.1 149.58
-1 -1 -1 51.9 15.77
-1 -1 -1 274.77 19.19
-1 -1 0 1696.78 98.89
-1 1 -1 1.18 3.73
-1 1 -2 2201.88 119.46
1 -1 -12 1038.54 63.9
1 -1 -13 844.63 54.41
1 -1 -14 268.86 23.94
1 -1 -15 997.07 63.82
-1 1 -16 1476.61 90.86
-1 1 -16 1385.7 89.56
1 -1 -16 1460.17 91.3
-1 1 -16 1305.15 89.33
-1 1 -17 789.1 57.08
1 -1 -17 742.67 53.21
1 -1 -17 806.96 58.67
-1 1 -17 799.26 57.88
-1 1 -17 733.25 56.19
1 -1 -18 571.91 47.89
-1 1 -18 554.13 46.62
-1 1 -18 564.11 47.22
-1 1 -18 599.66 46.43
-1 1 -19 892.77 68.23
1 -1 -19 984.88 63.08
-1 1 -19 924.37 69.31
1 -1 -19 965.13 70.47
-1 1 -19 954.52 66.81
1 -1 -20 400.83 40.59
-1 1 -20 425.59 37.62
-1 1 -20 383.69 39.79
1 -1 -20 437.59 34.65
-1 1 -20 438.36 40.97
-1 1 -21 227.09 29.59
-1 1 -21 226.5 27.59
1 -1 -21 243.95 23.8
-1 1 -21 206.25 24.84
1 -1 -21 201.7 28.53
-1 1 -22 666.16 56.34
-1 1 -22 671.17 54.08
1 -1 -22 605.29 54.55
1 -1 -22 615.25 46.16
-1 1 -22 650.25 50.59
-1 1 -23 488.33 45.21
-1 1 -23 423.2 37.87
1 -1 -23 373.13 41.32
1 -1 -23 411.55 34.39
-1 1 -23 448.79 41.6
1 -1 -24 229.66 23.5
-1 1 -24 264.25 30.27
1 -1 -24 234.5 30.91
-1 1 -24 263.77 32.31
1 -1 -25 372.82 38.64
1 -1 -25 311.02 28.24
-1 1 -25 393.08 36.93
-1 1 -25 314.19 36.21
1 -1 -26 550.94 51.23
-1 1 -26 667.03 53.39
-1 1 -26 559.16 47.92
1 -1 -27 464.72 45.21
-1 1 -27 518.29 46.25
-1 1 -27 542.87 43.82
1 -1 -28 284.24 32.26
-1 1 -28 326.68 33.54
-1 1 -28 330.7 30.41
-1 1 -29 185.78 22.45
1 -1 -29 166.8 21.84
-1 1 -30 319.03 29.54
1 2 -31 246.99 21.8
1 2 -30 455.27 36.42
1 2 -29 26.09 9.72
-1 -2 -28 780.13 61.94
1 2 -28 919.37 63.91
1 2 -27 376.28 37.35
-1 -2 -27 322.44 35.69
1 2 -26 6.16 5.84
-1 -2 -26 21.9 11.71
1 2 -26 1.69 9.85
-1 -2 -25 356.77 38.34
1 2 -25 294.77 36.34
-1 -2 -25 326.67 34.06
1 2 -25 355.91 31.39
-1 -2 -24 900.66 73.91
1 2 -24 1006.7 68.16
1 2 -24 1068.64 77.66
-1 -2 -24 1030.5 73.78
1 2 -23 561.06 53.15
1 2 -23 593.7 82
-1 -2 -23 589.19 53.05
1 2 -23 642.44 47.37
-1 -2 -23 595.51 50.91
1 2 -22 142.43 24.78
1 2 -22 152.7 40.5
-1 -2 -22 166.43 24
-1 -2 -22 173.27 21.15
-1 -2 -22 186.71 26.86
1 2 -22 198.47 22.73
1 2 -21 807.24 95.72
-1 -2 -21 825.1 65.42
1 2 -21 790.23 66.13
-1 -2 -21 820.74 63.55
1 2 -21 837.7 59.7
-1 -2 -21 912.31 60.82
-1 -2 -20 553.65 47.7
1 2 -20 525.86 74.41
1 2 -20 544.09 48.83
1 2 -20 550.15 42.72
-1 -2 -20 505.43 41.73
-1 -2 -20 493.71 44.46
1 2 -19 503.37 69.69
-1 -2 -19 401.33 39.43
1 2 -19 438.55 41.42
-1 -2 -19 454.81 39.8
-1 -2 -19 424.6 36.53
-1 -2 -18 1233.26 80.19
1 2 -18 1408.51 122
-1 -2 -18 1195.36 83.28
1 2 -18 1244.67 84.76
-1 -2 -18 1224.96 82.28
1 2 -17 937.85 94.95
-1 -2 -17 866.75 61.18
1 2 -17 853.46 62.93
-1 -2 -17 867.35 59.96
1 2 -17 757.13 95.58
-1 -2 -17 841.91 61.8
1 2 -16 441.88 37.93
-1 -2 -16 464.72 37.84
-1 -2 -16 441.65 36.33
1 2 -16 465.4 62.16
1 2 -16 335.23 59.39
-1 -2 -16 368.94 34.67
1 2 -15 156.99 37.17
1 2 -15 162.67 37.49
1 2 -14 3274.25 220.17
1 2 -14 3068.04 216.35
1 2 -13 984.9 92.35
1 2 -12 251.12 40.92
1 2 -11 261.57 39.53
1 2 -10 2967.82 192.61
1 2 -9 579.65 57.68
1 2 -8 1334.61 98.28
1 2 -7 1867.38 125.05
-1 -2 -5 2615.61 155.6
-1 -2 -4 1015.76 69.83
-1 -2 -3 4619.41 258.3
-1 -2 -2 1418.25 89.52
1 -2 1 132.26 12.46
-1 -2 -1 131.65 17.99
-1 -2 0 4304.46 241.15
-1 2 -1 176.75 13.81
-1 2 -2 1107.39 65.25
-1 2 -3 3673.55 201.49
-1 2 -4 1057.16 67.6
-1 2 -5 2232.74 132.09
-1 2 -6 2936.9 171.64
-1 2 -7 1333.21 90.9
-1 2 -8 1015.58 76.35
-1 2 -9 516.87 50.29
-1 2 -10 2757.63 177.58
-1 2 -11 463.43 52.72
1 -2 -12 225.48 20.42
-1 2 -12 232.3 38.28
1 -2 -13 1363.33 81.99
1 -2 -14 4169.95 248.29
1 -2 -14 3388.33 193.24
-1 2 -15 161.51 19.57
1 -2 -15 177.76 39.23
1 -2 -15 143.85 16.86
-1 2 -15 119.52 18.01
1 -2 -16 452.94 39.55
-1 2 -16 433.3 37.99
-1 2 -16 405.74 37.44
1 -2 -16 541.09 68.28
-1 2 -16 463.38 38.68
1 -2 -16 447.25 35.06
1 -2 -17 779.73 59.1
-1 2 -17 710.52 56.97
-1 2 -17 807.51 58.71
1 -2 -18 1389.77 125.63
-1 2 -18 1186.35 82.7
1 -2 -18 1301.31 85.08
-1 2 -18 1125.5 81.17
-1 2 -19 476.49 43.51
1 -2 -19 558.01 76.09
1 -2 -19 578.93 47.29
-1 2 -19 442.28 43.25
1 -2 -19 500.43 37.58
-1 2 -20 553.21 48.96
1 -2 -20 549.65 50.13
-1 2 -20 584.61 51.02
1 -2 -20 699.43 88.15
1 -2 -20 609.79 42.78
-1 2 -21 910.95 68.28
1 -2 -21 987.07 107.75
-1 2 -21 849.39 68.45
1 -2 -21 854.68 68.58
1 -2 -21 913.81 59.2
1 -2 -22 145.54 23.71
1 -2 -22 111.94 36.13
-1 2 -22 114.36 22.04
1 -2 -22 135.89 16.1
1 -2 -23 640.84 54.41
-1 2 -23 551.07 49.05
-1 2 -23 527.46 50.98
1 -2 -23 609.13 85.72
1 -2 -23 576.54 41.62
1 -2 -24 1055.78 78.28
-1 2 -24 1013.21 73.63
-1 2 -24 993.08 76.7
1 -2 -25 377.19 40.83
-1 2 -25 400.65 38.42
-1 2 -25 430.34 42.21
1 -2 -26 10.34 9.8
-1 2 -26 11.03 8.05
-1 2 -26 25.05 11.62
1 -2 -27 363.19 37.28
-1 2 -27 358.49 36.25
-1 2 -27 319.73 31.97
-1 2 -28 892.56 64.52
-1 2 -28 843.97 60.07
1 -2 -28 909.27 65.54
-1 2 -29 20.37 7.29
-1 2 -29 25.84 9.72
-1 2 -30 447.79 35.92
-1 2 -31 288.98 24
1 3 -31 386.56 28.43
1 3 -30 185.36 19.93
1 3 -29 67.49 13.33
1 3 -28 295.39 30.96
1 3 -27 713.74 56.78
1 3 -26 128.94 21.5
1 3 -26 103.59 15.45
-1 -3 -26 99.49 19.66
-1 -3 -25 437.96 42.95
1 3 -25 388.3 41.47
1 3 -25 431.11 36.24
-1 -3 -24 489.54 44.77
1 3 -24 512.7 48.48
-1 -3 -24 480.54 47.28
1 3 -24 520.84 41.12
1 3 -23 470.75 71.22
-1 -3 -23 513.63 48.51
1 3 -23 480.22 47.61
-1 -3 -23 519.78 46.06
1 3 -23 521.51 42.08
1 3 -22 50.59 25.74
-1 -3 -22 30.06 12.64
1 3 -22 30.93 10.1
-1 -3 -22 53.23 13.76
1 3 -22 48.29 15.21
-1 -3 -21 1971.8 130.85
1 3 -21 2059.77 169.33
1 3 -21 1948.68 131.24
1 3 -21 2072.88 124.36
-1 -3 -21 2147.25 122.72
-1 -3 -21 2046.3 128.76
1 3 -20 318.15 30.51
-1 -3 -20 357.53 34.66
1 3 -20 380.4 59.61
-1 -3 -20 331.95 35.53
-1 -3 -20 297.77 28.9
1 3 -20 315.94 35.29
-1 -3 -19 159.07 19.14
1 3 -19 160.2 44.67
1 3 -19 153.89 19.95
1 3 -19 174.72 39.88
1 3 -19 153.31 23.06
-1 -3 -19 111.41 20.66
-1 -3 -19 168.81 22.36
-1 -3 -18 526.42 45.52
-1 -3 -18 519.5 43.87
1 3 -18 577.09 73.56
1 3 -18 461.03 44.31
1 3 -18 464.57 75.8
-1 -3 -18 591.71 42.28
1 3 -17 1199.15 106.26
-1 -3 -17 921.65 70.19
-1 -3 -17 1056.31 67.55
1 3 -17 1032.44 112.73
1 3 -17 1009.55 72.23
1 3 -16 884.49 87.88
-1 -3 -16 832.74 58.77
1 3 -16 674.56 87.38
1 3 -16 752.57 58.22
1 3 -15 452.08 63.8
-1 -3 -15 380.82 34.73
1 3 -15 375.56 34.85
1 3 -15 426.22 57.79
1 3 -14 519.11 64.01
1 3 -14 508.58 67.57
1 3 -13 1645.07 134.89
1 3 -13 1565.17 127.73
1 3 -12 1331.84 114.52
1 3 -11 1094.64 97.39
1 3 -10 1441.85 115.62
1 3 -9 690.21 67.93
1 3 -8 724.65 68.72
-1 -3 -3 2193.91 136.8
-1 -3 -2 242.41 29.24
-1 -3 -2 284.21 30.61
-1 -3 -1 1400.16 93.27
-1 -3 -1 1552.11 97.71
1 -3 1 1293.94 83.68
1 -3 0 1771.34 81.99
-1 -3 0 1815.53 96.98
-1 3 -3 2408.31 140.02
-1 3 -4 1710.03 105.33
-1 3 -5 337.08 32.98
-1 3 -6 985.86 71.62
-1 3 -7 3268.45 195.43
-1 3 -8 701.2 60.44
-1 3 -9 741.64 65.42
-1 3 -10 1385.56 104.67
-1 3 -11 1012.95 87.84
-1 3 -12 1223.38 109.47
1 -3 -12 1440.1 83.69
1 -3 -13 1799.83 135.29
-1 3 -13 1526.95 126.58
1 -3 -13 1543.83 92.95
-1 3 -14 575.31 68.7
1 -3 -14 538.91 66.47
1 -3 -14 480.74 36.72
1 -3 -15 446.91 38.39
-1 3 -15 382.96 35.07
1 -3 -15 396.81 32.2
-1 3 -15 409.16 35.83
-1 3 -15 367.4 34.22
1 -3 -16 961.19 66.18
-1 3 -16 847.03 61.68
1 -3 -16 837.51 58.51
-1 3 -16 929.94 63.77
-1 3 -16 839.75 62.8
1 -3 -17 1239.02 111.51
-1 3 -17 1090.55 74.08
1 -3 -17 1013.18 67.73
-1 3 -17 1052.94 72.91
-1 3 -17 969.58 69.74
1 -3 -17 1082.33 74.87
1 -3 -18 653.49 80.03
-1 3 -18 526.25 46.85
-1 3 -18 667.11 51.04
1 -3 -18 548.49 49.22
-1 3 -18 574.31 45.73
1 -3 -19 208.17 45.14
-1 3 -19 141.74 19.86
-1 3 -19 150.49 22.98
-1 3 -19 147.36 21.81
1 -3 -19 160.31 23.82
1 -3 -20 313.69 36.15
-1 3 -20 312.07 34.85
-1 3 -20 307.14 30.89
1 -3 -20 390.39 62.61
-1 3 -20 320.15 34.35
-1 3 -21 1927.3 117.18
1 -3 -21 2176.51 171.67
-1 3 -21 1858.13 120.89
1 -3 -21 1814.48 123.47
-1 3 -21 1841.25 122.79
-1 3 -22 69.44 16.55
-1 3 -22 60.41 14.68
1 -3 -22 60.36 30.42
1 -3 -22 40.94 15.29
-1 3 -22 28.7 10.33
1 -3 -23 520.86 49
-1 3 -23 445.42 43.15
1 -3 -23 600.58 81.42
-1 3 -23 533.76 48.55
-1 3 -23 481.79 41.61
-1 3 -24 436.77 41.04
-1 3 -24 488.7 46.08
1 -3 -24 431.83 44.46
1 -3 -25 398.34 42.21
-1 3 -25 443.94 42.71
-1 3 -25 427.9 39.11
-1 3 -26 74.6 14.86
1 -3 -26 73.7 17.4
-1 3 -26 68.47 16.71
-1 3 -27 716.41 51.52
-1 3 -27 637.89 53.67
-1 3 -28 285.95 30.23
-1 3 -28 299.72 27.36
-1 3 -29 87.27 15.04
-1 3 -29 90.52 12.65
-1 3 -30 199.78 20.59
-1 3 -31 367.61 27.52
1 4 -30 101.55 13.93
1 4 -29 377.62 32.63
1 4 -28 257.32 27.16
1 4 -27 247.29 28.24
1 4 -26 364.63 31.92
1 4 -26 390.09 38.53
1 4 -25 589.47 52.23
1 4 -25 601.77 45.66
1 4 -24 814 55.37
1 4 -24 732.32 61.64
-1 -4 -24 677.08 59.9
1 4 -23 704.13 53.54
-1 -4 -23 723.57 60.61
1 4 -23 792.55 63.03
-1 -4 -22 524.28 46.79
1 4 -22 526.4 49.84
-1 -4 -22 559.2 51.02
1 4 -22 547.49 75.06
-1 -4 -21 351.43 37.76
1 4 -21 286.71 35.18
1 4 -21 272.68 52.07
-1 -4 -21 384.04 36.37
-1 -4 -20 679.55 58.6
1 4 -20 698.96 59.56
1 4 -20 856.15 90.96
-1 -4 -20 677.79 56.38
-1 -4 -20 803.67 51.82
1 4 -20 680.53 101.54
-1 -4 -19 1060.06 79.72
1 4 -19 1074.62 107.41
1 4 -19 1224.1 82.86
-1 -4 -19 1133.96 71.61
1 4 -19 1046.53 127.1
1 4 -18 1251.58 113.05
1 4 -18 1132.1 81.74
1 4 -18 1079.23 125
-1 -4 -18 1171.65 82.31
-1 -4 -18 1184.28 73.73
-1 -4 -17 211.39 26.27
-1 -4 -17 220.71 21.63
1 4 -17 205.28 48.87
1 4 -17 184.65 39.81
1 4 -17 207.44 25.64
-1 -4 -16 590.26 48.09
1 4 -16 555.21 78.8
1 4 -16 590.63 69.59
1 4 -16 584.31 47.92
-1 -4 -15 574.3 45.86
1 4 -15 614.66 67.99
1 4 -15 487.36 72.56
1 4 -15 539.4 45.05
-1 -4 -15 542.96 43.09
1 4 -14 181.19 35.25
-1 -4 -14 181.21 21.11
1 4 -14 196.7 42.34
1 4 -13 1035.81 105.54
1 4 -13 1171.17 99.13
1 4 -12 489.81 61.5
1 4 -12 683.06 77.74
1 4 -11 1416.9 110.61
-1 -4 -11 972.88 63.66
1 4 -10 1351.02 108.63
-1 -4 -10 1150.02 71.23
1 4 -9 2846.66 194.3
-1 -4 -5 1507.42 105.37
-1 -4 -4 1291.54 101.75
-1 -4 -4 1601.28 102.67
-1 -4 -3 1275.3 95.03
-1 -4 -3 1316.32 92.06
-1 -4 -2 2011.71 136.51
-1 -4 -2 2193.05 136.19
-1 -4 -1 1003.1 73.33
-1 -4 -1 838.75 70.3
1 -4 1 852.86 63.45
1 -4 0 2564.48 160.9
-1 -4 0 2767.82 173.75
1 -4 -1 634.6 39.61
-1 -4 1 121.4 31.11
-1 4 -4 1699.48 109.91
-1 4 -5 1539.94 103.39
-1 4 -6 549.17 50.66
-1 4 -7 728.77 63.27
-1 4 -8 1224.8 93.91
-1 4 -9 2318.65 156.73
1 -4 -10 1250.3 76.28
-1 4 -10 1286.12 101.87
1 -4 -11 1091.11 69.64
-1 4 -11 1273.84 100.43
1 -4 -12 541.79 38.77
1 -4 -12 530.7 40.11
1 -4 -12 643.84 67.97
-1 4 -12 558.87 64.12
1 -4 -13 1175.17 97.54
1 -4 -13 978.09 63.08
-1 4 -13 901.23 92.46
-1 4 -14 165.49 38.34
1 -4 -14 224.03 21.94
-1 4 -14 224.91 24.45
-1 4 -14 199.52 22.81
1 -4 -15 655.39 47.18
1 -4 -15 738.94 55.18
1 -4 -15 816.59 81.45
-1 4 -15 676.62 51.95
-1 4 -15 692.8 51.77
-1 4 -15 661.35 49.54
1 -4 -16 735.94 79.66
-1 4 -16 636.82 50.52
-1 4 -16 623.99 50.71
1 -4 -16 620.56 46.01
-1 4 -16 651.67 48.55
1 -4 -16 703.94 54.51
-1 4 -16 645.28 84.6
-1 4 -17 246.68 28.33
1 -4 -17 225.06 23.91
-1 4 -17 251.65 28.52
-1 4 -17 268.14 27.05
1 -4 -17 280.76 31.61
-1 4 -18 1027.02 74.35
1 -4 -18 1210.12 112.49
-1 4 -18 1031.1 75.7
-1 4 -18 1053.4 71.48
1 -4 -18 1078.36 78.4
-1 4 -19 1051.07 75.76
1 -4 -19 995.41 75.93
1 -4 -19 1153.53 110.8
-1 4 -19 989.83 73.02
-1 4 -19 979.2 69.01
1 -4 -20 791.97 65.04
-1 4 -20 830.52 65.23
-1 4 -20 770.82 62.08
1 -4 -20 868.72 96.19
-1 4 -20 796.67 58.66
-1 4 -21 334.42 36.91
1 -4 -21 323.61 57.57
-1 4 -21 301.72 33.35
1 -4 -21 298.6 36.08
-1 4 -21 307.82 30.72
-1 4 -22 540.79 45.85
1 -4 -22 410.34 68.51
-1 4 -22 450.57 45.28
1 -4 -22 461.94 46.6
-1 4 -22 461.12 40.35
-1 4 -23 601.38 53.15
1 -4 -23 575.67 53.38
-1 4 -24 794.39 62.4
-1 4 -24 906.9 68.58
1 -4 -24 870.67 68.7
-1 4 -25 526.26 47.79
-1 4 -25 516.51 43.96
-1 4 -26 501.4 44.44
-1 4 -26 459.77 39.67
-1 4 -27 154.56 21.6
-1 4 -27 128.6 17.83
-1 4 -28 288.45 29.23
-1 4 -28 290.13 26.02
-1 4 -29 368.86 28.55
-1 4 -29 399.35 32.9
-1 4 -30 72.4 12.08
1 5 -30 334.03 26.05
1 5 -29 317.15 27.76
1 5 -28 153.67 19.95
1 5 -27 125.99 19.54
1 5 -26 1387.72 92.94
1 5 -25 253.84 30.96
1 5 -24 29.69 13
1 5 -23 290.25 34.65
1 5 -22 2474.45 154.87
1 5 -22 2413.53 145.59
1 5 -22 2640.54 192.32
1 5 -21 -1.19 6.38
1 5 -21 -1.83 10.14
1 5 -21 8.81 12.49
1 5 -21 30.77 23.89
1 5 -20 770.72 63.5
1 5 -20 925.08 92.8
-1 -5 -20 740.13 62.87
1 5 -20 799.17 57.17
1 5 -20 832.35 112.74
1 5 -19 382.24 39.46
1 5 -19 392.65 34.45
1 5 -19 386.81 57.89
-1 -5 -19 406.23 40.45
1 5 -19 360.94 70.72
1 5 -18 966.93 71.47
1 5 -18 953.06 94.35
-1 -5 -18 907.1 70.34
1 5 -18 957.33 64.69
1 5 -18 843.23 109.89
-1 -5 -17 281.79 28.84
1 5 -17 225.13 41.33
-1 -5 -17 265.71 30.53
1 5 -17 225.28 28.27
1 5 -17 216.22 52.4
-1 -5 -16 969.52 72.2
1 5 -16 1190.58 100.08
1 5 -16 997.65 72.65
1 5 -16 951.1 112.44
-1 -5 -16 1019.5 70.2
-1 -5 -15 598.74 49.97
1 5 -15 653.24 69.85
-1 -5 -15 699.07 49.7
1 5 -15 569 49.25
1 5 -15 551.62 81.17
1 5 -14 341.52 45.53
-1 -5 -14 253.91 28.31
-1 -5 -14 270.74 26.82
1 5 -14 221.87 26.59
1 5 -14 226.69 49.53
-1 -5 -13 272.65 27.23
1 5 -13 338.41 45.91
-1 -5 -13 380.04 31.15
-1 -5 -12 1684.38 103.62
1 5 -12 1936.23 132.11
1 5 -11 358.77 45.71
-1 -5 -11 261.99 24.59
-1 -5 -10 184.87 18.95
1 5 -10 161.1 29.85
-1 -5 -9 908.69 58.81
-1 -5 -8 2512.14 142.24
-1 -5 -5 1694.89 119.78
-1 -5 -4 310.69 37.73
-1 -5 -3 25.43 12.95
-1 -5 -2 3815.21 227.9
1 -5 2 3745.37 224.43
-1 -5 -1 373.27 42.13
1 -5 1 351.49 38.24
-1 -5 0 -2.31 9.71
1 -5 0 3.44 6.54
1 -5 -1 393.24 41.72
-1 -5 1 617.39 56.67
-1 -5 2 1148.63 129.13
1 -5 -2 3389.18 143.15
-1 5 -5 1465.81 104.85
-1 5 -6 3017.15 189.84
-1 5 -7 296.57 39.01
-1 5 -8 2626.83 187.38
1 -5 -8 3033.7 165.18
1 -5 -9 887.42 58.81
-1 5 -9 950.98 83.73
1 -5 -10 164.56 30.53
-1 5 -10 145.48 30.57
1 -5 -10 146.8 17.2
1 -5 -11 494.06 54.33
1 -5 -11 402.41 33.25
-1 5 -11 439.24 56.6
1 -5 -12 1752.19 109.92
-1 5 -12 1781.63 143.72
-1 5 -13 342.29 32
1 -5 -13 358.84 28.74
1 -5 -13 374.9 49.1
1 -5 -13 270.54 28.07
-1 5 -13 333.52 52.36
-1 5 -13 347.08 29.52
1 -5 -14 292.87 31.6
-1 5 -14 258.66 27.96
-1 5 -14 271.48 27.91
1 -5 -14 321.96 45.74
1 -5 -14 263.5 24.58
-1 5 -14 252.06 25.35
-1 5 -14 186.68 42.67
1 -5 -15 683.6 52.91
1 -5 -15 751.73 74.86
1 -5 -15 555.42 42.66
-1 5 -15 611.33 44.95
-1 5 -15 593.54 48.4
-1 5 -15 557.67 47.1
-1 5 -15 472.04 72.51
1 -5 -16 1060.93 73.22
-1 5 -16 950.36 68.33
1 -5 -16 870.75 61.08
-1 5 -16 895.24 66.38
-1 5 -16 925.54 63.38
-1 5 -16 791.3 99.65
-1 5 -17 248.95 25.12
-1 5 -17 238.14 27.95
-1 5 -17 257.54 29.32
1 -5 -17 280.84 47.05
1 -5 -17 191.06 22.13
1 -5 -17 225.19 29.68
-1 5 -17 270.42 57.26
-1 5 -18 997.41 73.21
1 -5 -18 1039.37 77.53
1 -5 -18 1101.91 105.15
-1 5 -18 1052.06 76
-1 5 -18 1000.42 68.98
1 -5 -19 339.5 39.23
-1 5 -19 377.48 37.67
1 -5 -19 415.01 60.75
-1 5 -19 391.71 39.67
-1 5 -19 400.47 35
1 -5 -20 854.19 95.38
1 -5 -20 875.56 68.97
-1 5 -20 784.39 59.51
-1 5 -20 861.03 65.02
-1 5 -20 882.1 67.47
-1 5 -21 -4.71 8.45
1 -5 -21 -4.81 13.64
-1 5 -21 -1.8 8.57
-1 5 -21 -4.93 6.99
-1 5 -22 2537.74 151.74
-1 5 -22 2390.91 153.87
-1 5 -23 298.67 31.94
-1 5 -23 271.03 33.15
-1 5 -24 46.36 14.6
-1 5 -24 37.56 11.35
-1 5 -25 273.36 28.71
-1 5 -25 315.53 33.69
-1 5 -26 1110.21 78.5
-1 5 -26 1138.63 74.2
-1 5 -27 102.55 14.56
-1 5 -27 109.83 17.7
-1 5 -28 127.68 18.3
-1 5 -28 141.1 15.4
-1 5 -29 342.39 28.86
-1 5 -30 353.67 27.03
1 6 -29 297.09 24.96
1 6 -28 280.49 26.37
1 6 -27 311.25 30.25
1 6 -26 384.74 36.56
1 6 -25 271.1 31.07
1 6 -25 275.47 26.03
1 6 -24 690.13 56.76
1 6 -24 683.04 50.14
1 6 -23 756.34 54.84
1 6 -23 776.85 62.65
1 6 -22 146.93 19.57
1 6 -22 172.28 25.91
1 6 -21 551.68 50.59
1 6 -21 566.13 44.39
1 6 -21 568.17 91.82
1 6 -20 520.83 42.41
1 6 -20 547.79 49.62
1 6 -20 505.01 86.15
1 6 -19 711.49 59.54
1 6 -19 732.17 53.12
1 6 -19 643.53 98.41
1 6 -18 310.3 64.03
1 6 -18 346.69 51.37
1 6 -18 381.54 38.79
1 6 -18 381.79 33.1
1 6 -17 119.75 20.2
1 6 -17 144.38 31.36
1 6 -17 155.15 19.28
1 6 -16 847.03 57.01
1 6 -16 784.05 79.13
1 6 -16 784.64 62.69
1 6 -15 911.93 85.55
1 6 -15 962.48 70.02
-1 -6 -14 167.66 21.07
1 6 -14 263.31 38.72
1 6 -13 604.26 59.27
-1 -6 -13 480.16 39.8
-1 -6 -12 493.19 40.03
1 6 -12 613.28 58.36
1 6 -11 568.58 53.94
-1 -6 -11 427.79 36.27
1 6 -10 596.11 53.49
-1 -6 -10 447.37 37.32
1 6 -9 927.85 71.71
-1 -6 -9 806.5 56.51
1 6 -8 925.46 74.62
-1 -6 -8 977.16 63.27
-1 -6 -7 672.93 47.39
-1 -6 -6 524.35 39.01
-1 -6 -5 2144.3 148.08
-1 -6 -4 1427.31 108.1
-1 -6 -3 962.88 80.35
1 -6 3 938.26 79.79
-1 -6 -2 408.57 46.95
1 -6 2 437.94 47.52
-1 -6 -1 1951.14 131.62
1 -6 1 1810.92 127.89
1 -6 0 446.33 47.72
-1 -6 0 500.94 52.22
1 -6 -1 1655.09 124.67
-1 -6 1 2201.77 138.05
-1 -6 2 510.3 55.77
1 -6 -2 411.36 46.4
-1 -6 3 716.08 73.85
-1 -6 4 90.69 31.55
1 -6 -5 2101.07 56.92
-1 -6 5 -3.77 20.65
1 -6 -6 427.36 34.63
-1 6 -6 492.38 53.24
1 -6 -7 638.81 46.11
-1 6 -7 638.66 65.65
1 -6 -8 854.47 59.09
1 -6 -8 987.25 72.98
-1 6 -8 806.5 80.19
1 -6 -9 975.3 65.34
1 -6 -9 1088.9 80.12
-1 6 -9 893.79 87.86
1 -6 -10 507.99 41.26
1 -6 -10 638.96 56.48
-1 6 -10 521.97 63.42
1 -6 -11 513.3 51.29
1 -6 -11 411.02 35.54
-1 6 -11 418.42 58.87
1 -6 -12 631.38 59.85
1 -6 -12 478.11 40.08
-1 6 -12 545.5 69.13
1 -6 -13 747.74 68.1
1 -6 -13 633.85 44.35
1 -6 -13 593.18 46.46
-1 6 -13 583.73 43.64
-1 6 -13 616.47 76.84
-1 6 -14 207.79 24.51
1 -6 -14 159.27 21.4
1 -6 -14 184.15 20
1 -6 -14 266.14 39.64
-1 6 -14 173.08 19.82
-1 6 -14 164 39.36
1 -6 -15 856.49 82.31
1 -6 -15 782.08 56.44
-1 6 -15 866.8 62.93
-1 6 -15 914.61 58.66
-1 6 -15 707.46 92.89
-1 6 -15 894.54 64.89
1 -6 -16 612.16 47.8
1 -6 -16 813.59 78.87
-1 6 -16 701.45 56.2
-1 6 -16 747.16 55.83
-1 6 -16 729.43 50.51
-1 6 -16 661.94 89.54
-1 6 -17 162.65 22.37
1 -6 -17 150.98 33.19
-1 6 -17 161.64 43.81
1 -6 -17 122.98 16.84
-1 6 -17 136 18.29
-1 6 -17 168.47 23.81
-1 6 -18 483.75 43.66
1 -6 -18 437.94 59.4
-1 6 -18 440.8 36.27
-1 6 -18 354.02 37.74
-1 6 -19 650.93 54.15
-1 6 -19 640.67 49.59
1 -6 -19 736.39 80.76
-1 6 -19 723.31 58.06
-1 6 -20 559.64 48.06
1 -6 -20 564.66 71.93
-1 6 -20 532.63 43.43
-1 6 -20 566.6 50.69
-1 6 -21 775.23 60.29
-1 6 -21 677.38 55.14
1 -6 -21 588.58 76.71
-1 6 -22 243.8 28.64
-1 6 -22 239.56 30.59
-1 6 -23 666.92 52.08
-1 6 -23 622.36 54.13
-1 6 -24 713.88 57.83
-1 6 -25 302.92 32.86
-1 6 -25 309.48 29.05
-1 6 -26 361.4 33.96
-1 6 -26 321.15 28.89
-1 6 -27 239.91 22.15
-1 6 -27 271.56 27.13
-1 6 -28 256.63 23.67
-1 6 -28 212.84 18.4
-1 6 -29 329.08 26.37
1 7 -28 235.95 21.73
1 7 -27 546.11 41.49
1 7 -26 107.43 17.19
1 7 -25 795.07 59.39
1 7 -24 444.38 35.15
1 7 -24 385.03 38.91
1 7 -23 199.51 26.85
1 7 -23 206.3 22.45
1 7 -22 49.58 14.98
1 7 -22 29.61 9.61
1 7 -21 1414.48 96.54
1 7 -21 1355.69 87.63
1 7 -20 242.29 30.84
1 7 -20 255.9 26.12
1 7 -19 100.36 19.45
1 7 -19 85.08 14.61
1 7 -18 394.92 39.51
1 7 -18 349.73 32.03
1 7 -17 2066.39 132.63
1 7 -17 2076.23 123.79
1 7 -16 302.41 27.94
1 7 -16 287.31 33.09
1 7 -15 261.34 24.99
1 7 -15 242.96 29.78
-1 -7 -14 459.22 39.72
-1 -7 -13 1073.82 72.38
-1 -7 -12 342.3 31.94
-1 -7 -11 728.56 53.58
-1 -7 -10 1235.9 80.89
-1 -7 -9 69.4 13.12
-1 -7 -8 95.81 14.87
-1 -7 -7 1851.55 111.9
-1 -7 -6 367.44 31.96
-1 -7 -5 456.12 36.94
-1 -7 -4 479.16 38.78
-1 -7 -4 553.24 59.73
1 -7 4 497.95 58.42
-1 -7 -3 3641.77 233.35
1 -7 3 3756.86 235.45
1 -7 2 1190.3 95.34
-1 -7 -2 1037.14 90.76
-1 -7 -1 1991.18 140.56
1 -7 1 1953.79 140.41
1 -7 0 1178.47 97.57
-1 -7 0 1293.87 101.03
1 -7 -1 1905.6 141.77
-1 -7 1 2191.52 146.82
1 -7 -2 826.48 78.49
-1 -7 2 1013.68 85.24
-1 -7 3 4066.27 256.46
1 -7 -4 645.93 48.37
-1 -7 4 719.11 73.48
-1 -7 5 368.99 56.76
1 -7 -5 508.69 39.29
-1 -7 6 59.2 26.52
1 -7 -6 443.45 31.06
1 -7 -7 2120.47 70.49
-1 7 -7 1981.33 109.49
1 -7 -7 1917.09 67
1 -7 -8 167.18 22.41
1 -7 -8 157.36 19.84
-1 7 -8 192.25 37.12
1 -7 -9 64.78 14.46
1 -7 -9 56.29 12.14
-1 7 -9 72.23 23.34
1 -7 -10 1349.5 89.74
-1 7 -10 1301.3 113.82
1 -7 -10 1117.7 79.4
1 -7 -11 1104.03 79.45
1 -7 -11 909.35 66.18
-1 7 -11 881.41 95.38
1 -7 -12 433.32 45.19
1 -7 -12 334.74 32.71
-1 7 -12 346.02 28.77
-1 7 -12 367.35 58.61
1 -7 -13 1131.81 79.7
-1 7 -13 1263.35 75.92
1 -7 -13 1467.25 100.27
-1 7 -13 1129.58 116.74
1 -7 -13 1183.49 76.1
-1 7 -14 456.31 39.84
1 -7 -14 417.76 38.55
1 -7 -14 503.46 53.54
1 -7 -14 360.49 32.56
-1 7 -14 464.77 34.44
-1 7 -14 436.19 66.2
1 -7 -15 335.92 44.91
1 -7 -15 255.96 25.71
-1 7 -15 306.6 27.32
-1 7 -15 366.85 35.59
-1 7 -15 269.39 53.53
-1 7 -15 309.97 32.26
-1 7 -16 280.08 31.67
-1 7 -16 259.15 25.26
-1 7 -16 240.36 28.82
-1 7 -16 285.45 57.03
-1 7 -17 1999.97 125.58
-1 7 -17 1837.52 126.23
-1 7 -17 2107.35 119.7
-1 7 -17 1919.75 177.09
-1 7 -18 369.76 39.39
-1 7 -18 387.84 38.44
-1 7 -18 439.14 35.4
-1 7 -18 436.14 74.62
-1 7 -19 56.2 15.24
-1 7 -19 60.08 14.69
-1 7 -20 354.23 35.22
-1 7 -20 328.73 36.32
-1 7 -21 1326.17 94.14
-1 7 -21 1392.01 91.33
-1 7 -22 25.72 10.3
-1 7 -22 45.17 13.19
-1 7 -23 196.41 23.79
-1 7 -23 184.03 25.14
-1 7 -24 358.83 35.76
-1 7 -25 803.17 53.92
-1 7 -25 760.14 58.26
-1 7 -26 129.36 18.54
-1 7 -26 130.79 15.21
-1 7 -27 544.71 36.23
-1 7 -27 556.43 41.65
-1 7 -28 253.2 22.99
1 8 -28 567.04 37.01
1 8 -27 209.72 20.52
1 8 -26 16.65 8.28
1 8 -25 148.11 20.17
1 8 -24 498.14 42.44
1 8 -23 305.1 31.96
1 8 -23 287.08 26.79
1 8 -22 131.01 21.05
1 8 -22 113.18 16.31
1 8 -21 467.27 43.36
1 8 -21 412.1 35.36
1 8 -20 607.33 45.48
1 8 -20 587.22 52.25
1 8 -19 436.85 42.96
1 8 -19 409.2 34.96
1 8 -18 677.88 49.15
1 8 -18 648.05 56.7
1 8 -17 252.53 25.63
1 8 -17 298.37 33.7
1 8 -16 993.7 66.22
1 8 -16 1011.29 75.04
1 8 -15 303.18 27.41
1 8 -15 288.12 33.43
1 8 -14 1726.23 95.74
-1 -8 -14 1344.53 98.45
-1 -8 -13 502.04 43.45
1 8 -13 537.85 39.23
-1 -8 -12 330.36 33.94
1 8 -12 416.06 31
1 8 -12 343.52 66.61
-1 -8 -11 629.58 51.52
1 8 -11 683.01 45.93
-1 -8 -10 832.59 61.16
-1 -8 -9 227.11 25.56
-1 -8 -8 339.15 32.52
-1 -8 -7 541.08 43.92
-1 -8 -6 709.84 52.76
1 -8 6 661.67 76.97
-1 -8 -5 627.43 48.08
1 -8 5 562.04 68.38
-1 -8 -4 740.37 56.39
1 -8 4 906.81 84.99
1 -8 3 1776.98 132.36
-1 -8 -3 1549.79 101.88
-1 -8 -3 1759.9 130.51
-1 -8 -2 147.61 30.86
1 -8 2 147.04 31.9
1 -8 1 617.68 68.55
-1 -8 -1 690.04 69.54
1 -8 0 3759.93 246.61
-1 -8 0 3910.73 244
1 -8 -1 580.79 65.88
-1 -8 1 616.24 64.95
-1 -8 2 168.82 41.46
-1 -8 2 113.26 27.3
1 -8 -3 1749.3 111.94
-1 -8 3 1857.11 137.7
-1 -8 3 1993.62 156.02
1 -8 -4 785.2 58.6
-1 -8 4 856.3 81.41
-1 -8 4 783.58 89.99
1 -8 -5 631.98 50.71
-1 -8 5 799.84 78.55
-1 -8 6 896.43 84.43
1 -8 -6 639.67 51.72
-1 8 -7 556.46 69.87
1 -8 -7 657.78 50.93
-1 -8 7 774.99 83.28
1 -8 -8 448.55 37.74
-1 8 -8 419.9 57.86
1 -8 -9 235.87 24.85
-1 8 -9 212.21 41.7
1 -8 -10 826.84 44.7
-1 8 -10 857.98 82.52
-1 8 -11 674.17 75.6
1 -8 -11 714.26 42.34
1 -8 -12 310.06 27.96
-1 8 -12 255.68 48.84
-1 8 -13 492.16 68.07
1 -8 -13 440.51 32.92
-1 8 -14 1502.33 102.2
1 -8 -14 1568.17 102.77
-1 8 -14 1659.9 95.4
-1 8 -14 1484.07 143.79
-1 8 -15 375.5 36.5
1 -8 -15 309.28 34.17
-1 8 -15 398.66 30.99
-1 8 -15 336.31 36.39
-1 8 -15 326.45 61.29
-1 8 -16 1033.01 68.12
-1 8 -16 1079.94 78.25
-1 8 -16 1176.4 77.04
-1 8 -17 284.76 31.28
-1 8 -17 319.04 34.49
-1 8 -17 201.68 52.06
-1 8 -18 699.93 52.72
-1 8 -18 599.98 53.37
-1 8 -19 338.59 34.29
-1 8 -19 342.27 36.92
-1 8 -20 639.1 56.32
-1 8 -20 746.44 55.25
-1 8 -21 425.45 41.87
-1 8 -21 487.66 40.66
-1 8 -22 143.17 21.79
-1 8 -22 126.84 18.45
-1 8 -23 347.23 31.93
-1 8 -23 393.33 36.75
-1 8 -24 554.41 45.39
-1 8 -24 549.03 40.53
-1 8 -25 139.97 19.6
-1 8 -25 166.85 16.77
-1 8 -26 8.62 6.88
-1 8 -27 222.67 21.03
-1 8 -28 581.91 37.77
1 9 -27 241.08 19.72
1 9 -26 597.55 41.53
1 9 -25 268.49 25.32
1 9 -24 188.95 22.32
1 9 -23 180.58 22.74
1 9 -22 624.75 50.54
1 9 -21 258.43 25.07
1 9 -21 292.51 31.25
1 9 -20 287.14 32.09
1 9 -20 252.71 25.11
1 9 -19 251.48 30.58
1 9 -19 252.54 25.1
1 9 -18 1033.06 73.59
1 9 -18 908.55 62.97
1 9 -17 662.89 48.83
1 9 -17 749.56 59.06
1 9 -17 688.16 99.74
1 9 -16 962.06 62.77
1 9 -16 904.22 71.04
1 9 -16 912.87 117.23
-1 -9 -15 805.09 64.29
1 9 -15 895.73 58.49
1 9 -15 943.45 115.83
1 9 -14 259.04 23.83
-1 -9 -14 217.54 27.23
1 9 -14 221.8 54.9
-1 -9 -13 757.96 61.32
1 9 -13 904.18 56.57
1 9 -13 792.92 106.16
-1 -9 -12 657.25 55.58
1 9 -12 758 49.63
1 9 -12 846.5 104.79
-1 -9 -11 754.91 58.16
1 9 -11 718.3 48.44
1 9 -11 719.71 97.98
-1 -9 -10 355.37 35.81
1 9 -10 367.75 28.36
-1 -9 -9 574.67 48.84
1 9 -9 578.59 39.66
1 -9 8 512.89 70.5
-1 -9 -8 470.95 42.43
-1 -9 -7 643.3 51.91
1 -9 7 647.13 79.17
-1 -9 -6 554.2 47
1 -9 6 585.26 72.71
-1 -9 -5 597.58 49.48
1 -9 5 630.79 74.21
1 -9 4 469.66 65.85
-1 -9 -4 631.47 81.24
-1 -9 -4 581.63 47.69
1 -9 3 610.14 74.48
-1 -9 -3 701.34 54.68
-1 -9 -3 809.16 92.89
1 -9 2 2027.27 158.74
-1 -9 -2 2266.57 178.34
-1 -9 -2 2015.04 155.67
-1 -9 -1 319.28 55.81
1 -9 1 323.11 50.97
-1 -9 -1 356.23 49.81
-1 -9 0 760.51 88.33
1 -9 0 586.06 72.37
-1 -9 0 676.4 71.98
-1 -9 1 477.43 68.41
-1 -9 1 506.44 58.96
1 -9 -1 359.88 55.79
-1 -9 2 2100.81 177.04
-1 -9 2 2293.05 161.29
-1 -9 3 624.14 71.17
1 -9 -3 707.12 55.43
-1 -9 3 830.98 94.26
-1 -9 4 606.17 67.35
1 -9 -4 595.52 48.99
-1 -9 4 495.01 75.43
-1 -9 5 622.19 68.52
1 -9 -5 570.67 48.31
-1 -9 5 528.6 76.79
-1 9 -6 407.59 61.87
-1 -9 6 618.75 69.46
1 -9 -6 594.5 48.26
-1 -9 6 595.92 81.52
-1 -9 7 687.39 76.84
1 -9 -7 678.88 53.77
-1 9 -7 571.79 74.15
-1 -9 7 680.55 91.79
-1 -9 8 525.75 66.37
1 -9 -8 502.43 43.96
-1 9 -8 409.15 61.97
-1 -9 9 697.6 79.09
1 -9 -9 585.82 49.61
-1 9 -9 499.45 71.07
-1 9 -10 377.7 60.42
1 -9 -10 341.94 36.21
-1 -9 10 483.58 66.73
-1 -9 11 773.06 88.94
1 -9 -11 697.19 56.53
-1 9 -11 632.23 83.84
1 -9 -12 634.47 53.02
-1 -9 12 637.22 83.69
-1 9 -12 695.95 87.71
-1 -9 13 680.48 90.94
1 -9 -13 835.42 61.62
-1 9 -13 705.8 92.75
-1 9 -14 221.41 26.69
1 -9 -14 203.12 26.04
-1 9 -14 188.08 44.58
1 -9 -15 815.91 63.03
-1 9 -15 655.94 90.78
-1 9 -15 854.16 62.59
-1 9 -16 704.57 53.36
-1 9 -16 617.43 53.7
-1 9 -17 659.55 55.3
-1 9 -17 580.06 86.32
-1 9 -17 671.92 52.73
-1 9 -18 918.19 66.66
-1 9 -18 938.16 70.73
-1 9 -19 293.62 32.73
-1 9 -19 293.57 30.3
-1 9 -20 204 26.93
-1 9 -20 242.18 26.08
-1 9 -21 251.01 25.98
-1 9 -21 250.6 29.17
-1 9 -22 563.91 46.7
-1 9 -22 569.86 43.03
-1 9 -23 210.31 24.38
-1 9 -24 248.19 24.63
-1 9 -24 197.44 18.83
-1 9 -25 191.69 20.59
-1 9 -26 544.42 38.55
-1 9 -27 231.51 19.06
1 10 -25 262.33 22.93
1 10 -24 -3.51 6.5
1 10 -23 585.8 44.34
1 10 -22 238.02 26.01
1 10 -21 113.35 18.26
1 10 -20 181.39 24.46
1 10 -19 986.17 72.01
1 10 -18 402.82 39.57
1 10 -18 383.18 31.69
1 10 -17 21.7 11.1
1 10 -17 32.67 8.66
1 10 -16 488.28 36.99
1 10 -16 470.29 44.99
-1 -10 -15 1029.03 80.39
1 10 -15 1290.22 74.94
1 10 -15 1118.81 132.38
1 10 -14 86.54 12.44
-1 -10 -14 67.95 15.61
1 10 -14 91.43 37.01
-1 -10 -13 634.89 53.4
1 10 -13 700.27 46.5
1 10 -13 589.46 93.33
1 -10 12 367.69 65.63
-1 -10 -12 397.26 38.48
1 10 -12 384.58 30.19
1 10 -12 397.71 73.45
-1 -10 -11 465.4 43.34
1 10 -11 521.85 82.78
1 -10 11 412.77 68.36
1 -10 10 108.52 35.55
-1 -10 -10 86.87 17.8
1 10 -10 54.04 29.98
-1 -10 -9 1063.14 77.23
1 -10 9 1079.65 113
1 -10 8 315.04 56.64
-1 -10 -8 388.41 38.27
1 -10 7 48 22
-1 -10 -7 24.35 10.19
1 -10 6 145.74 36.25
-1 -10 -6 168.24 23.81
1 -10 5 1976.26 160.6
-1 -10 -5 1963.55 125.65
1 -10 4 127.17 33.07
-1 -10 -4 103.6 19.11
1 -10 3 98.5 29.83
-1 -10 -3 47.84 26.64
-1 -10 -3 97.01 17.84
1 -10 2 634 78.79
-1 -10 -2 672.66 89.97
-1 -10 -2 678.57 55.34
-1 -10 -1 1532.91 128.44
-1 -10 -1 1662.57 151.8
1 -10 1 1482 133.53
-1 -10 0 639.6 86.85
1 -10 0 675.44 80.54
-1 -10 0 707.68 77.22
-1 -10 1 1967.09 167.5
-1 -10 1 1723.21 140.06
-1 -10 2 679.25 89.35
1 -10 -2 664.71 54.92
-1 -10 2 611.16 71.67
-1 -10 3 64.56 29.99
-1 -10 3 58.21 20.44
1 -10 -3 80.04 16.65
-1 -10 4 135.47 42.96
1 -10 -4 169.46 24.48
-1 -10 4 126.97 30.12
1 -10 -5 2137.51 133.61
-1 -10 5 2074.77 157.03
-1 -10 5 2014.68 179.69
-1 -10 6 126.69 43.46
1 -10 -6 211.81 26.32
-1 -10 6 155.83 34.05
-1 10 -6 124.87 33.14
1 -10 -7 13.45 9.08
-1 -10 7 30.55 26.85
-1 10 -7 9.12 12.96
-1 -10 7 26.38 15.13
-1 -10 8 427.19 73.68
-1 -10 8 350.5 53.35
1 -10 -8 459.7 42.17
-1 10 -8 334.32 56.73
-1 -10 9 1166.16 107.16
1 -10 -9 1190.49 83.22
-1 10 -9 1049.94 113.37
-1 -10 9 1110.77 125.64
-1 -10 10 68.98 24.09
1 -10 -10 93.84 18.51
-1 10 -10 106.41 32.5
1 -10 -11 501.59 44.89
-1 10 -11 350.22 62.05
1 -10 -12 407.98 40.11
-1 10 -12 348.27 61.13
-1 10 -13 639.59 86.84
1 -10 -13 749.22 58.75
-1 10 -14 72.14 15.09
1 -10 -14 88.1 17.12
1 -10 -15 1246.49 87.51
-1 10 -15 1261.99 85.19
-1 10 -16 381.2 38.97
-1 10 -16 392.88 36.67
-1 10 -17 61.53 15.07
-1 10 -17 48.44 12.73
-1 10 -18 382.21 35.46
-1 10 -18 409.55 39.22
-1 10 -19 860.21 65.46
-1 10 -19 905.2 62.24
-1 10 -20 113.14 18.83
-1 10 -20 131.3 17.81
-1 10 -21 140.77 17.09
-1 10 -21 141.97 20.29
-1 10 -22 245.35 22.87
-1 10 -22 290.04 27.87
-1 10 -23 531.99 41.08
-1 10 -24 0.86 6.6
-1 10 -25 347.44 27.19
1 11 -24 36.64 7.66
1 11 -23 324.6 27.07
1 11 -22 368.83 31.38
1 11 -21 231.45 24.56
1 11 -20 318.93 30.83
1 11 -19 389.49 36.31
1 11 -18 227.63 27.43
1 11 -17 502.83 44.67
1 11 -16 393.8 38.96
1 11 -15 232.42 29.21
-1 -11 -14 238.95 28.35
-1 -11 -13 460.54 41.65
1 11 -13 395.12 73.53
-1 -11 -12 891.27 67.74
1 11 -12 925.31 116.27
-1 -11 -11 289.81 32.77
1 11 -11 255.73 59.31
-1 -11 -10 163.24 23.85
1 11 -10 132 42.11
-1 -11 -9 306.96 34.39
-1 -11 -8 1096.72 80.25
1 -11 7 196.43 42.87
-1 -11 -7 169.55 25.18
1 -11 6 450.81 68.61
-1 -11 -6 546.11 48.85
1 -11 5 333.79 57.95
-1 -11 -5 389.77 40.01
1 -11 4 388.55 61.83
-1 -11 -4 305.98 35.34
1 -11 3 846.76 94.9
-1 -11 -3 782.21 64.04
-1 -11 -2 697.82 98.2
-1 -11 -2 759.1 61.69
1 -11 2 753.3 90.39
-1 -11 -1 669.96 94.51
1 -11 1 544.76 78.5
-1 -11 -1 744.16 58.81
-1 -11 0 45.21 28.46
-1 -11 1 574.2 86.66
-1 -11 1 589.31 72.19
1 -11 -1 646.31 55.36
-1 -11 2 753.49 99.67
1 -11 -2 773.41 62.5
-1 -11 2 678.63 79.14
-1 -11 3 1169.22 124.19
1 -11 -3 1012.28 76.01
-1 -11 3 861.88 92.29
-1 -11 4 281.29 61.3
-1 -11 4 353.17 52.02
1 -11 -4 382.87 39.28
-1 -11 5 345.82 65.77
1 -11 -5 343.76 37.62
-1 -11 5 315.49 49.12
-1 -11 6 423.5 74.83
1 -11 -6 555.67 49.23
-1 -11 6 482.25 62.74
-1 -11 7 219.71 51.58
1 -11 -7 196.72 27.74
1 -11 -8 1124.05 80.73
-1 -11 8 932.08 118.89
-1 -11 9 361 71.1
1 -11 -9 357.14 38.19
-1 -11 10 178.18 50.22
1 -11 -10 159.91 24.07
-1 -11 11 344.43 69.65
1 -11 -11 355.47 37.36
1 -11 -12 903.87 69.81
-1 -11 12 1007.93 119.05
-1 -11 13 476.71 80.97
1 -11 -13 448.1 42.39
-1 11 -13 463.64 41.33
-1 11 -14 218.89 26.05
1 -11 -14 235.84 28.14
-1 11 -15 241.21 27.05
-1 11 -15 259.87 30.32
-1 11 -16 400.21 35.32
-1 11 -16 370.24 37.44
-1 11 -17 454.96 38.59
-1 11 -17 478.05 42.22
-1 11 -18 146.63 19.11
-1 11 -18 152.47 21.48
-1 11 -19 343.51 30.26
-1 11 -19 384.95 35.04
-1 11 -20 327.35 30.39
-1 11 -20 301.8 26.1
-1 11 -21 183.41 20.94
-1 11 -22 388.54 32.04
-1 11 -23 331.82 27.19
-1 11 -24 64.96 9.27
1 12 -22 73.42 11.06
1 12 -21 397.7 31.5
1 12 -20 414.78 33.88
1 12 -19 63.84 12.71
1 12 -18 756.47 55.61
1 12 -17 333.58 32.71
1 12 -16 48.87 13.61
1 12 -15 96.25 18.02
-1 -12 -14 957.37 69.32
-1 -12 -13 269.01 30.14
-1 -12 -12 4.58 6.43
-1 -12 -11 220.56 27.74
-1 -12 -10 2087.93 133.41
1 12 -10 2147.1 192.73
-1 -12 -9 246.28 30.45
1 12 -9 306.06 62.54
-1 -12 -8 392.96 40.37
-1 -12 -7 515.59 47.83
-1 -12 -6 947.95 73.16
-1 -12 -5 283.39 34.15
-1 -12 -4 806.41 65.22
-1 -12 -3 553.94 50.69
-1 -12 -2 64.63 15.89
-1 -12 -1 152.55 24.34
1 -12 1 164.39 24.96
-1 -12 0 892.2 117.96
-1 -12 0 1023.49 78.28
1 -12 0 1124.78 81.22
-1 -12 1 149.13 46.96
-1 -12 1 149.21 23.74
1 -12 -1 158.38 24.29
-1 -12 2 -13.44 28.26
1 -12 -2 28.6 10.57
-1 -12 3 478.45 80.36
1 -12 -3 522.17 49.1
-1 -12 4 757.59 104.5
1 -12 -4 912.71 70.49
-1 -12 5 210.34 51.65
1 -12 -5 262.22 32.26
-1 -12 6 897.47 115.35
1 -12 -6 1129.75 81.29
-1 -12 7 349.19 68.73
1 -12 -7 481.98 45.21
-1 -12 8 400.28 72.56
1 -12 -8 510.67 47.16
-1 -12 9 182.56 50.13
1 -12 -9 220.77 28.55
-1 -12 10 1865.75 178.79
1 -12 -10 2071.82 130.91
1 -12 -11 230.86 29.08
1 -12 -12 1.58 7.74
-1 12 -13 308.15 30.5
1 -12 -13 260.73 30.24
1 -12 -14 1058.4 74.47
-1 12 -14 1021.67 70.25
-1 12 -15 100.13 18.83
-1 12 -15 106.15 16.07
-1 12 -16 79.63 16.02
-1 12 -16 66.06 12.4
-1 12 -17 282.48 26.65
-1 12 -17 337.7 31.48
-1 12 -18 674.83 46.28
-1 12 -18 685.73 50.99
-1 12 -19 63.92 12.83
-1 12 -20 423.5 34.01
-1 12 -21 299.19 25.6
-1 12 -22 66.7 10.23
-1 12 -23 113.91 12.22
1 13 -21 504.72 33.31
1 13 -20 234.71 20.67
1 13 -19 105.84 13.88
1 13 -18 243.36 23.69
1 13 -17 345.93 30.88
1 13 -16 264.75 27.2
1 13 -15 252.71 27.2
1 13 -14 201.68 24.31
-1 -13 -13 325.9 32.36
-1 -13 -12 175.65 22.73
-1 -13 -11 563.39 47.08
-1 -13 -10 256.89 29.82
-1 -13 -9 401.03 39.44
-1 -13 -8 578.28 50.57
-1 -13 -7 1517.97 102.74
-1 -13 -6 358.9 37.74
-1 -13 -5 47.31 13.74
-1 -13 -4 467.54 44.73
-1 -13 -3 508.1 46.58
1 -13 3 453.87 45.34
-1 -13 -2 93.48 19.28
1 -13 2 93.34 19.4
1 -13 1 120.26 21.7
-1 -13 -1 104.41 20.86
-1 -13 0 203.69 28.5
1 -13 0 204.57 28.64
-1 -13 1 154.56 46.58
1 -13 -1 172.92 26.47
-1 -13 1 139.85 23.89
-1 -13 2 60.26 31.97
-1 -13 2 62.17 16.49
1 -13 -2 82 17.74
-1 -13 3 445.59 78.07
-1 -13 3 447.25 44.6
1 -13 -3 527.76 47.67
-1 -13 4 302.7 65.43
1 -13 -4 451.14 43.66
1 -13 -5 74.2 17.45
1 -13 -6 359.82 38.29
1 -13 -7 1748.17 115.76
1 -13 -8 548.52 49.31
1 -13 -9 499.92 45.8
1 -13 -10 271.19 31.03
1 -13 -11 617 50.92
-1 13 -12 139.67 18.93
1 -13 -12 135.39 20.7
1 -13 -13 461.55 40.47
-1 13 -13 446.79 36.92
-1 13 -14 290.07 27.34
-1 13 -14 325.3 31.47
-1 13 -15 238.05 22.19
-1 13 -15 201.03 24.16
-1 13 -16 234.32 21.4
-1 13 -16 244.92 25.5
-1 13 -17 319.79 29.03
-1 13 -18 259.01 24.44
-1 13 -19 67.54 10.79
-1 13 -20 246.35 21.25
-1 13 -21 531.2 34.73
1 14 -18 244.85 20.66
1 14 -17 155.71 16.97
1 14 -16 139.88 16.65
1 14 -15 279.53 26.01
1 14 -14 269.77 26.56
1 14 -13 245.4 25.93
-1 -14 -12 132.69 18.33
-1 -14 -11 550.61 43.61
-1 -14 -10 292.94 29.46
-1 -14 -9 734.9 56.11
-1 -14 -8 433.15 39.74
-1 -14 -7 189.14 24.54
1 -14 6 387.7 39.62
-1 -14 -6 440.45 40.45
-1 -14 -5 968.88 70.73
1 -14 5 944.05 71.64
-1 -14 -4 204.67 26.77
1 -14 4 186.67 26.26
1 -14 3 241.37 29.85
-1 -14 -3 241.17 29.3
1 -14 2 538.54 48.96
-1 -14 -2 543.79 47.92
1 -14 1 161.3 24.08
-1 -14 -1 168.74 23.85
1 -14 0 286.17 32.67
-1 -14 0 253.4 30.32
-1 -14 1 215.72 26.86
1 -14 -1 157.8 24.5
1 -14 -2 521.12 46.54
-1 -14 2 472.51 44.44
-1 -14 3 252.08 29.85
1 -14 -3 251.05 30.29
1 -14 -4 262.82 30.43
-1 -14 4 201.53 27.39
1 -14 -5 1019.82 72.35
-1 -14 5 905.49 69.6
1 -14 -6 412.41 39.56
-1 -14 6 386.87 38.32
1 -14 -7 182.06 24.82
1 -14 -8 444.49 40.81
1 -14 -9 812.83 60.94
1 -14 -10 317.82 31.88
-1 14 -11 576.81 42.7
1 -14 -11 574.59 45.49
1 -14 -12 153.22 20.19
-1 14 -12 161.93 17.8
-1 14 -13 286.5 23.62
-1 14 -13 231.45 25.79
-1 14 -14 272.78 26.47
-1 14 -15 315.25 27.97
-1 14 -16 167.24 18.13
-1 14 -17 163.3 17.17
-1 14 -18 200.87 18.27
1 15 -16 393 27.53
1 15 -15 109.85 12.7
1 15 -14 9.93 5.92
1 -15 13 43.81 9.85
1 15 -13 49.91 9.83
1 -15 12 616.02 46.55
1 15 -12 657.15 45.87
1 -15 11 130.42 18.21
-1 -15 -11 121.28 15.93
1 -15 10 34.42 10.19
-1 -15 -10 26.19 8.1
1 -15 9 294.21 29.41
-1 -15 -9 289.48 27.03
1 -15 8 664.7 50.19
-1 -15 -8 605.69 46.69
-1 -15 -7 119.64 17.91
1 -15 7 153.79 20.82
-1 -15 -6 477.7 40.55
1 -15 6 490.98 42.12
1 -15 5 270.9 29
-1 -15 -5 246.95 26.91
1 -15 4 228.78 26.58
-1 -15 -4 181.19 23.03
-1 -15 -3 90.82 16.21
1 -15 3 88.64 16.72
1 -15 2 756.07 56.17
-1 -15 -2 663.41 53.13
1 -15 1 282.95 29.55
-1 -15 -1 225.73 26.33
-1 -15 0 5.33 6.09
1 -15 0 1.41 7.38
1 -15 -1 280.51 29.97
-1 -15 1 284.57 29.48
-1 -15 2 694.41 53.7
1 -15 -2 695.86 54.23
-1 -15 3 99.62 16.83
1 -15 -3 98.51 17.33
1 -15 -4 215.28 24.62
-1 -15 4 151.78 21.6
-1 -15 5 297.63 30.03
1 -15 -5 285.68 29.81
1 -15 -6 419.89 37.39
-1 -15 6 422.28 37.33
-1 -15 7 125.81 18.08
1 -15 -7 103.16 16.94
1 -15 -8 609.59 47
-1 -15 8 634.39 47.74
-1 15 -9 319.33 25.78
-1 -15 9 289.84 28.29
1 -15 -9 273.66 27.12
-1 15 -10 17.85 5.92
-1 -15 10 10.2 6.89
1 -15 -10 16.53 6.57
-1 -15 11 132.69 17.08
1 -15 -11 119.63 16.01
-1 -15 12 577.57 42.86
-1 15 -12 608.62 43.17
-1 15 -13 42.07 8.91
-1 -15 13 37.42 8.63
-1 15 -14 4.82 5.02
-1 15 -15 85.2 11.43
-1 15 -16 308.71 22.76
1 16 -12 129.71 13.06
1 16 -11 41.42 7.75
1 16 -10 281.92 23.64
1 -16 9 184.45 19.09
-1 -16 -9 169.39 16.99
1 -16 8 234.15 22.96
-1 -16 -8 238.72 21.28
1 -16 7 66.43 11.7
-1 -16 -7 55.13 9.53
1 -16 6 261.86 24.44
-1 -16 -6 212.09 21.3
1 -16 5 462.72 36.93
-1 -16 -5 456.93 35.58
-1 -16 -4 242.31 23.65
1 -16 4 237.37 24.61
1 -16 3 171.27 20.48
-1 -16 -3 169.78 19.27
-1 -16 -2 101.52 14.98
1 -16 2 121.35 16.81
1 -16 1 622.22 45.83
-1 -16 -1 586.02 44.17
1 -16 0 87.85 14.17
-1 -16 0 83.61 13.45
-1 -16 1 564.3 43
1 -16 -1 593.82 44.35
-1 -16 2 75.18 13.2
1 -16 -2 103.32 15.03
-1 -16 3 139.12 17.81
1 -16 -3 164.36 19.51
1 -16 -4 233.18 23.46
-1 -16 4 204.32 21.97
1 -16 -5 422.76 33.5
-1 -16 5 381.53 32.16
-1 -16 6 221.52 21.6
1 -16 -6 201.07 20.85
-1 -16 7 60.23 10.93
1 -16 -7 55.1 9.72
-1 -16 8 232.77 22.12
1 -16 -8 252.72 22.15
-1 -16 9 172.34 17.59
1 -16 -9 174.5 17.53
-1 16 -10 304.88 24.85
-1 16 -11 27.13 6.59
-1 16 -12 132.84 13.19
1 17 -7 271.98 20.61
-1 17 -7 259.25 19.9
-2 0 0 101.43 29.56
-2 0 -1 274.53 34.12
-2 0 2 332.12 22.5
2 0 -2 290.61 22.32
-2 0 -3 3640.95 195.01
2 0 -3 3262 183.91
-2 0 -4 381.03 32.75
2 0 -4 303.83 26.57
2 0 -5 0.95 4
2 0 -6 5.93 6.02
2 0 -7 1563.3 101.56
2 0 -8 271.36 32.63
2 0 -9 493.82 35.23
2 0 -9 388.27 44.33
2 0 -10 56 16.55
2 0 -10 69.6 11.82
2 0 -11 1852.94 109.89
2 0 -12 75.51 13.17
-2 0 -13 1849.84 117.52
2 0 -13 2128.52 119.14
-2 0 -14 742.94 58.29
2 0 -14 1003.43 61.62
-2 0 -15 1004.57 64.32
2 0 -15 941.47 61.99
-2 0 -16 324.43 31.45
-2 0 -16 261.54 27.35
-2 0 -17 1512.61 95.42
-2 0 -17 1367.5 90.86
-2 0 -18 146.94 22.06
2 0 -18 196.4 24.07
-2 0 -18 129.5 19.98
-2 0 -18 173.28 25.74
2 0 -19 149.58 22.11
2 0 -19 166.83 45.9
-2 0 -19 142.66 23.67
-2 0 -19 122.62 19.42
2 0 -20 418.02 39.19
-2 0 -20 343.25 36.11
2 0 -20 475.98 77.18
-2 0 -20 443.21 40.89
2 0 -21 978.39 75.28
-2 0 -21 1060.35 75.56
2 0 -21 1117.95 121.88
-2 0 -21 1180 77.72
2 0 -22 63.08 29.32
2 0 -22 94.66 15.04
2 0 -22 62.4 16.11
-2 0 -22 52.48 14.56
-2 0 -22 81.19 16.11
2 0 -23 210.73 27.42
-2 0 -23 203.64 26.98
2 0 -23 203.07 22.84
-2 0 -23 277.05 27.84
-2 0 -24 98.64 18.71
2 0 -24 184.37 19.42
-2 0 -24 140.14 19.39
2 0 -24 129.13 21.19
-2 0 -24 119.08 20.05
2 0 -25 435.96 41.53
-2 0 -25 440.55 41.15
-2 0 -25 534.6 43.75
-2 0 -25 510.9 39.66
2 0 -25 493.15 37.21
-2 0 -26 17.96 8.92
2 0 -26 1.18 10.27
-2 0 -27 1043.95 70.2
-2 0 -28 467.46 37.01
2 1 -27 141.74 19.23
-2 -1 -27 186.03 21.11
2 1 -26 132.76 20.19
2 1 -26 150.66 17.1
-2 -1 -26 138.75 19.87
-2 -1 -25 257.16 30.27
2 1 -25 310.62 33.12
2 1 -25 346.57 28.98
-2 -1 -25 322.16 28.97
-2 -1 -24 735.97 51.77
-2 -1 -24 592.76 52.52
2 1 -24 659.32 54.07
2 1 -24 741.09 50.61
-2 -1 -23 215.54 28.3
2 1 -23 255.61 30.37
2 1 -23 261.98 26.35
-2 -1 -23 296.02 28.66
2 1 -22 152.3 23.32
2 1 -22 156.92 42.13
-2 -1 -22 169.52 21.82
-2 -1 -22 118.28 21.02
-2 -1 -21 273.52 30.54
2 1 -21 282.24 31.86
2 1 -21 328.71 62.29
-2 -1 -21 278.18 30.21
-2 -1 -20 494.14 44.18
-2 -1 -20 500.41 43.48
2 1 -20 452.17 42.89
2 1 -20 494.66 77.88
-2 -1 -20 539.81 45.64
-2 -1 -19 266.82 28.77
2 1 -19 280.8 30.62
-2 -1 -19 237.86 28.32
-2 -1 -19 256.44 30.48
2 1 -19 222.52 52.38
-2 -1 -18 1446.85 94.71
-2 -1 -18 1463.53 93.13
2 1 -18 1630.17 151.92
-2 -1 -18 1301.41 96.39
2 1 -18 1491.4 95.03
-2 -1 -17 356.92 33.54
2 1 -17 455.77 74.72
-2 -1 -16 651.85 50.26
-2 -1 -16 749.31 54.37
-2 -1 -15 963.18 67.02
-2 -1 -15 992.91 70.09
2 1 -15 1169.96 71.18
-2 -1 -14 1623.01 103.92
2 1 -14 1766.99 104.42
2 1 -14 1725.78 138.61
-2 -1 -13 1257.59 82.67
2 1 -13 1176.69 109.07
2 1 -13 1427.32 83.99
2 1 -12 253.29 23.82
2 1 -12 189.43 35.2
2 1 -11 825.46 54.4
2 1 -11 728.7 71.54
2 1 -10 2012.13 111.13
2 1 -10 1583.11 126.37
2 1 -9 1100.77 66.68
2 1 -9 947.29 80.92
2 1 -8 1148.91 69.13
2 1 -8 1049.11 83.3
2 1 -7 317.76 37.93
2 1 -7 435.4 30.5
2 1 -6 1712.57 111.37
-2 -1 -5 1100.58 75.24
2 1 -5 940.16 71.06
-2 -1 -4 1882.89 120.4
2 1 -4 1905.36 117.44
-2 -1 -3 672.69 54.99
-2 -1 -2 1068.43 79.26
-2 -1 -1 1604.73 112.77
-2 -1 0 2444.38 71.66
-2 -1 0 166.36 59.11
-2 -1 1 1080.76 73.29
-2 1 -1 1455.2 84.04
-2 1 -2 1096.39 66.87
-2 -1 2 921.55 65.77
-2 1 -3 764.17 51.62
2 -1 -11 827.19 56.13
2 -1 -12 292.29 27.25
-2 1 -13 1216.83 78.83
-2 1 -14 1535.56 96.83
-2 1 -15 1101.86 71.66
-2 1 -15 1081.9 74.4
-2 1 -16 615.23 48.59
-2 1 -16 735.99 53.81
-2 1 -17 330.94 32.64
2 -1 -17 388.56 34.39
2 -1 -18 1418.96 92.36
-2 1 -18 1248.27 89.24
2 -1 -18 1524.72 92.39
2 -1 -19 265.32 30.48
-2 1 -19 291.25 30.43
-2 1 -19 245.57 30.95
2 -1 -20 478.21 44.6
-2 1 -20 510.74 43.97
-2 1 -20 524.56 46.06
2 -1 -21 296.47 33.81
-2 1 -21 328.62 34.1
-2 1 -21 354.92 35.24
2 -1 -22 153.48 23.88
-2 1 -22 171.1 23.8
-2 1 -22 171.94 24.72
2 -1 -22 183.57 20.92
-2 1 -22 185.32 23.6
2 -1 -23 262.79 32.57
-2 1 -23 291.43 32.79
-2 1 -23 307.52 33.7
2 -1 -23 325.63 28.62
-2 1 -23 367.22 33.25
2 -1 -24 679.88 54.63
-2 1 -24 596.66 52.15
2 -1 -24 665.6 47.27
-2 1 -24 682.94 54.69
-2 1 -24 760.31 52.83
2 -1 -25 288.06 32.77
-2 1 -25 269.4 30.72
-2 1 -25 348.73 30.85
-2 1 -25 367.46 34.53
-2 1 -26 128.94 18.94
-2 1 -26 127.39 19.22
-2 1 -27 200.54 22.91
-2 1 -28 699.24 49.4
2 2 -27 177.71 21.05
2 2 -27 202.02 19.21
2 2 -26 987.3 69.74
2 2 -26 1100.8 67.45
2 2 -25 154.4 21.6
2 2 -25 182.59 20.01
2 2 -24 104.61 15.54
-2 -2 -24 62.66 15.33
2 2 -24 75.84 16.37
-2 -2 -24 77.93 13.37
-2 -2 -23 318.03 34.19
2 2 -23 312.03 34.55
2 2 -23 401.32 33.78
-2 -2 -23 368.24 32.7
-2 -2 -22 651.64 53.27
-2 -2 -22 654.45 53.78
2 2 -22 637.59 53.41
2 2 -22 641.48 50.23
-2 -2 -22 738.15 52.37
-2 -2 -21 412.32 39.72
2 2 -21 457.86 73.28
-2 -2 -21 437.31 40.66
2 2 -21 392.84 39.86
-2 -2 -21 470.4 39.8
-2 -2 -20 449.13 41.23
2 2 -20 416.44 41.49
-2 -2 -20 484.94 42.65
2 2 -20 598.85 80.01
-2 -2 -20 477.63 42.42
-2 -2 -19 402.87 38.77
2 2 -19 521.29 76.64
2 2 -19 464.05 41.27
-2 -2 -19 456 40.71
-2 -2 -19 415.92 40.67
-2 -2 -18 791.23 57.14
-2 -2 -18 655.03 53.55
2 2 -18 746.71 56.72
-2 -2 -18 678.36 57.26
-2 -2 -17 215.99 24.52
-2 -2 -17 207.1 24.73
2 2 -17 260.97 26.93
2 2 -17 194.5 48.22
-2 -2 -17 154.36 24.61
-2 -2 -16 1929.79 118.3
-2 -2 -16 2053.69 120.75
2 2 -16 1779.7 159.67
-2 -2 -15 366.55 31.73
-2 -2 -15 335.45 26.51
2 2 -15 367.12 58.24
-2 -2 -15 394.51 33.53
2 2 -14 99.68 27.85
-2 -2 -13 399.32 35.07
2 2 -13 496.1 36.73
2 2 -13 405.05 55.99
2 2 -12 3202.88 174.03
2 2 -12 2655 201.61
2 2 -11 108.98 14.68
2 2 -11 88.17 24.23
2 2 -10 1168.62 70.16
2 2 -10 951.11 89.51
2 2 -9 410.49 30.59
2 2 -9 313.83 43.61
2 2 -8 2808.39 155.84
2 2 -8 2742.87 179.8
2 2 -7 140.76 14.73
2 2 -7 98.34 21.88
-2 -2 -6 820.14 68.57
2 2 -6 874.29 71.08
-2 -2 -5 954.66 74.33
-2 -2 -4 1061.2 79.86
-2 -2 -3 398.15 42.18
-2 -2 -2 2914.27 181.86
-2 -2 -1 460.26 40.99
-2 -2 -1 631.2 57.41
-2 -2 0 310.34 29.02
-2 -2 0 135.26 34.79
-2 2 -1 517.58 37.35
-2 -2 1 527.85 44.52
-2 2 -2 2467.45 137.04
-2 -2 2 2586.13 153.18
-2 2 -13 386.26 34.47
2 -2 -14 113.26 17.01
-2 2 -14 120.45 17.85
-2 2 -15 306.88 30.01
2 -2 -15 403.57 34.09
-2 2 -16 1928.28 120.44
2 -2 -16 2079.61 122.69
2 -2 -17 210 25.27
-2 2 -17 162.61 21.99
2 -2 -17 231.4 25.25
-2 2 -17 160.99 25.93
2 -2 -18 731.02 56.84
-2 2 -18 683.21 54.39
2 -2 -18 798.23 100.88
2 -2 -18 731.21 54.74
-2 2 -18 713.98 59.12
-2 2 -19 362.92 36.33
2 -2 -19 403.97 38.59
2 -2 -19 397.64 70.69
-2 2 -19 397.73 39.39
2 -2 -20 444.08 43.8
2 -2 -20 571.55 82.65
-2 2 -20 522.57 44.38
-2 2 -20 493.24 45.7
2 -2 -21 336.15 36.94
-2 2 -21 389.34 39.12
-2 2 -21 374.13 37.03
2 -2 -22 601.26 54.22
-2 2 -22 671.34 54.65
2 -2 -22 747.84 49.1
2 -2 -23 335.21 35.55
-2 2 -23 281.94 31.95
-2 2 -23 320.4 33.74
-2 2 -24 102.2 18.25
-2 2 -24 95.8 17.59
-2 2 -25 205.18 24.79
-2 2 -25 180.79 23.43
-2 2 -26 1117.66 74.43
-2 2 -26 1117.24 75.64
-2 2 -27 209.9 23.05
-2 2 -28 293.39 26.34
-2 2 -29 167.49 17.22
2 3 -27 136.11 16.85
2 3 -27 153.19 16.49
2 3 -26 212.81 24.14
2 3 -26 274.2 24.19
2 3 -25 804.15 60
2 3 -25 875.16 57.76
-2 -3 -24 13.66 8.86
2 3 -24 19.03 8.07
2 3 -24 4 6.59
-2 -3 -24 18.7 6.71
2 3 -23 896.37 69.78
2 3 -23 1012.78 67.9
-2 -3 -23 947.64 70.29
-2 -3 -23 1093 66.94
2 3 -22 443.9 42.82
2 3 -22 504.21 40.94
-2 -3 -22 478.71 39.09
-2 -3 -22 500.55 43.37
2 3 -21 353.69 60.44
-2 -3 -21 285.13 31.1
-2 -3 -21 255.59 30.43
2 3 -21 264.81 31
-2 -3 -21 309.59 29.44
-2 -3 -20 252.23 29.85
-2 -3 -20 289.26 31
2 3 -20 313.45 57.34
2 3 -20 289.18 31.93
-2 -3 -20 297.65 30.19
-2 -3 -19 1454.54 104.13
2 3 -19 1914.53 158.1
2 3 -19 1699.89 107.77
-2 -3 -19 1692.77 106.81
-2 -3 -19 1752.24 106.78
-2 -3 -18 228.2 26.67
2 3 -18 293.38 56.29
2 3 -18 259.47 28.59
-2 -3 -18 232.95 26.72
-2 -3 -18 212.11 27.11
-2 -3 -17 74.87 16.92
2 3 -17 96.11 16.94
-2 -3 -17 115.99 17.92
2 3 -17 92.76 36.32
-2 -3 -17 110.09 17.12
2 3 -17 108.35 34.3
-2 -3 -16 388.92 35.13
-2 -3 -16 389.93 35.18
2 3 -16 396.98 64.06
-2 -3 -15 1175.35 84.75
-2 -3 -15 1379.93 80.14
2 3 -15 1288.65 125.01
-2 -3 -14 228.47 23.79
-2 -3 -14 186.62 22.17
-2 -3 -14 221.85 19.31
2 3 -14 212.09 42.63
-2 -3 -13 836.41 56.17
-2 -3 -13 776.97 50.49
2 3 -13 834.96 88.1
-2 -3 -12 555.03 37.78
2 3 -12 578.07 69.41
2 3 -11 976.17 96.87
2 3 -11 1136.46 70.07
-2 -3 -10 762.71 47.83
2 3 -10 855.74 53.28
2 3 -10 816.14 80.86
-2 3 9 2172.5 127.08
-2 -3 -9 2219.09 124.95
2 3 -9 2492.71 130.44
2 3 -9 2449.58 164
2 3 -8 1489.81 83.9
-2 3 8 1353.21 82.03
-2 -3 -8 1388.54 80.07
2 3 -8 1594.09 115.2
-2 3 7 21.17 5.77
-2 -3 -7 26.8 5.55
2 3 -7 24.19 6.7
-2 3 6 1002.61 61.29
-2 -3 -6 1091.38 84.23
-2 -3 -5 2411.36 157.57
-2 -3 -4 40.35 14.64
-2 -3 -3 1298.63 97.19
-2 -3 -2 237.27 30.48
-2 -3 -2 268.62 37.05
-2 -3 -1 2306.17 154.5
-2 -3 -1 2943.05 173.57
-2 -3 0 168.06 23.91
-2 -3 0 139.54 33.84
-2 3 0 94.93 14.16
-2 -3 1 249.39 64.81
-2 -3 1 2606.21 100.01
-2 -3 2 376.44 42.02
-2 -3 6 1349.18 77.48
-2 3 -7 12.35 4.89
-2 -3 7 18.57 5.28
-2 3 -8 1656.91 98.53
-2 -3 8 1772.92 97.06
-2 3 -9 2334.1 137.73
-2 -3 9 2592.52 136.35
-2 3 -10 967.21 59.51
-2 3 -12 512.74 41.51
2 -3 -13 770.67 55.31
2 -3 -14 315.15 29.61
-2 3 -14 258.01 26.53
-2 3 -15 1376.19 89.22
2 -3 -15 1465.13 91.65
-2 3 -16 376.34 32.43
2 -3 -16 366.13 32.55
-2 3 -17 80.15 19.16
-2 3 -17 74.78 15.07
2 -3 -17 147.38 43.16
-2 3 -17 79.83 16.62
2 -3 -17 85.6 15.85
2 -3 -17 86.04 17.23
2 -3 -18 274.47 30.81
-2 3 -18 264.31 29.05
-2 3 -18 317.12 33.12
2 -3 -18 334.43 62.27
2 -3 -18 308.66 30.27
-2 3 -18 180.02 27.69
2 -3 -19 1418.22 96.43
-2 3 -19 1357.77 93.86
-2 3 -19 1465.06 98.3
2 -3 -19 1420.41 93.2
-2 3 -19 1434.15 97.15
2 -3 -20 214.09 28.35
2 -3 -20 282.58 56.42
-2 3 -20 253.47 30.32
-2 3 -20 229.79 28.16
-2 3 -20 251.34 29.16
2 -3 -21 214.6 28.12
-2 3 -21 259.22 29.33
2 -3 -21 230.77 51.92
-2 3 -21 221.9 28.9
-2 3 -21 247.99 28.53
-2 3 -22 509.86 45.44
-2 3 -22 451.09 42.12
-2 3 -22 455.55 40.76
-2 3 -23 910.37 69.3
-2 3 -23 1046.55 69.32
-2 3 -24 43.26 12.02
-2 3 -24 46.71 12.02
-2 3 -24 30.65 10.01
-2 3 -25 943.49 66.99
-2 3 -25 901.42 65.21
-2 3 -25 959.4 64.07
-2 3 -26 281.85 27.5
-2 3 -26 268 27.82
-2 3 -27 149.23 18.5
-2 3 -28 170.11 18.35
-2 3 -29 642 42.51
2 4 -27 340.75 27.26
2 4 -26 353.87 32.23
2 4 -26 434.71 32.38
2 4 -25 288.11 29.87
2 4 -25 349.91 29.21
2 4 -24 277.91 29.99
2 4 -24 306.06 28.23
2 4 -23 298.04 31.52
2 4 -22 863.03 65.74
-2 -4 -22 911.34 65.51
-2 -4 -22 888.7 58.91
2 4 -21 1219.96 89.48
-2 -4 -21 1308.48 89.45
-2 -4 -21 1462.27 85.12
2 4 -20 412.03 64.8
2 4 -20 378.27 37.85
-2 -4 -20 356.1 35.49
-2 -4 -20 366.98 32.75
2 4 -19 108.54 20.73
2 4 -19 187.29 43.5
-2 -4 -19 169.67 20.65
-2 -4 -19 171.2 22.21
2 4 -19 85.36 34.14
2 4 -18 665.01 83.81
2 4 -18 552.23 47.64
2 4 -18 626.72 88.5
-2 -4 -18 565.96 45.91
-2 -4 -18 556.54 46.47
-2 -4 -17 645.28 49.4
2 4 -17 699.17 87.22
2 4 -17 641.92 50.42
-2 -4 -17 547.3 47.87
2 4 -17 561.12 83.79
-2 -4 -16 238.96 25.89
2 4 -16 242.25 53.89
2 4 -16 234.84 26.58
2 4 -16 285.48 53.75
-2 -4 -16 169.91 24.27
-2 -4 -15 614.69 47.43
-2 -4 -15 614.4 41.22
2 4 -15 590.65 79.82
-2 -4 -14 283.19 22.75
-2 -4 -14 296.05 27.7
-2 -4 -13 1031.34 64.89
-2 -4 -13 1148.93 71.27
2 4 -13 984.87 105.76
-2 -4 -12 528.12 39.93
2 4 -12 504.79 68.57
-2 -4 -12 513.21 36.07
-2 -4 -11 1243.49 74.01
2 4 -11 1187.81 112.45
-2 4 10 397.52 28.84
-2 -4 -10 352.55 27.71
2 4 -10 409.38 57.41
-2 -4 -9 1251.62 74.22
-2 4 9 1220.69 74.37
2 4 -9 1356.45 112.73
-2 4 8 681.83 45.35
-2 -4 -8 718.4 45.56
-2 4 7 2178.02 127
-2 -4 -7 2383.91 125.52
-2 -4 -7 2200.88 126.72
-2 4 6 759.8 52.41
-2 -4 -6 770.48 75.12
-2 -4 -6 901.62 51.72
-2 -4 -6 899.56 53.41
-2 4 5 535.87 38.45
-2 -4 -5 606.6 37.57
-2 -4 -5 598.52 60.7
-2 -4 -5 601.82 39.01
-2 -4 -4 533.18 34.67
-2 -4 -4 535.62 56.91
-2 -4 -3 2999.83 190.07
-2 -4 -3 2906.7 159.22
-2 -4 -2 1870.24 140.08
-2 -4 -2 2281.55 120.86
-2 -4 -2 2080.84 118.63
-2 -4 -2 2279.26 151.01
-2 -4 -1 607.19 59.1
-2 -4 -1 772.81 72.19
-2 -4 -1 648.38 42.23
-2 -4 0 298.37 39.14
-2 -4 0 351.47 24.76
-2 -4 0 340.83 25.52
-2 -4 1 639.94 41.17
-2 -4 1 637.14 40.09
-2 -4 1 558.54 58.38
-2 -4 2 2254.46 122.92
-2 -4 2 2150.32 123.64
-2 -4 2 2297.63 152.32
-2 -4 3 2798.66 156.14
-2 -4 3 2879.96 155.61
-2 -4 4 609.29 40.54
-2 -4 4 642.63 40.27
-2 4 -5 533.04 38.73
-2 -4 5 570.97 37.82
-2 -4 5 621.19 38.03
-2 4 -6 889.34 58.78
-2 -4 6 924.6 57.57
-2 -4 6 1043.95 58.19
-2 4 -7 2604.47 153.68
-2 -4 7 2907.12 152.44
-2 4 -8 610.69 41.68
-2 4 -9 1443.97 85.59
-2 4 -10 441.75 32.71
-2 4 -11 1405.37 83.61
-2 4 -13 917.73 62.25
-2 4 -14 241.02 25.67
2 -4 -14 265.94 27.35
-2 4 -15 612.18 46.82
2 -4 -15 595.42 47.18
-2 4 -15 557.54 48.74
-2 4 -16 239.34 26.82
2 -4 -16 281.43 28.94
-2 4 -16 296.91 31.19
2 -4 -16 247.01 54.57
-2 4 -16 194.3 28.34
-2 4 -17 472.2 42.48
-2 4 -17 406.4 38.43
2 -4 -17 455.97 39.16
-2 4 -17 368.37 39.4
2 -4 -17 511.74 75.92
2 -4 -18 676.09 86.68
-2 4 -18 549.56 47.17
-2 4 -18 548.67 48.91
2 -4 -18 574.92 46.55
-2 4 -18 562.04 48.52
-2 4 -19 145.05 22.41
2 -4 -19 209.39 49.34
-2 4 -19 178.69 25.66
2 -4 -19 160.15 21.68
-2 4 -19 160.89 23.09
2 -4 -20 470.44 72.49
-2 4 -20 420.38 40.08
-2 4 -20 439.11 41.73
-2 4 -20 394.44 38.64
-2 4 -21 1247.24 88.05
-2 4 -21 1176.14 84.92
-2 4 -21 1335.19 85.24
-2 4 -22 1001.47 71.28
-2 4 -22 821.84 66.34
-2 4 -22 983.19 66.65
-2 4 -23 367.12 36.93
-2 4 -23 341.34 34.7
-2 4 -23 371.8 33.54
-2 4 -24 278.11 29.95
-2 4 -24 277.2 29.42
-2 4 -24 285.25 27.88
-2 4 -25 309.85 30.01
-2 4 -25 291.77 29.86
-2 4 -26 506.42 40.5
-2 4 -27 453.9 35.78
-2 4 -28 148.31 16.35
-2 4 -29 21.05 5.33
2 5 -27 294.88 24.25
2 5 -26 17.88 7.49
2 5 -25 79.6 13.96
2 5 -24 1511.71 95.74
2 5 -23 96.96 17.91
2 5 -22 152.51 22.52
2 5 -22 170.98 21.03
2 5 -21 352.88 35.61
2 5 -21 384.62 34.42
2 5 -20 1260.64 120.25
2 5 -20 1245.65 83.96
2 5 -20 963.12 123.89
2 5 -19 11.93 8.28
2 5 -19 13.62 15.25
2 5 -19 40.53 24.24
2 5 -18 1177.06 113.98
2 5 -18 1120.57 79.49
-2 -5 -18 1187.65 78.53
2 5 -18 964.86 119.83
2 5 -17 238.24 46.52
2 5 -17 196.44 25.75
-2 -5 -17 213.31 24.87
2 5 -17 203.91 49.5
2 5 -16 513.29 69.88
2 5 -16 368.23 37.06
-2 -5 -16 452.77 38.12
2 5 -16 415.51 69.12
2 5 -15 54.26 14.08
-2 -5 -15 78.07 14.33
2 5 -15 89.75 31.33
2 5 -15 86.64 32.13
-2 -5 -14 883.58 57.51
-2 -5 -14 931.51 63.48
2 5 -14 1052.18 110.91
-2 -5 -13 159.2 16.72
-2 -5 -13 165.45 19.88
2 5 -13 163.97 40.56
-2 -5 -12 73.12 11.11
-2 -5 -12 110.94 15.27
2 5 -12 110.91 32.91
-2 -5 -11 424.03 32.23
-2 -5 -11 471.84 35.97
2 5 -11 437.95 66.81
-2 5 10 1709.96 102.79
-2 -5 -10 1809.29 102.91
2 5 -10 1970.27 154.2
-2 5 9 287.49 24.07
-2 -5 -9 367.75 25.57
2 5 -9 355.74 54.57
-2 5 8 639.08 42.06
-2 -5 -8 711.16 42.57
-2 5 7 1144.1 70.6
-2 -5 -7 1169.37 70.3
-2 -5 -6 1168.65 70.79
-2 -5 -6 1174.76 100.67
-2 -5 -5 73.47 10.27
-2 -5 -5 55.99 18.85
-2 -5 -4 2411.39 166.81
-2 -5 -3 510.69 56.77
-2 -5 -2 23.28 13.42
-2 -5 -2 38.03 7.56
-2 -5 -1 524.23 58.33
-2 -5 -1 554.63 37.76
-2 -5 0 2488.55 177.19
-2 -5 0 2743.76 148.99
-2 -5 0 2637.09 147.06
-2 -5 1 522.87 59.66
-2 -5 1 556.75 38.11
-2 -5 1 565.65 37.34
-2 -5 2 35.03 16.35
-2 -5 2 47.54 8.48
-2 -5 2 54.18 8.59
-2 -5 3 451.09 29.83
-2 -5 3 476.56 56.76
-2 -5 4 2448.97 68.15
-2 -5 4 42.34 57.09
-2 5 -8 592.11 41.73
-2 5 -9 320.57 26.85
-2 5 -10 1977.51 114.9
-2 5 -11 478.96 35.66
-2 5 -12 81.39 14.43
-2 5 -13 90.1 15.36
-2 5 -13 109.94 18.32
2 -5 -14 932.74 62.99
-2 5 -14 877.14 61.6
-2 5 -14 898.96 65.17
-2 5 -14 735.78 61.65
-2 5 -15 56.77 15.36
-2 5 -15 49.68 13
2 -5 -15 67.4 14.49
2 -5 -15 79.94 30.55
-2 5 -15 68.43 15.39
-2 5 -16 374.25 35.91
2 -5 -16 373.12 35.24
-2 5 -16 395.4 38.19
-2 5 -16 357.79 36.87
-2 5 -17 112 20.56
2 -5 -17 175.09 41.52
-2 5 -17 157.91 21.99
2 -5 -17 127.77 19.9
-2 5 -17 142.24 21.48
-2 5 -18 1147.77 79.44
2 -5 -18 1251.94 120.62
-2 5 -18 1123.04 81.2
2 -5 -18 1071.22 76.51
-2 5 -18 1179.33 79.49
-2 5 -19 10.36 9.97
2 -5 -19 44.34 22.54
-2 5 -19 24.99 11.22
2 -5 -19 26.83 10.29
-2 5 -19 10.98 8.39
-2 5 -20 1298.96 93.41
-2 5 -20 1386.98 92.61
-2 5 -20 1432.04 90.98
-2 5 -21 362.12 36.84
-2 5 -21 303.75 33.07
-2 5 -21 333.24 32.37
-2 5 -22 150.54 22.78
-2 5 -22 146.96 21.66
-2 5 -22 143.8 19.99
-2 5 -23 112.01 18.44
-2 5 -23 112.49 19.28
-2 5 -23 119.22 16.9
-2 5 -24 1683.91 105.3
-2 5 -24 1698.82 103.33
-2 5 -25 72.97 13.71
-2 5 -26 28.44 8.38
-2 5 -27 274.7 24.46
-2 5 -28 568.98 38.37
2 6 -26 420.66 31.57
2 6 -25 467.55 37.79
2 6 -25 554.64 38.41
2 6 -24 111.81 17.29
2 6 -24 156.87 17.96
2 6 -23 260.5 28.99
2 6 -23 317.28 28.17
2 6 -22 548.58 48.02
2 6 -22 686.73 47.8
2 6 -21 1070.19 78.2
2 6 -21 1224.04 76.86
2 6 -20 435.69 40.32
2 6 -20 439.87 37.84
2 6 -19 201.96 25.75
2 6 -19 190.43 50.61
2 6 -18 396.22 38.1
2 6 -18 363.71 68.55
2 6 -17 902.78 65.42
2 6 -17 742.29 102.29
2 6 -16 415.1 39.41
2 6 -16 535.34 81.11
2 6 -15 223.13 42.65
2 6 -15 188.79 24.16
2 6 -15 237.77 53.07
2 6 -14 520.83 68.3
2 6 -14 460.9 40.71
2 6 -14 441.31 72.34
2 6 -13 887.69 95.96
2 6 -13 1001.64 111.52
2 6 -12 294.68 56.71
-2 6 11 786.58 53.57
-2 -6 -11 838.82 53.83
2 6 -11 831.22 98.39
-2 6 10 218.21 21.14
-2 -6 -10 238.27 21.29
-2 -6 -10 189.31 20.69
-2 6 9 451.41 32.79
-2 -6 -9 428.18 31.8
-2 -6 -9 354.55 30.8
-2 -6 -8 756.62 47.42
-2 -6 -8 627.76 46.17
-2 -6 -7 1061.68 71.16
-2 -6 -7 1276.98 72.5
-2 -6 -6 873.36 52.44
-2 -6 -6 699.54 50.64
-2 -6 -5 465.05 31.78
-2 -6 -5 333.88 29.43
-2 -6 -4 354.09 26.24
-2 -6 -4 250.51 23.84
-2 -6 -3 1679.48 132.36
-2 -6 -2 806.51 83.03
-2 -6 -2 896.37 56.81
-2 -6 -1 515.82 62.78
-2 -6 -1 576.82 66.39
-2 -6 -1 569.6 39.75
-2 -6 0 227.09 40.1
-2 -6 0 211.49 20.4
-2 -6 0 219.79 40.85
-2 -6 1 606.33 70.73
-2 -6 1 673.01 74.55
-2 -6 2 1236.33 106.95
-2 -6 2 894.56 92.29
-2 -6 3 2499.4 185.1
-2 -6 3 2319.82 174.72
-2 -6 4 158.05 48.72
-2 -6 4 291.14 47.81
-2 -6 5 93.39 46.31
-2 -6 6 96.14 42.59
-2 6 -9 491.77 34.55
2 -6 -9 343.48 30.66
-2 6 -10 201.56 21.34
2 -6 -10 220.91 21.77
-2 6 -11 800.83 53.46
-2 6 -11 755.33 55.58
-2 6 -12 285.01 24.81
-2 6 -12 218.71 25.42
-2 6 -13 813.52 58.71
2 -6 -13 822.64 89.25
-2 6 -13 795.71 55.16
-2 6 -14 577.91 46.87
2 -6 -14 527.76 43.1
-2 6 -14 438.71 41.06
-2 6 -14 457.61 42.45
2 -6 -15 330.67 52.57
2 -6 -15 253 27.85
-2 6 -15 227.91 27.62
-2 6 -15 271.91 31.31
-2 6 -15 273.1 29.3
2 -6 -16 416.13 58.91
-2 6 -16 270.78 31.72
2 -6 -16 334.32 32.62
-2 6 -16 353.19 35.55
-2 6 -16 321.88 33.03
2 -6 -17 1258.78 113.63
-2 6 -17 1147.97 77.45
2 -6 -17 974.63 73.18
-2 6 -17 1019.79 77.45
-2 6 -17 1200.46 76.92
2 -6 -18 602.66 73.6
-2 6 -18 514.15 46.36
-2 6 -18 467.68 43.28
2 -6 -18 463.26 41.13
-2 6 -18 520.88 42.73
-2 6 -19 144.01 21.67
2 -6 -19 117.99 18.2
-2 6 -19 160.39 23.6
-2 6 -19 151.95 20.69
-2 6 -20 379.79 37.68
-2 6 -20 377.04 38.88
-2 6 -20 456.3 37.31
-2 6 -21 1281.39 88.14
-2 6 -21 1278.5 86.49
-2 6 -21 1289.75 83.41
-2 6 -22 536.3 47.07
-2 6 -22 659.72 46.78
-2 6 -22 597.46 49.52
-2 6 -23 288.73 30.26
-2 6 -23 275.19 29.31
-2 6 -24 156.23 19.4
-2 6 -25 448.86 36.35
-2 6 -26 375.99 30.51
-2 6 -27 334.01 26.19
-2 6 -28 173.57 14.96
2 7 -25 544.52 38.44
2 7 -24 45.54 9.12
2 7 -24 38.53 10.05
2 7 -23 824.1 60.86
2 7 -23 994.84 61.08
2 7 -22 148.5 21.11
2 7 -22 180.08 19.91
2 7 -21 129.41 20.26
2 7 -21 185.07 20.62
2 7 -20 159.06 22.05
2 7 -20 154.74 19.64
2 7 -19 1757.37 115.12
2 7 -19 1897.69 112.72
2 7 -18 63.5 14.72
2 7 -18 56.09 12.17
2 7 -18 46 26.52
2 7 -17 78.5 15.43
2 7 -17 33.09 20.81
2 7 -16 595.61 49.1
2 7 -16 567.61 87.22
2 7 -15 1077.78 75.59
2 7 -15 1077.55 124.49
2 7 -14 297.5 31.26
2 7 -14 278.1 58.83
2 7 -13 369.77 35.43
2 7 -13 420.99 72.17
2 7 -12 723.39 95.41
2 7 -12 657.25 51.51
-2 7 11 336.2 28.24
-2 -7 -11 284.24 28.23
2 7 -11 359.41 63.28
-2 7 10 138.39 16.91
-2 -7 -10 137.89 17.82
2 7 -10 178.95 45.71
-2 -7 -9 1357.59 84.67
-2 -7 -8 430.04 35.18
-2 -7 -7 8.69 5.49
-2 -7 -6 236.41 23.58
-2 -7 -5 1879.58 114.9
-2 -7 -5 2376.01 164.52
-2 -7 -4 379.67 32.1
-2 -7 -4 447.49 59.27
-2 -7 -3 1253.03 111.69
-2 -7 -3 1261.55 108.24
-2 -7 -3 1090.33 72.09
-2 -7 -2 322.5 51.11
-2 -7 -2 233.35 24
-2 -7 -2 358.07 50.83
-2 -7 -1 1918.89 152.57
-2 -7 -1 1843.34 112.91
-2 -7 -1 2216.39 153.97
-2 -7 0 415.11 58.87
-2 -7 0 441.78 59.07
-2 -7 1 1945.13 160.05
-2 -7 1 2184.55 161.75
-2 -7 2 341.52 54.32
-2 -7 2 324.71 55.3
-2 -7 3 1287.79 114.55
-2 -7 3 1051.73 107.44
-2 -7 4 310.91 52.97
-2 -7 4 298.44 56.87
-2 -7 5 2740.4 207.19
-2 -7 5 2605.91 199.62
2 -7 -6 318.2 28.62
-2 -7 6 264.11 63.3
-2 -7 6 352.5 57.75
2 -7 -7 14.93 6.49
-2 -7 7 34.46 44.3
2 -7 -8 433.9 33.51
-2 -7 8 131.22 54.74
2 -7 -9 1263.51 62.71
-2 -7 9 128.71 69.99
-2 7 -10 126.06 16.76
2 -7 -10 98.25 14.7
-2 7 -10 95.53 16.13
-2 7 -11 398.12 30.98
2 -7 -11 367.67 51.09
2 -7 -11 291.48 28.52
-2 7 -11 258.69 29.31
-2 7 -12 756.79 49.85
2 -7 -12 780.4 77.74
-2 7 -12 738.82 53.69
-2 7 -13 349.54 34.16
-2 7 -13 351.81 33.2
-2 7 -14 282.46 31.54
2 -7 -14 276.1 28.83
-2 7 -14 209.87 26.93
-2 7 -14 291 28.67
2 -7 -15 1060.5 76.56
-2 7 -15 1100.92 78.4
-2 7 -15 1256.8 77.91
-2 7 -15 1166.14 82.08
2 -7 -16 557.63 48.91
-2 7 -16 652.61 52.4
-2 7 -16 713.07 55.61
-2 7 -16 710.41 50.71
-2 7 -17 88.48 17.02
-2 7 -17 87.77 18.07
2 -7 -17 122.35 18.09
-2 7 -17 117.74 17.22
-2 7 -18 67.78 14.96
-2 7 -18 61.11 15.68
2 -7 -18 58.25 13.04
-2 7 -18 97.57 15.62
-2 7 -19 1615.46 105.98
-2 7 -19 1727.12 109.18
2 -7 -19 1504.2 101.06
-2 7 -19 1811.89 103.74
-2 7 -20 222.6 25.61
-2 7 -20 191.98 25.43
-2 7 -20 186.79 21.94
-2 7 -21 119.62 19.37
-2 7 -21 144.17 21.37
-2 7 -21 172.53 19.34
-2 7 -22 117.3 18.24
-2 7 -22 151.68 20.34
-2 7 -23 903.4 63.16
-2 7 -23 894.53 61.59
-2 7 -25 466.38 35.58
-2 7 -26 131.37 14.63
-2 7 -27 262.62 20.3
2 8 -24 22.14 6.44
2 8 -23 93.41 14.2
2 8 -23 96.85 13.38
2 8 -22 713.21 53.18
2 8 -22 813.42 52.72
2 8 -21 237.99 26.9
2 8 -21 308.63 26.7
2 8 -20 192.1 24.89
2 8 -20 286.83 25.61
2 8 -19 330.98 33.62
2 8 -19 371.19 31.72
2 8 -18 818.55 61.37
2 8 -18 824.64 57.65
2 8 -17 147.5 21.52
2 8 -17 162.55 19.88
2 8 -16 892.08 65.83
2 8 -16 883.85 112.99
2 8 -15 584.28 48.65
2 8 -15 552.61 87.39
2 8 -14 275.29 29.84
2 8 -14 229.51 54.54
2 8 -13 274.9 30.36
2 8 -13 253.17 57.15
2 8 -12 1039.85 121.1
-2 8 11 93.24 14
-2 -8 -11 81.79 14.46
2 8 -11 108.3 36.42
-2 8 10 279.37 26.17
-2 -8 -10 224.53 24.86
2 8 -10 315.53 61.83
-2 -8 -9 194.8 22.21
-2 -8 -8 1071.73 71.62
-2 -8 -7 191.38 22.32
-2 -8 -6 853.65 59.65
-2 -8 -5 459.12 37.81
-2 -8 -5 440.79 63.3
-2 -8 -4 478.68 38.85
-2 -8 -4 451.43 64.03
-2 -8 -3 251.12 49.01
-2 -8 -3 218.68 24.05
-2 -8 -3 254.68 46.67
-2 -8 -2 2370.94 187.59
-2 -8 -2 2354.82 141.77
-2 -8 -2 2713.57 186.54
-2 -8 -1 784.66 90.39
-2 -8 -1 725.48 54.18
-2 -8 -1 895.42 89.44
-2 -8 0 19.61 16.5
2 -8 0 28.15 8.52
-2 -8 0 22.63 8.71
-2 -8 0 33.37 18.37
-2 -8 1 885.93 95.51
-2 -8 1 907.02 91.16
2 -8 -1 769.29 57.19
-2 -8 2 2277.73 185.39
2 -8 -2 2300.97 140.16
2 -8 -3 270.72 27.76
-2 -8 3 266.61 49.74
2 -8 -4 388.4 34.86
-2 -8 4 485.6 67.8
-2 -8 4 431.69 65.98
2 -8 -5 321.68 30.92
-2 -8 5 361.47 59.84
-2 -8 5 406.89 64.48
2 -8 -6 905.76 64.03
-2 -8 6 1005.03 105.86
-2 -8 6 1005.51 107.39
-2 -8 7 289.98 56.15
2 -8 -7 244.98 26.57
-2 -8 7 359.39 63.81
2 -8 -8 972.67 68.1
-2 -8 8 1020.17 116.35
-2 -8 8 1194.28 119.97
2 -8 -9 176.4 21.45
-2 -8 9 229.04 66.85
2 -8 -10 202.51 22.77
-2 -8 10 100.91 55.71
-2 8 -11 122.23 17.12
2 -8 -11 127.22 17.86
-2 -8 11 176.3 64.47
-2 8 -12 1105.87 62.11
2 -8 -12 861.6 61.11
-2 8 -13 271.15 30.59
-2 8 -13 315.47 28.02
-2 8 -14 265.32 31.55
2 -8 -14 279.44 29.27
-2 8 -14 270.22 29.68
-2 8 -14 321.63 28.34
2 -8 -15 599.75 47.08
-2 8 -15 569.99 48.42
-2 8 -15 664.97 45.43
-2 8 -15 601.96 50.68
2 -8 -16 778.98 59.84
-2 8 -16 980.66 65.73
-2 8 -16 1013.96 60.83
-2 8 -16 901.56 66.43
-2 8 -17 128.95 20.4
2 -8 -17 165.33 20.57
-2 8 -17 136.67 21.93
-2 8 -17 181.89 19.94
-2 8 -18 908.36 62.44
-2 8 -18 766.38 61.29
2 -8 -18 698.02 54.81
-2 8 -18 893.59 56.9
-2 8 -19 380.7 35.98
-2 8 -19 377.74 36.8
-2 8 -19 380.56 32.06
-2 8 -20 215.34 25.38
-2 8 -20 229.2 26.85
-2 8 -21 245.15 26.97
-2 8 -21 214.51 24.67
-2 8 -22 779.56 54.22
-2 8 -22 682.15 51.12
-2 8 -23 127.03 17.44
-2 8 -25 118.6 13.77
-2 8 -26 794.31 48.48
2 9 -23 140.1 14.96
2 9 -22 77.59 12.01
2 9 -22 66.52 10.55
2 9 -21 57 11.21
2 9 -21 53.29 10.02
2 9 -20 740.96 56.04
2 9 -20 867.77 54.96
2 9 -19 367.26 34.55
2 9 -19 418.97 32.82
2 9 -18 497.08 43.15
2 9 -18 560.31 40.88
2 9 -17 425.94 39.45
2 9 -17 473.06 36.77
2 9 -16 549.96 46.87
2 9 -16 603.6 43.91
2 9 -15 534.03 39.77
2 9 -15 462.99 42.77
2 9 -14 1175.31 72.7
2 9 -14 1045.61 76.56
2 9 -14 1110.03 129.35
2 9 -13 288.65 31.5
2 9 -13 301.69 63.9
-2 -9 -12 55.48 12.47
2 9 -12 115.13 39.48
-2 9 11 639.73 45.77
-2 -9 -11 525.55 44.95
2 9 -11 592.02 89.69
-2 -9 -10 564.88 46.11
2 9 -10 845.94 105.34
-2 -9 -9 386.17 35.33
-2 -9 -8 480.53 40.95
-2 -9 -7 156.17 21.01
-2 -9 -6 419.48 37.4
-2 -9 -5 1023.58 70.7
-2 -9 -4 1289.34 85.48
-2 -9 -4 1366.19 125.34
-2 -9 -3 333.64 32.1
-2 -9 -3 265.5 51.55
-2 -9 -2 443.95 72.18
-2 -9 -2 484.94 41.6
-2 -9 -2 539.34 71.1
-2 -9 -1 359.58 64.51
-2 -9 -1 356.18 34.2
-2 -9 -1 392.64 58.92
-2 -9 0 1717.33 156.65
2 -9 0 1827.88 111.61
-2 -9 0 1650.16 109.28
-2 -9 0 2008.04 154.23
-2 -9 1 360.33 63.57
-2 -9 1 404.5 36.72
-2 -9 1 486.35 65.15
2 -9 -1 389.07 36.57
-2 -9 2 495.25 74.86
2 -9 -2 508.13 42.98
-2 -9 2 479.59 66.5
-2 -9 3 338.22 60.86
2 -9 -3 277.41 29.76
-2 -9 3 313.95 52.21
-2 -9 4 1409.41 138.27
2 -9 -4 1353.03 91.36
-2 -9 4 1671.57 136.37
-2 -9 5 1098.36 115.4
2 -9 -5 914.61 67.42
-2 -9 5 1120.16 107.99
-2 -9 6 328.34 62.87
2 -9 -6 420.43 37.14
-2 -9 6 393.86 65.93
-2 -9 7 180.13 47.65
2 -9 -7 191.29 23.9
-2 -9 7 205.91 49.51
2 -9 -8 447.1 40.01
-2 -9 8 519.78 76.23
-2 -9 8 474.39 76.24
2 -9 -9 368.02 35.02
-2 -9 9 423.03 69.43
-2 -9 9 425.13 72.61
2 -9 -10 524.15 44.71
-2 -9 10 641.17 89.8
-2 9 -11 763.09 52.11
2 -9 -11 559.49 49.39
-2 -9 11 804.42 99.5
-2 -9 11 890.58 103.21
-2 9 -12 112.14 15.89
2 -9 -12 79.83 15.39
-2 -9 13 274.99 64.58
-2 9 -13 232.33 27.73
-2 9 -14 975.4 72.98
-2 -9 14 927.58 115.87
2 -9 -14 926.89 67.57
-2 9 -14 1121.5 73.21
2 -9 -15 414.51 36.27
-2 9 -15 419.14 38.55
-2 9 -15 408.28 39.95
2 -9 -16 494.23 41.86
-2 9 -16 594.37 47.38
-2 9 -16 573.41 40.68
-2 9 -16 600.83 49.09
-2 9 -17 433.6 39.22
-2 9 -17 443.59 40.56
-2 9 -18 516.84 43.27
-2 9 -18 544.49 45.46
-2 9 -19 332.15 30.55
-2 9 -19 265.51 29.68
-2 9 -20 805.97 58.76
-2 9 -20 911.44 61.86
-2 9 -21 43.59 10.76
-2 9 -22 67.96 11.98
-2 9 -23 139.45 16.27
-2 9 -24 719.63 46.31
-2 9 -25 125.65 11.96
2 10 -21 844.79 54.27
2 10 -20 171.98 18.98
2 10 -20 184.61 17.95
2 10 -19 35.29 9.61
2 10 -19 44.32 8.72
2 10 -18 80.13 14.88
2 10 -18 119.39 14.32
2 10 -17 1087.28 74.67
2 10 -17 1153.55 70.59
2 10 -16 42.33 11.57
2 10 -16 39.34 8.87
2 10 -15 277.52 29.9
2 10 -15 300.15 26.12
2 10 -14 565.65 39.58
2 10 -14 477.98 43.25
2 10 -13 1075.48 64.99
2 10 -13 903.78 69.66
-2 -10 -12 44.74 11.7
2 10 -12 60.78 10.49
2 10 -12 81.98 34.77
-2 10 11 998.1 66.33
-2 -10 -11 897.27 66.53
-2 -10 -10 193.58 23.26
2 10 -10 214.19 52.83
-2 -10 -9 86.54 15.71
-2 -10 -8 299.5 31.07
-2 -10 -7 1187.29 80.73
-2 -10 -6 83.87 15.91
-2 -10 -5 52.42 12.9
-2 -10 -4 491.51 42.73
-2 -10 -3 1310.14 87.9
-2 -10 -2 102.5 18.26
-2 -10 -2 109.37 32.59
-2 -10 -1 215.76 55
2 -10 1 326.85 33.95
-2 -10 -1 344.85 34.09
-2 -10 -1 321.52 55.32
-2 -10 0 492.72 79.85
2 -10 0 616.6 49.06
-2 -10 0 495.45 45.73
-2 -10 0 648.94 79.3
-2 -10 1 367.26 68.15
-2 -10 1 271.76 31.2
2 -10 -1 332.1 33.83
-2 -10 1 293.21 52.92
-2 -10 2 96.87 37.17
-2 -10 2 78.07 16.9
2 -10 -2 120.01 19.43
-2 -10 2 121.82 33.47
-2 -10 3 1537.57 148.2
2 -10 -3 1527.93 99.54
-2 -10 3 1452.67 133.24
-2 -10 4 535.66 80.56
2 -10 -4 530.05 45.03
-2 -10 4 451.55 66.62
-2 -10 5 79.24 31.17
2 -10 -5 81.48 15.57
-2 -10 5 60.93 24.82
-2 -10 6 97.42 35.04
2 -10 -6 126.57 19.42
-2 -10 6 99.45 30.02
-2 -10 7 1180.16 127.51
2 -10 -7 1178.39 82
-2 -10 7 1356.33 122.41
-2 -10 8 219.8 53.48
2 -10 -8 238.49 27.65
-2 -10 8 305.01 52.57
-2 -10 9 73.26 35
2 -10 -9 99.47 17.26
-2 -10 9 122.27 35.45
-2 -10 10 134.02 42.3
2 -10 -10 155.93 20.9
-2 -10 10 123.42 41.28
-2 10 -11 1235.16 73.86
-2 -10 11 959.05 110.12
2 -10 -11 968.28 72.42
-2 -10 11 939.79 116.09
-2 -10 12 60.1 34.21
-2 10 -12 75.27 12.82
2 -10 -12 47.08 11.76
-2 -10 12 29.9 28.42
-2 10 -13 1028.04 71.15
2 -10 -13 883.49 63.27
-2 10 -13 901.72 66.52
-2 10 -14 503.28 44.41
2 -10 -14 444.4 38.18
-2 10 -14 538.42 43.69
-2 10 -15 334.32 33.03
-2 10 -15 338.16 34.29
-2 10 -16 57.26 12.79
-2 10 -16 58.39 13.41
-2 10 -17 1078.75 73.45
-2 10 -17 1118.75 75.7
-2 10 -18 133.83 18.29
-2 10 -18 129.99 19.07
-2 10 -19 34.58 9.3
-2 10 -19 35.9 10.71
-2 10 -20 203.07 22.02
-2 10 -21 930.47 60.86
-2 10 -22 6.58 4.46
2 11 -19 280.85 24.38
2 11 -18 457.7 35.57
2 11 -17 134.13 17.28
2 11 -16 225.48 24.35
2 11 -15 400.71 35.09
2 11 -14 678.94 51.64
2 11 -13 344.8 33.71
2 11 -12 130.48 19.77
-2 11 11 92.36 14.71
-2 -11 -11 79.95 14.86
-2 11 10 1324.52 82.59
-2 -11 -10 1177.27 81.37
-2 -11 -9 403.11 37.04
2 11 -9 474.09 80.48
-2 -11 -8 195.15 24.23
-2 -11 -7 219.35 26.42
-2 -11 -6 587.97 48.4
-2 -11 -5 441.92 40.34
-2 -11 -4 398.21 37.96
2 -11 3 84.54 17.64
-2 -11 -3 85.4 16.7
2 -11 2 150.51 22.99
-2 -11 -2 117.15 20.04
2 -11 1 588.38 50.74
-2 -11 -1 629.55 50.96
-2 -11 0 505.47 86.15
2 -11 0 694.42 54.85
-2 -11 0 650.64 52.92
-2 -11 0 650.26 82.5
-2 -11 1 652.68 93.19
-2 -11 1 673.76 53.74
2 -11 -1 661.6 54
-2 -11 1 598.45 78.67
-2 -11 2 237.28 55.67
-2 -11 2 197.81 26.15
2 -11 -2 227.57 27.58
-2 -11 2 211.13 44.43
-2 -11 3 88.87 33.34
-2 -11 3 61.63 14.87
2 -11 -3 48.38 14.3
-2 -11 3 80.45 27.02
-2 -11 4 400.69 69.76
2 -11 -4 428.69 39.73
-2 -11 4 369.47 59.28
-2 -11 5 379.93 66.82
2 -11 -5 317.23 33.53
-2 -11 5 320.02 54.63
-2 -11 6 498.23 79.8
2 -11 -6 575.79 48.35
-2 -11 6 623.96 77.18
-2 -11 7 272.24 57.1
2 -11 -7 255.77 28.95
-2 -11 7 268.46 48.1
-2 -11 8 220.56 52.17
2 -11 -8 238.22 27.08
-2 -11 8 167.56 38.45
-2 -11 9 326.87 65.13
2 -11 -9 399.24 37.04
-2 -11 9 418.56 61.37
-2 11 -10 1473.41 86.26
2 -11 -10 1141 83.62
-2 11 -11 137.77 18.06
2 -11 -11 111.18 17.81
-2 11 -12 200.28 20.77
-2 11 -12 132.56 20.68
-2 11 -13 383.24 36.43
-2 11 -13 351.37 34.11
-2 11 -14 727.76 55.72
-2 11 -14 714.17 53.56
-2 11 -15 464.73 39.31
-2 11 -15 488.92 41.1
-2 11 -16 232.55 24.51
-2 11 -16 229.29 25.58
-2 11 -17 132.4 17.79
-2 11 -17 180.77 21.08
-2 11 -18 541.48 41.44
-2 11 -19 296.33 26.62
-2 11 -20 314.03 26.18
-2 11 -21 220.2 19.45
2 12 -17 4.9 6.46
2 12 -16 700.93 47.98
2 12 -15 157.43 18.51
2 12 -14 6.97 6.07
2 12 -13 80.31 13.67
2 12 -12 1256.47 81.7
-2 12 11 162.7 18.56
-2 -12 -11 99.21 16.5
-2 12 10 124.6 17.51
-2 -12 -10 104.55 16.51
-2 12 9 248.11 25.49
-2 -12 -9 203.77 23.87
-2 -12 -8 1104.93 75.07
-2 -12 -7 129.71 19.33
-2 -12 -6 340.23 33.39
2 -12 5 200.34 26.04
-2 -12 -5 192.87 24.14
-2 -12 -4 441.85 39.74
2 -12 4 428.34 41
2 -12 3 141.7 22.58
-2 -12 -3 185.5 23.6
2 -12 2 1050.02 74.02
-2 -12 -2 959.36 70.83
2 -12 1 106.11 18.64
-2 -12 -1 98.49 17.51
2 -12 0 6.13 7.01
-2 -12 0 5.74 8.14
-2 -12 1 19.29 24.54
2 -12 -1 66.72 14.66
-2 -12 1 30.08 10.64
-2 -12 2 774.24 104.22
-2 -12 2 866.55 63.58
2 -12 -2 842.17 63.72
-2 -12 2 811.78 92.54
-2 -12 3 164.98 46.41
-2 -12 3 163.19 22.93
2 -12 -3 192.59 24.87
-2 -12 3 170.89 39.02
-2 -12 4 475.96 76.28
-2 -12 4 392.54 37.84
2 -12 -4 413.1 39.17
-2 -12 4 439.59 62.92
-2 -12 5 228.74 27.11
2 -12 -5 246.17 27.95
2 -12 -6 327.74 33.38
2 -12 -7 137.23 20.27
2 -12 -8 1074.99 74.15
-2 12 -9 286.38 28.02
2 -12 -9 252.83 27.66
-2 12 -10 124.84 17.26
2 -12 -10 107.28 17.02
-2 12 -11 129.75 16.86
2 -12 -11 142.17 19.24
-2 12 -12 1396.34 85.63
-2 12 -12 1152.97 80.35
-2 12 -13 61.03 12.16
-2 12 -13 100.45 16.12
-2 12 -14 18.98 7.78
-2 12 -14 23.19 8.89
-2 12 -15 194.16 21.33
-2 12 -15 210.95 22.82
-2 12 -16 736.87 51.7
-2 12 -17 16.58 7.14
-2 12 -18 131.07 15.56
-2 12 -19 326.2 25.43
-2 12 -20 207.07 17.28
2 13 -14 168.73 17.57
2 13 -13 402.94 31.91
2 13 -12 87.5 13.78
2 13 -11 410.38 34.21
-2 13 10 200.11 21.14
-2 13 9 1074.48 67
2 -13 9 969.07 68.67
-2 -13 -9 953.41 65.66
-2 13 8 298.11 27.17
2 -13 8 245.49 27.42
-2 -13 -8 213.93 23.76
2 -13 7 95.27 16.55
-2 -13 -7 86.31 14.32
2 -13 6 288.26 29.43
-2 -13 -6 231.18 25.9
2 -13 5 1098.83 73.5
-2 -13 -5 979.56 69.96
2 -13 4 126.97 19.37
-2 -13 -4 112.59 17.93
-2 -13 -3 151.61 20.32
2 -13 3 119.6 19.86
-2 -13 -2 188.34 23.64
2 -13 2 206.29 25.27
2 -13 1 438.83 39.05
-2 -13 -1 382.37 36.37
2 -13 0 64.97 13.99
-2 -13 0 47.14 13.14
-2 -13 1 386.9 37.25
2 -13 -1 475.31 40.41
-2 -13 2 191.58 24.2
2 -13 -2 207.5 25.11
2 -13 -3 129.43 19.14
-2 -13 3 114.34 18.35
-2 -13 4 66.9 13.82
2 -13 -4 89.42 16.14
-2 -13 5 1014.32 71.49
2 -13 -5 1113.41 73.85
-2 -13 6 260.26 27.52
2 -13 -6 281.5 28.89
2 -13 -7 105.99 16.13
-2 -13 7 91.4 14.87
-2 13 -8 289.03 27.05
-2 -13 8 249.34 26.18
2 -13 -8 265.56 26.67
-2 13 -9 1125.58 67.15
-2 -13 9 927.56 65.7
2 -13 -9 935.46 65.62
-2 13 -10 220.42 21.02
2 -13 -10 144.14 19.52
-2 13 -11 524.49 41.02
-2 13 -11 452.79 37.75
-2 13 -12 95.74 15
-2 13 -12 93.13 14.52
-2 13 -13 416.32 34.38
-2 13 -14 223.18 22.28
-2 13 -15 543.95 39.32
-2 13 -16 29.58 7.73
-2 13 -17 163.1 15.72
-2 13 -18 115.13 11.6
2 14 -11 404.18 30.29
-2 14 10 175.28 16.82
2 14 -10 129 15.46
-2 14 9 258.04 22.88
2 -14 9 248.01 23.99
2 14 -9 221.72 21.98
-2 14 8 316.69 26.36
2 -14 8 256 25.87
-2 14 7 939.43 59.76
2 -14 7 831.9 59.8
-2 14 6 95.61 14.38
2 -14 6 90.22 14.61
-2 14 5 73.68 12.89
2 -14 5 73.22 13.11
2 -14 4 230.16 25.1
2 -14 3 446.95 37.75
-2 -14 -2 250.7 25.46
2 -14 2 256.04 26.6
2 -14 1 89.79 15.86
-2 -14 -1 86.76 14.79
2 -14 0 125.81 18.56
-2 -14 0 120.67 17.07
-2 -14 1 108.99 16.43
2 -14 -1 112.41 17.18
-2 -14 2 218.64 23.77
2 -14 -2 253.98 25.77
2 -14 -3 479.66 39.45
2 -14 -4 314.94 29.66
2 -14 -5 95.85 14.54
-2 14 -6 114.78 15.49
2 -14 -6 111.56 15.47
-2 14 -7 909.97 57.9
2 -14 -7 796.72 56.03
-2 14 -8 297.6 25.15
2 -14 -8 230.16 23.22
-2 14 -9 291.14 24.96
-2 14 -10 191.96 20.84
-2 14 -11 676.8 47.33
-2 14 -12 285.71 24.91
-2 14 -13 509.97 36.4
-2 14 -14 20.56 5.84
-2 14 -15 254.93 20.19
-2 15 8 174.32 16.62
-2 15 7 255.11 22.03
-2 15 6 468.73 34.31
-2 15 5 37.12 8.08
-2 15 4 502.7 37.03
-2 15 3 238.84 22.44
-2 15 2 33.42 8.17
-2 15 1 127.58 15.65
-2 15 0 846.56 56.36
-2 15 -3 301.43 26.29
-2 15 -4 577.25 41.12
-2 15 -5 40.19 8.4
-2 15 -6 534.76 37.94
-2 15 -7 245.56 21.44
-2 15 -8 169.91 17.54
-2 15 -8 159.56 15.58
-2 15 -9 16.05 5.79
-2 15 -10 851.84 53.47
-2 15 -11 103.2 11.68
-2 15 -12 32.44 6.01
-2 16 3 710.29 45.25
-2 16 2 344.48 26.03
-2 16 1 175.9 16.67
-2 16 0 207.29 18.49
-2 16 -3 646.25 41.96
-2 16 -6 163.27 15.06
-2 16 -7 274.28 20.61
-2 16 -8 288.26 20.69
-3 0 1 -48.69 34.45
-3 0 -1 -2.01 5.69
-3 0 2 893.17 129.94
-3 0 -2 3209.27 138.7
-3 0 3 308.23 68.68
-3 0 -3 24.25 9.44
-3 0 4 779.9 47.43
-3 0 -4 701 46.27
-3 0 5 273.73 22.4
-3 0 -5 242.34 21.51
-3 0 6 1072.72 64.2
-3 0 -6 989.12 63.34
-3 0 7 0.71 3.94
-3 0 -7 0.7 4.27
-3 0 -8 793.83 50.72
-3 0 8 768.17 50.52
-3 0 9 63.57 10.05
-3 0 -9 75.5 13.47
3 0 -9 69.65 13.69
-3 0 -9 109.28 14.23
-3 0 10 292.25 24.06
-3 0 -10 304.83 24.3
-3 0 -10 264.57 25.97
3 0 -10 322.63 30.06
-3 0 11 198.21 18.34
-3 0 -11 217.61 19.11
-3 0 -11 182.25 21.26
3 0 -11 206.45 24.61
-3 0 -12 1677.84 99.94
-3 0 -12 1688.73 106.51
-3 0 -13 9.19 6.86
3 0 -13 16.16 10.12
-3 0 -14 303.55 30.17
3 0 -14 300.25 31.62
-3 0 -15 -2.57 6.31
3 0 -15 26.8 13.02
-3 0 -16 1488.94 101.2
3 0 -16 1718.46 104.75
3 0 -17 4.36 8.03
-3 0 -18 1239.61 80.83
-3 0 -18 1140.5 72.1
-3 0 -19 27.87 14.3
-3 0 -19 48.86 11.98
-3 0 -20 400.4 36.33
-3 0 -20 363.83 38.51
-3 0 -21 11.38 9.76
-3 0 -21 24.83 9.42
-3 0 -22 1561.51 102.36
-3 0 -22 1714.47 103.72
-3 0 -23 109.29 17.07
3 0 -23 154.36 17.21
-3 0 -23 126.43 17.65
-3 0 -24 72.88 13.35
-3 0 -24 86.93 13.6
-3 0 -25 56.72 11.16
-3 0 -25 51.03 9.52
-3 0 -26 1396.36 84.15
-3 -1 -25 439.98 34.93
3 1 -25 443.97 32.54
-3 -1 -25 469.77 33.4
3 1 -24 597.4 40.14
-3 -1 -24 581.09 40.61
-3 -1 -24 468.43 40.47
-3 -1 -23 811.66 57.84
3 1 -23 873.58 56.44
-3 -1 -23 782.9 56.26
-3 -1 -22 49.78 12.29
-3 -1 -22 47.88 11.44
-3 -1 -21 206.95 24.54
-3 -1 -21 209.32 25.8
-3 -1 -20 595.72 47.07
-3 -1 -20 569.93 49.59
-3 -1 -19 1340.29 83.2
-3 -1 -19 1085.87 85.03
-3 -1 -18 228.78 25.62
-3 -1 -18 211 20.37
-3 -1 -17 41.21 9.04
-3 -1 -17 65.9 13.3
-3 -1 -16 379.22 34.55
3 1 -15 1305.42 87.22
-3 -1 -14 871.84 61.49
3 1 -14 868.16 63.41
-3 -1 -13 476.87 39.75
3 1 -13 515.95 42.47
-3 -1 -12 1.03 5.05
-3 -1 -12 4.97 4.18
-3 1 11 560.68 38.88
-3 -1 -11 536.01 41.68
-3 -1 -11 565.11 38.37
3 1 -11 604.42 45.65
-3 1 10 287.23 24.46
-3 -1 -10 295.84 24.11
3 1 -10 329.27 30.11
-3 -1 -10 312.47 27.09
-3 -1 -9 1540.26 90.83
-3 1 9 1471.68 91.13
3 1 -9 1749.46 98.61
-3 -1 -8 265.83 22.58
-3 1 8 264.95 23.05
3 1 -8 304.96 27.66
-3 -1 -7 44.86 8.49
3 1 -7 61 11.92
-3 -1 -6 303.01 24.65
3 1 -6 322.56 28.1
-3 -1 -5 2413.28 135.97
-3 -1 -4 1292.48 77.18
-3 -1 -4 1282.14 95.4
-3 -1 -3 405.71 30.05
-3 -1 -3 379.34 43.48
-3 -1 -2 162.2 27.55
-3 1 2 204.94 50.04
-3 1 1 2563.74 162.13
-3 -1 -1 2360.52 161.26
-3 -1 0 2006.49 118.83
-3 -1 0 2358.46 151.41
-3 1 0 2190.09 135.66
-3 -1 1 2045.91 121.66
-3 1 -1 2164.34 133.12
-3 -1 2 137.57 14.91
-3 -1 2 152.36 53.32
-3 -1 3 441.04 80.15
-3 -1 3 453.67 32.96
-3 -1 4 1272.45 76.4
-3 -1 5 2281.56 129.27
-3 -1 6 296.32 24.27
-3 -1 6 298.4 23.59
-3 -1 7 58.17 9.55
-3 1 -8 283.03 24.01
-3 -1 8 276.65 23.31
-3 -1 9 1557.89 87.68
-3 1 -9 1542.61 88.04
-3 1 -9 1315.8 89.48
-3 -1 10 287.86 23.53
3 -1 -10 300.44 29.58
-3 1 -10 246.98 25.95
-3 1 -10 297.2 24.3
-3 1 -11 628.22 43.35
-3 -1 11 694.93 43.71
-3 1 -11 583.58 47.1
3 -1 -11 694.31 51.47
-3 1 -12 -1.15 5.45
-3 1 -12 3.93 3.81
3 -1 -12 6.76 7.07
-3 1 -13 438.41 38.94
3 -1 -13 500.77 42.32
-3 1 -14 643.21 51.76
3 -1 -14 738.47 55.39
-3 1 -15 1252.78 84.24
3 -1 -15 1249.91 85.38
-3 1 -16 393.43 37.34
3 -1 -16 399.38 37.94
-3 1 -17 51.91 13.41
3 -1 -17 42.5 13.1
-3 1 -18 314.34 32.55
3 -1 -18 269.29 30.83
-3 1 -20 712.42 55.24
-3 1 -21 197.41 24.63
-3 1 -21 233.53 27.44
-3 1 -22 79.69 14.73
-3 1 -22 58.7 13.22
-3 1 -23 747.57 57.55
-3 1 -23 889.89 58.39
-3 1 -24 498.5 40.62
-3 1 -24 538.87 39.72
-3 1 -25 496.66 38.04
-3 1 -25 482.6 35.86
-3 1 -26 38.19 8.85
-3 1 -27 144.7 15.05
3 2 -25 693.03 45.87
-3 -2 -24 95.51 13.88
3 2 -24 71.08 11.79
-3 -2 -24 78.91 11.85
-3 -2 -23 312.97 29.22
3 2 -23 315.39 28.32
-3 -2 -23 331.39 28.29
-3 -2 -22 132.03 17.96
-3 -2 -22 122.73 17.33
-3 -2 -21 1462.43 94.48
-3 -2 -21 1526.16 95.96
-3 -2 -20 150.26 20.53
-3 -2 -20 195.96 25.03
-3 -2 -19 62.89 16.29
-3 -2 -19 81.64 14.79
-3 -2 -18 118.48 22.13
3 2 -18 138.21 45.47
-3 -2 -18 142.93 19.49
-3 -2 -17 1528.64 93.63
-3 -2 -17 1658.25 100.37
-3 -2 -16 49.28 9.76
-3 -2 -16 66.74 12.84
-3 -2 -15 260.26 26.47
-3 -2 -15 240.36 23.02
-3 -2 -14 30.47 7.86
-3 -2 -14 37.4 9.37
3 2 -14 40.52 11.51
-3 -2 -13 662.43 50.81
3 2 -13 843.38 56.81
-3 -2 -12 158.69 15.77
-3 -2 -12 136.4 17.41
3 2 -12 164.71 20.9
-3 2 11 934.58 58.96
-3 -2 -11 947.72 58.29
3 2 -11 1083 66.71
-3 -2 -11 839.54 60.17
-3 -2 -10 26.39 6.63
3 2 -10 27.35 9.2
-3 -2 -9 150.2 15.77
3 2 -9 176.76 20.56
-3 -2 -8 622.28 42.77
3 2 -8 687.95 47.64
-3 -2 -7 1868.09 111.66
3 2 -7 2101.23 116.54
-3 2 6 117.01 14.91
-3 -2 -6 124.76 13.78
3 2 -6 118.68 15.51
-3 2 5 258.13 23.6
-3 -2 -5 274.77 22.44
3 2 -5 242.6 23.27
-3 -2 -5 261.74 37.32
-3 2 4 72.2 11.2
-3 -2 -4 53.73 9.12
3 2 -4 63.35 10.48
-3 -2 -4 36.41 14.31
-3 2 3 2116.08 126.72
-3 -2 -3 2216.42 125.05
-3 -2 -3 2521.16 155.06
-3 2 2 177.91 18.5
-3 2 2 126.36 36.89
-3 -2 -2 164.24 30.12
-3 2 1 1611.57 99.53
-3 -2 -1 2016.8 132.17
-3 2 0 86.51 12.36
-3 -2 0 85.7 11.2
-3 -2 1 1602.3 95.88
-3 -2 1 1986.71 140.52
-3 -2 2 109.18 13.07
-3 -2 2 101.82 50.78
-3 2 -3 2145.29 115.98
-3 -2 3 2171.95 113.56
-3 2 -4 64.82 11.33
-3 -2 4 59.83 9.36
-3 2 -5 239.09 22.59
-3 -2 5 256.13 21.43
-3 -2 5 217.01 20.1
-3 2 -6 171.54 18.4
-3 -2 6 146.02 15.69
-3 -2 6 183.68 17.53
-3 -2 7 1910.51 109.76
-3 -2 7 1903.29 108.82
-3 -2 8 601.72 40.23
-3 2 -8 550.45 42.83
-3 -2 9 128.52 14.5
-3 2 -9 107.29 16.09
-3 2 -10 36.17 9.97
-3 -2 10 30.41 7.1
-3 2 -11 842.82 55.49
-3 -2 11 940.99 55.79
3 -2 -11 935.1 64.46
-3 2 -11 760 59.64
-3 2 -12 126.18 14.75
3 -2 -12 168.74 22.67
-3 2 -12 140.27 19.74
-3 2 -13 592.69 48.45
3 -2 -13 636.25 50.74
-3 2 -14 44.86 11.99
3 -2 -14 60.14 14.29
-3 2 -15 180.22 24.27
3 -2 -15 223.5 26.91
-3 2 -16 99.22 17.98
3 -2 -16 82.46 17.23
-3 2 -17 1608.13 105.3
-3 2 -18 82.07 19.18
-3 2 -18 101.2 18.44
3 -2 -18 145.29 47.5
-3 2 -19 82.5 19.33
-3 2 -19 98.05 18.45
-3 2 -20 136.46 21.51
-3 2 -20 143 22.77
-3 2 -21 1398.19 91.86
-3 2 -22 151.65 21.08
-3 2 -23 323.4 30.75
-3 2 -24 82.16 13.99
-3 2 -25 718.81 50.19
-3 2 -26 59.94 10.26
-3 2 -27 797 50.29
3 3 -25 70.91 10.57
3 3 -24 1363.65 82.71
3 3 -23 118.96 16.05
-3 -3 -22 121.59 16.68
-3 -3 -22 138.58 16.96
-3 -3 -21 102.21 15.72
-3 -3 -21 123.22 17.09
-3 -3 -20 801.89 59.69
-3 -3 -20 952.14 63.94
-3 -3 -19 314.15 29.79
-3 -3 -19 289.57 32.19
-3 -3 -18 994.19 64.85
-3 -3 -18 827.49 67.37
-3 -3 -17 160.99 20.04
-3 -3 -17 140.73 16.33
-3 -3 -16 194.72 22.5
-3 -3 -16 190.49 19.76
-3 -3 -15 297.82 28.73
-3 -3 -15 321.23 27.2
-3 -3 -14 1325.6 84.71
-3 -3 -14 1364.7 83.03
-3 -3 -13 81.74 13.43
-3 -3 -13 79.23 12.14
-3 -3 -12 34.37 8.26
-3 -3 -12 36.44 8.84
-3 -3 -11 3.48 4.28
-3 -3 -11 7.48 4.65
3 3 -11 2.21 6.41
-3 -3 -10 2563.09 145.46
3 3 -10 2668.2 151.5
-3 -3 -9 105.13 13
3 3 -9 88.82 14.1
-3 3 8 513.77 39.25
-3 -3 -8 522.31 37.26
3 3 -8 579.39 41.11
-3 3 7 45.79 9.35
-3 -3 -7 41.85 8.38
3 3 -7 44.24 9.79
-3 3 6 1461.4 90.47
-3 -3 -6 1466.78 87.85
3 3 -6 1564.43 90.22
-3 3 5 82.84 12.66
-3 -3 -5 76.08 10.91
3 3 -5 90.04 12.26
-3 -3 -5 70.49 20.63
-3 3 4 2039.03 120.65
-3 -3 -4 2101.44 118.04
-3 -3 -4 2019.64 147.37
-3 3 3 146.6 17.15
-3 -3 -3 146.4 15.41
-3 -3 -3 126.09 27.48
-3 3 2 39.84 9.02
-3 -3 -2 44.38 17.19
-3 3 1 300.87 26.99
-3 -3 -1 367.06 48.93
-3 3 0 1542.55 96.82
-3 -3 0 1714.65 94.99
-3 -3 0 1712.77 131.64
-3 -3 0 1557.08 94.82
-3 -3 1 321.24 26.96
-3 -3 1 354.95 27.13
-3 -3 1 345.63 54.66
-3 -3 2 63.34 10.13
-3 -3 2 65.27 10.21
-3 -3 2 75.13 42.81
-3 -3 3 146.05 16.27
-3 3 -3 166.09 18.61
-3 -3 3 175.25 17.37
-3 3 -4 2039.28 115.76
-3 -3 4 2111.21 113.25
-3 -3 4 2057.83 113.09
-3 -3 5 97.52 12.74
-3 -3 5 105.01 12.97
-3 3 -6 1578.39 99.62
-3 -3 6 1676.58 97.19
-3 -3 6 1723.2 97.92
-3 -3 7 54.08 9.12
-3 3 -7 58.93 10.94
-3 -3 7 57.2 10.1
-3 3 -8 631.42 50.67
-3 3 -8 715.23 49.93
-3 -3 8 777.49 48.32
-3 -3 9 77.22 11.13
-3 3 -9 63.01 13.11
-3 -3 10 2461.95 136.33
-3 3 -10 2317.29 142.39
-3 3 -11 12.6 7.16
-3 -3 11 9.99 5.15
-3 3 -12 51.52 12.67
-3 3 -12 48.39 8.81
3 -3 -12 44.57 12.75
-3 3 -13 111.91 18.63
3 -3 -13 112.43 19.46
-3 3 -14 1296.76 87.99
3 -3 -14 1316.87 89.02
-3 3 -15 303.83 32.68
-3 3 -16 177.73 24.05
-3 3 -17 87.65 17.27
-3 3 -18 1310.62 82.34
-3 3 -18 952.7 79.31
3 -3 -19 303.65 31.39
-3 3 -19 258.08 31.5
-3 3 -19 261.95 30.8
-3 3 -20 885.08 68.41
-3 3 -20 1025.84 70.84
-3 3 -21 81.59 16.04
-3 3 -21 66.74 15.01
-3 3 -22 141.22 19.94
-3 3 -22 165.03 20.44
-3 3 -23 113.35 17.2
-3 3 -23 123.14 16.41
-3 3 -24 1347.46 83.1
-3 3 -24 1371.35 85.64
-3 3 -25 66.26 10.72
3 4 -25 90.48 11.66
3 4 -24 16.02 6.54
-3 -4 -20 369.54 32.09
-3 -4 -19 51.1 12.21
-3 -4 -19 44.14 10.86
-3 -4 -18 574.97 41.92
-3 -4 -18 439.76 42.25
-3 -4 -17 233.9 21.15
-3 -4 -17 232.9 23.81
-3 -4 -16 1170.71 72.29
-3 -4 -16 1126.22 74.7
-3 -4 -15 495.12 36.38
-3 -4 -15 444.53 37.36
-3 -4 -14 86.57 13.12
-3 -4 -14 96.43 14.3
-3 -4 -13 600.33 43.3
-3 -4 -13 593.87 43.82
-3 -4 -12 1651.7 99.25
-3 -4 -11 542.35 40.25
-3 4 10 157.6 18.17
-3 -4 -10 158.35 17.88
-3 4 9 246.53 24.49
-3 -4 -9 292.13 25.25
-3 4 8 1262.13 79.8
-3 -4 -8 1257.63 79.03
-3 -4 -8 1359.78 77.7
3 4 -8 1059.13 104.06
-3 4 7 1330.23 83.38
-3 -4 -7 1273.13 81.83
-3 -4 -7 1499.05 81.52
-3 4 6 960.87 64.21
-3 -4 -6 1021.96 61.73
3 4 -6 853.77 86.37
-3 4 5 20.12 7.12
-3 -4 -5 32.89 7.39
-3 -4 -5 31.87 15.62
-3 4 4 279.01 25.69
-3 -4 -4 286.02 23.45
-3 -4 -4 243.3 41.15
-3 -4 -4 247.87 23.54
-3 4 3 437.79 35.67
-3 -4 -3 453.9 34.51
-3 -4 -3 450.66 33.24
-3 -4 -3 511.6 60.28
-3 4 2 1311.23 85.81
-3 -4 -2 1463.19 85.13
-3 -4 -2 1402.88 116.43
-3 4 1 51.34 10.48
-3 -4 -1 53.14 9.71
-3 -4 -1 74.35 23.26
-3 4 0 204.82 22.19
-3 -4 0 257.53 22.35
-3 -4 0 207.68 19.86
-3 -4 0 211.6 39.85
-3 -4 1 64.22 10.54
-3 -4 1 67.79 10.91
-3 -4 2 1645.83 94.01
-3 -4 2 1475.72 91.8
-3 -4 2 1660.67 138.71
-3 4 -3 491.04 41.55
-3 -4 3 590.29 40.46
-3 -4 3 613.48 41.48
-3 4 -4 281.22 27.52
-3 -4 4 296.76 26.09
-3 -4 4 339.67 26.59
-3 -4 5 27.01 12.66
-3 4 -5 16.35 6.93
-3 -4 5 18.45 6.36
-3 -4 5 20.64 6.93
-3 4 -6 991.11 66.92
-3 -4 6 1027.5 64.32
-3 -4 6 1085.57 64.78
-3 -4 6 937.21 89.95
-3 4 -7 1433.57 90.83
-3 -4 7 1500.52 88.09
-3 -4 7 1494.53 88.06
-3 -4 7 1308.73 117.23
-3 4 -8 1430.54 90.81
-3 -4 8 1546.08 88.6
-3 -4 8 1283.8 118.63
-3 4 -9 286.51 31.3
-3 4 -9 361.16 30.89
-3 -4 9 374.07 29.05
-3 4 -10 130.39 20.08
-3 4 -10 165.69 18.78
-3 4 -11 579.14 47.54
-3 4 -12 1987.61 124.07
-3 4 -13 404.61 38.53
-3 4 -14 96.31 17.99
-3 4 -15 447.55 41.96
-3 4 -16 1341.56 89.58
3 -4 -16 1238.05 87.58
3 -4 -17 319.88 63.85
-3 4 -17 301.99 32.5
3 -4 -17 288.27 31.01
-3 4 -17 209.21 30.6
-3 4 -18 556.02 46.72
3 -4 -18 486.99 43.52
-3 4 -18 464.41 45.35
-3 4 -19 45.21 14.19
-3 4 -19 39.32 13.02
3 -4 -19 34.32 11.98
-3 4 -20 377.02 37.86
-3 4 -20 444.79 38.92
-3 4 -21 407.56 38.04
-3 4 -21 417.48 36.41
-3 4 -22 1126.18 73.36
-3 4 -23 149.02 17.78
-3 4 -24 12.57 5.76
3 5 -22 2.75 5.33
-3 -5 -18 54.97 11.74
-3 -5 -17 131.78 19.11
-3 -5 -16 102.22 17.81
3 5 -16 123.06 41.11
-3 -5 -15 1389.13 85.08
-3 -5 -14 4.52 4.3
-3 -5 -13 1014.36 65.86
-3 -5 -12 327.73 28.67
-3 5 11 1183.94 77.66
-3 -5 -11 1306.65 78.86
-3 -5 -10 16.87 6.76
-3 5 10 7.79 5.7
-3 5 9 2308.13 137.12
-3 -5 -9 2469.3 137.09
3 5 -9 2097.53 173.58
-3 -5 -8 1.86 4.42
-3 5 8 1.02 4.65
3 5 -8 4.1 7.34
-3 5 7 89.12 14.24
-3 -5 -7 70.25 11.78
3 5 -7 80.38 25.29
-3 5 6 2.1 4.62
-3 5 5 2805.54 165.39
-3 -5 -5 2984.13 162.07
-3 -5 -5 2654.87 199.92
-3 5 4 168.15 19.95
-3 -5 -4 147.59 17.77
-3 -5 -4 174.76 18
-3 -5 -4 163.82 35.75
-3 5 3 255.74 25.41
-3 -5 -3 255.93 23.86
-3 -5 -3 247.04 22.59
-3 -5 -3 254.56 43.61
-3 5 2 40.3 10.19
-3 -5 -2 74.31 12.18
-3 -5 -2 75.76 24.42
-3 5 1 1078.16 72.06
-3 -5 -1 1066.99 69.38
-3 -5 -1 1225.33 107.49
-3 5 0 13.25 6.96
-3 -5 0 21.72 7.35
-3 -5 0 32.26 8.43
-3 -5 0 33.89 17.02
-3 -5 1 1034.86 64.06
-3 -5 1 986.79 62.23
-3 -5 1 1100.07 104.6
-3 -5 2 44.3 17.18
-3 -5 2 47.83 9.99
-3 -5 2 53.18 9.92
-3 -5 3 307.66 47.03
-3 5 -3 373.7 33.28
-3 -5 3 402.69 31.65
-3 -5 3 377.97 30.34
-3 -5 3 408.99 66.83
-3 -5 4 145.45 31.37
-3 5 -4 170.94 21.01
-3 -5 4 166.37 18.67
-3 -5 4 177.33 18.67
-3 -5 4 216.67 58.14
-3 -5 5 2764.39 203.36
-3 5 -5 2955.65 173.14
-3 -5 5 3095.81 170.23
-3 -5 5 3078.08 169.36
-3 -5 5 2627.14 223.76
-3 -5 6 15.35 11.92
-3 5 -6 1.14 5.23
-3 -5 7 76.77 25.42
-3 5 -7 70.33 13.32
-3 -5 8 8.45 13.13
-3 5 -8 8.95 5.7
-3 5 -9 2448.7 139.2
-3 -5 9 2020.58 174.96
-3 5 -10 12.84 8.31
-3 5 -10 9.6 5.92
-3 5 -11 1189.72 83.89
-3 5 -11 1259.15 78.97
-3 5 -12 256.49 29.83
3 -5 -13 1185.85 82.1
-3 5 -13 1142.22 81.32
-3 5 -14 1.56 7.38
3 -5 -14 4.67 8.61
3 -5 -15 1287.43 88.21
-3 5 -15 1273.2 88.46
3 -5 -16 189.2 49.85
-3 5 -16 173.24 24.22
3 -5 -16 164.76 23.29
-3 5 -16 134.02 23.51
-3 5 -17 128.77 22.17
-3 5 -17 199.78 25.47
3 -5 -17 176.05 23.83
-3 5 -18 63.11 14.89
-3 5 -18 62.76 14.62
3 -5 -18 59.94 14.5
-3 5 -19 1206.74 82.07
3 -5 -19 1122.76 78.92
-3 5 -19 1202.89 79.99
-3 5 -20 31.66 10.22
-3 5 -21 139.88 18.11
-3 5 -22 13.8 6.84
-3 5 -23 664.67 45.76
-3 5 -24 32.16 7.5
-3 5 -26 12.88 4.76
3 6 -24 25.81 6.28
3 6 -23 233.48 21.22
3 6 -22 411.23 32.34
3 6 -21 555.47 41.46
-3 -6 -12 1731.62 104.38
-3 6 11 538.08 41.63
-3 -6 -11 575.5 41.93
3 6 -11 439.48 68.45
-3 6 10 230.34 23.9
-3 -6 -10 248.94 24.08
3 6 -10 245.86 48.7
-3 6 9 200.07 22.73
-3 -6 -9 218.18 22.29
3 6 -9 206.49 43.98
-3 6 8 1824.22 109.27
-3 -6 -8 1772.38 106.86
3 6 -8 1621.98 148.33
-3 6 7 1214.42 80.74
-3 -6 -7 1289.38 79.41
3 6 -7 1174.24 118.53
-3 6 6 369.14 33.43
-3 -6 -6 387.86 32.43
-3 6 5 44.76 10.82
-3 -6 -5 45 20.7
-3 6 4 486.1 41.06
-3 -6 -4 528.59 39.9
-3 -6 -4 504.51 67.87
-3 6 3 599.24 47.59
-3 -6 -3 636.7 46.16
-3 -6 -3 645.47 77.31
-3 6 2 1150.16 80.38
-3 -6 -2 1274.93 78.99
-3 -6 -2 1346.61 118.36
-3 6 1 203.85 23.82
-3 -6 -1 223.09 22.72
-3 -6 -1 181.81 40.06
-3 6 0 47.12 11.85
-3 -6 0 54.99 11.22
-3 -6 0 49.83 22.4
-3 -6 1 213.94 40.93
-3 -6 1 277.61 25.76
-3 -6 1 241.95 46.9
-3 -6 2 1086.97 109.9
-3 -6 2 1437.54 85.14
-3 -6 2 1253.56 123.09
-3 -6 3 565.91 70.76
-3 6 -3 666.19 50.47
-3 -6 3 656.33 86.51
-3 -6 4 519.51 68.66
-3 6 -4 604.76 47.85
-3 -6 5 76.17 24.18
-3 6 -5 58.39 12.61
-3 -6 6 279.07 50.55
-3 6 -6 396.87 35.12
-3 6 -7 1374.77 85.23
-3 -6 7 988.41 110.9
-3 6 -8 1901.91 114.66
-3 -6 8 1678.32 150.48
-3 -6 9 200.13 43.84
-3 6 -9 186.27 22.45
-3 -6 10 150.6 39.12
-3 6 -10 190.26 21.95
-3 6 -11 471.16 44.42
-3 6 -11 562.36 41.66
-3 -6 11 441.21 107.73
-3 -6 11 438.26 67.78
-3 6 -12 1807.37 110.33
-3 6 -12 1834.86 102.37
-3 -6 12 1573.08 146.49
-3 -6 13 565.57 118.4
-3 6 -13 421.01 40.94
-3 6 -14 24.97 11.98
-3 6 -14 39.5 12.45
-3 6 -15 134.88 21.92
-3 6 -15 111.99 19.65
3 -6 -15 121.99 20.67
3 -6 -16 1181.18 82.12
-3 6 -16 1248.69 84.35
-3 6 -16 1150.6 81.78
3 -6 -17 265.26 29.72
-3 6 -17 286.97 29.87
3 -6 -18 333.37 33.94
-3 6 -18 410.48 35.36
3 -6 -19 39.99 10.88
-3 6 -19 46.97 11.12
-3 6 -20 224.36 22.96
-3 6 -21 545.5 40.3
-3 6 -22 422.13 32.24
-3 6 -23 218 19.58
-3 6 -24 24.99 6.91
-3 6 -25 39.21 7.5
-3 6 -26 419.33 27.95
3 7 -23 44.54 7.96
3 7 -22 132.47 14.89
3 7 -21 61.3 10.61
3 7 -20 705.03 49.14
3 7 -19 94.99 14.44
-3 7 12 40.88 9.4
-3 7 11 145.56 18.62
3 7 -11 161.94 40.07
-3 7 10 2458.92 140.68
3 7 -10 2050.58 185.42
-3 7 9 47.86 11.22
3 7 -9 15.88 13.54
-3 7 8 581.06 45.3
3 7 -8 485.94 73.64
-3 7 7 49.71 12.03
-3 -7 -7 78.86 13.16
-3 7 6 1136.43 79.17
-3 -7 -6 1244.54 78.11
-3 7 5 80.33 14.92
-3 7 4 895.86 64.1
-3 -7 -4 854.92 96.82
-3 7 3 36.05 10.63
-3 -7 -3 48.26 21.29
-3 7 2 129.59 19.53
-3 -7 -2 167.75 39.09
-3 7 1 165.41 21.9
-3 -7 -1 167.04 39.23
-3 7 0 1298.08 90.55
-3 -7 0 1748.57 138.13
-3 -7 1 110 31.66
-3 -7 1 126.15 34.24
-3 -7 2 170.44 38.75
-3 -7 3 50.01 20.14
-3 7 -3 50.56 13.11
-3 -7 4 846.24 94.99
-3 7 -4 909.43 65.92
-3 -7 5 89.5 28.31
-3 7 -5 75.32 14.83
-3 -7 6 1225.33 123.15
-3 7 -6 1369.02 89.38
-3 -7 7 63.69 26.58
-3 7 -7 68.17 14.37
-3 7 -8 540.65 44.47
-3 -7 8 554.28 94.1
-3 -7 8 462.52 70.43
-3 -7 9 30.25 20.26
-3 7 -9 24.37 9.01
-3 -7 9 44.06 61.84
-3 7 -10 2630.43 145.75
-3 -7 10 2023.55 204.16
-3 -7 10 2043.84 184.48
-3 -7 11 142.75 37.96
-3 7 -11 149.56 22.93
-3 7 -11 152.98 19.75
-3 -7 11 179.72 82.64
-3 7 -12 43.48 13.88
-3 -7 12 61.01 26.69
-3 7 -12 50.88 10.65
-3 7 -12 36.63 12.69
-3 7 -13 98.44 18.48
-3 7 -13 104.62 19
3 -7 -14 1620.97 104.25
-3 7 -14 1699.83 106.36
-3 7 -14 1463.6 100.48
3 -7 -15 219.37 26.98
-3 7 -15 230.27 26.07
3 -7 -16 193.78 25.11
-3 7 -16 237.3 25.2
3 -7 -17 19.49 8.79
-3 7 -17 24 8.82
3 -7 -18 810.74 61.25
-3 7 -18 954.34 60.89
3 -7 -19 64.19 12.68
-3 7 -19 67.45 11.74
-3 7 -20 682.4 46.72
-3 7 -21 60.73 12.37
-3 7 -21 64.26 10.2
-3 7 -22 72.25 12.53
-3 7 -24 709.68 45.75
-3 7 -25 6.35 3.22
3 8 -22 67.01 9.34
3 8 -21 770.07 49.62
3 8 -20 81.32 11.81
3 8 -19 33.71 8.71
3 8 -18 15.14 6.24
-3 8 12 249.42 24.69
-3 8 11 1249.35 79.12
3 8 -11 1080.04 121.41
-3 8 10 6.95 5.89
3 8 -10 28.11 18.86
-3 8 9 61.55 12.64
3 8 -9 22.56 17.7
-3 8 8 254.24 27.77
3 8 -8 288.84 55.88
-3 8 7 1163.27 79.03
-3 8 6 10.94 7.17
-3 8 5 1.4 6.39
-3 8 4 84.19 16.37
-3 -8 -4 124.82 35.21
-3 8 3 1303.6 90.44
-3 -8 -3 1615.03 137.99
-3 8 2 22.09 9.44
-3 -8 -2 61.36 25.97
-3 8 1 219.48 26.92
-3 8 0 4.52 6.35
-3 -8 1 468.67 68.85
-3 -8 2 95.08 33.34
-3 -8 3 1423.29 129.62
-3 8 -3 1200.78 85.38
-3 -8 4 30.33 19.4
-3 8 -4 54.5 13.54
-3 -8 4 62.12 24.69
-3 -8 5 -5.07 9.1
-3 8 -5 4.5 6.85
-3 -8 5 5.27 9.45
-3 -8 6 10.26 15.96
-3 8 -6 17.69 8.61
-3 -8 7 1000.5 112.45
-3 8 -7 1198.46 80.39
-3 -8 7 1119.9 122.2
-3 -8 8 181.71 43.7
-3 8 -8 268.09 28.35
-3 -8 8 104.36 52.46
-3 -8 9 119.04 34.37
-3 8 -9 100.13 16.88
-3 -8 10 5.15 11.35
-3 8 -10 27.43 9.53
-3 8 -11 1162.49 84.59
-3 8 -11 1323.75 80.88
-3 -8 11 1143.96 131.01
-3 -8 11 1059.68 116.7
-3 8 -12 266.13 30.9
-3 8 -12 230.31 26.29
3 -8 -13 962.44 73.28
-3 8 -13 1120.21 70.62
-3 8 -14 50.19 10.65
3 -8 -14 32.67 11.6
3 -8 -15 341.02 34.25
-3 8 -15 385.72 31.74
3 -8 -16 173 22.46
-3 8 -16 220.14 21.45
3 -8 -17 1202.97 82.05
-3 8 -17 1348.79 79.25
-3 8 -18 23.58 9.88
3 -8 -18 15.11 7.19
-3 8 -18 23.27 7.26
3 -8 -19 27.19 7.67
-3 8 -19 38.78 10.68
-3 8 -19 40.03 7.9
-3 8 -20 80.07 13.66
-3 8 -21 676.52 47.81
-3 8 -22 33.23 7.91
-3 8 -23 230.49 19.69
-3 8 -24 59.98 7.78
3 9 -20 278.2 22.09
3 9 -19 536.13 37.04
3 9 -18 159.23 16.67
3 9 -17 43.83 9.01
3 9 -16 202.7 20.6
3 9 -15 1216.57 75.84
-3 9 11 330.22 30.17
-3 9 10 187.85 22.06
-3 9 9 711.49 53.67
-3 9 8 273.44 28.68
3 9 -8 209.74 49.17
-3 9 7 78.37 14.89
3 9 -7 100.98 33.1
-3 9 6 65.45 14.27
-3 9 5 1141.3 79.66
-3 9 4 285.75 31.66
-3 9 3 73.49 15.39
-3 9 2 9.36 6.87
-3 9 1 210.86 26.78
-3 9 0 108.02 18.76
-3 -9 1 1060.17 112.3
-3 -9 2 26.72 19.26
-3 -9 2 51.03 23.41
-3 9 -3 22.3 10.01
-3 -9 3 35.47 18.24
-3 -9 4 503.84 71.74
-3 -9 4 501.67 68.92
-3 -9 5 1252.59 125.86
-3 9 -5 1216.14 86.2
-3 -9 5 1393.18 127.64
-3 -9 6 63.31 26.89
-3 9 -6 43.99 12.73
-3 -9 6 61.2 24.34
-3 -9 7 104.6 32.2
-3 9 -7 102.52 17.65
-3 -9 7 76.37 28.59
-3 -9 8 302.43 55.71
-3 9 -8 362.29 33.91
-3 -9 8 210.15 46.96
-3 9 -9 1075.69 71.63
-3 -9 9 777.46 101.82
-3 9 -10 293.21 29.5
-3 9 -11 419.52 35.74
-3 9 -12 33.78 8.39
3 -9 -13 711.88 54.66
3 -9 -14 372.43 34.74
3 -9 -15 1040.43 70.41
3 -9 -16 135.54 18.32
-3 9 -16 174.75 21.87
-3 9 -17 25.74 9.65
3 -9 -17 39.21 9.34
-3 9 -18 112.57 16.28
-3 9 -19 589.81 43.69
-3 9 -20 241.04 22.98
-3 9 -21 72.62 11.1
-3 9 -23 218.22 16.84
3 10 -17 6.57 3.76
3 10 -16 871.8 54.1
3 10 -15 68.12 9.86
-3 10 11 43.3 10.16
-3 10 10 235.32 24.82
-3 10 9 33.68 9.68
-3 10 8 850.13 61.49
-3 10 7 4.06 5.7
-3 10 6 532.2 45.4
-3 10 5 153.77 21.85
-3 10 4 354.44 35.55
-3 10 3 10.78 8.07
-3 10 2 756.28 59.78
-3 10 1 9.52 8.07
-3 -10 -1 21.07 16.37
-3 10 0 8 7.88
-3 -10 0 46.81 22.85
-3 10 -1 9.62 8.41
-3 -10 1 20.48 15.91
-3 -10 2 2049.86 169.68
-3 -10 3 10.82 11.91
-3 10 -3 17.47 9.9
-3 -10 3 19.92 15.49
-3 10 -4 258.63 30.88
-3 -10 4 457.84 65.12
-3 10 -5 133.17 20.88
-3 10 -6 674.93 54.26
-3 10 -7 7.1 7.21
-3 10 -8 904.22 65.15
-3 10 -9 41.1 10.92
-3 10 -10 278.8 27.76
-3 10 -11 47.7 10.53
3 -10 -12 954.51 66.53
3 -10 -13 -3.4 7.34
-3 10 -14 61.73 13.77
3 -10 -14 50.21 11.83
-3 10 -15 68.36 13.85
-3 10 -16 813.42 57.13
-3 10 -17 7.83 5.84
-3 10 -18 519.54 38.94
-3 10 -19 23.61 7
-3 10 -20 229.36 20.29
-3 10 -21 29.91 6.23
-3 11 11 286.15 25.66
-3 11 10 594.15 44.07
-3 11 9 498.71 39.95
-3 11 8 123.31 17.9
-3 11 7 28.83 9.78
-3 11 6 453.34 39.98
-3 11 5 907.71 65.71
-3 11 4 329.33 33.6
-3 11 3 242.95 28.16
-3 11 2 22.45 10.11
-3 11 1 324.79 33.81
-3 11 0 407.99 39.39
-3 11 -1 271.02 30.53
-3 11 -3 207.88 26.17
-3 11 -4 364.52 35.95
-3 11 -5 873.77 64.51
-3 11 -6 438.57 39.37
-3 11 -7 46.38 11.91
-3 11 -8 99.41 16.18
-3 11 -9 629.75 47.35
-3 11 -10 585.91 43.6
-3 11 -11 274.52 28.43
3 -11 -11 254.96 26.21
-3 11 -12 40.21 10.81
3 -11 -12 22.06 7.64
-3 11 -13 61.11 12.53
-3 11 -14 527.3 41.15
-3 11 -15 505.52 39.02
-3 11 -16 92.09 13.33
-3 11 -17 9.14 5.65
-3 11 -18 203.2 18.8
-3 11 -19 821.16 50.54
-3 11 -20 192.92 15.58
-3 12 10 32.4 7.7
-3 12 9 132.78 16.37
-3 12 8 76.04 12.83
-3 12 7 1085.5 71.78
-3 12 6 169.37 20.96
-3 12 5 160.26 20.71
-3 12 4 7.53 5.75
-3 12 3 939.67 66.76
-3 12 2 108.38 17.92
-3 12 1 440.45 39.29
-3 12 0 89.25 15.84
-3 12 -3 762.05 57.08
-3 12 -4 5.1 5.37
-3 12 -5 137.12 19.2
-3 12 -6 194.98 22.58
-3 12 -7 1083.5 71.69
-3 12 -8 90.2 13.93
-3 12 -9 114.83 14.99
-3 12 -10 25.07 8.95
-3 12 -11 370.78 32.47
-3 12 -12 5.75 5.44
-3 12 -13 567.71 41.55
-3 12 -14 56.31 10.16
-3 12 -15 107.55 13.29
-3 12 -16 26.74 6.41
-3 12 -17 781.24 48.24
-3 12 -18 31.1 5.48
-3 13 9 71.86 10.23
-3 13 8 333.76 27.23
-3 13 7 12.47 5.71
-3 13 6 310.04 27.52
-3 13 5 157.23 18.61
-3 13 4 1114.7 72.43
-3 13 3 86.22 14.06
-3 13 2 10.82 6
-3 13 1 133.77 17.96
-3 13 0 1091.72 72.44
-3 13 -3 68.81 12.74
-3 13 -4 1152.02 74.47
-3 13 -5 143.52 17.68
-3 13 -6 345.01 29.51
-3 13 -7 14.06 6.07
-3 13 -8 359.25 30.36
-3 13 -8 331.11 27.21
-3 13 -9 80.88 13.07
-3 13 -10 609.59 43.42
-3 13 -11 34.1 8.24
-3 13 -12 7.76 5
-3 13 -13 20.18 5.86
-3 13 -14 420.12 29.5
-3 13 -15 77.05 9.23
-3 14 6 587.19 39.62
-3 14 5 1.37 3.37
-3 14 4 48.54 9.01
-3 14 3 254.14 22.88
-3 14 2 819.34 54.07
-3 14 1 112.73 14.46
-3 14 0 105.33 13.82
-3 14 -3 258.64 23.03
-3 14 -4 51.54 9.25
-3 14 -5 3.42 3.88
-3 14 -6 559.62 38.01
-3 14 -7 237.68 21.53
-3 14 -8 438.59 32.08
-3 14 -9 54.22 8.75
-3 14 -10 40.56 7.51
-3 14 -11 144.84 13.84
-3 14 -12 302.04 21.69
-3 15 -4 51.52 7.97
-3 15 -5 676.2 42.57
-3 15 -6 7.86 3.68
-3 15 -7 5.44 2.92
-3 15 -8 17.23 3.94
-4 0 0 921.22 61.09
-4 0 1 261.6 24.45
-4 0 2 9.96 5.03
-4 0 -3 1173.92 74.68
-4 0 3 1180.19 74.42
-4 0 4 568.8 41.32
-4 0 -4 544.04 40.95
-4 0 5 87.23 12.24
-4 0 5 91.64 13.06
-4 0 -5 101.6 13.98
4 0 -5 94.18 15.57
-4 0 6 322.1 26.54
-4 0 6 344.79 28.36
-4 0 -6 313.63 28.2
4 0 -6 331.21 30.93
-4 0 7 1310.46 78.16
-4 0 -7 1247.85 77.96
4 0 -7 1186.67 81.26
-4 0 8 179.46 18.59
-4 0 -8 185.66 19.24
4 0 -8 130.88 19.62
-4 0 9 288.27 25.37
-4 0 -9 303.19 26.28
4 0 -9 302.4 30.22
-4 0 10 727.59 49.07
-4 0 -10 736.65 49.74
4 0 -10 757.51 55.76
-4 0 11 806.66 52.59
-4 0 -11 772.97 52.5
4 0 -11 868.48 60.17
-4 0 12 -1.36 5.71
-4 0 -12 0.71 5.8
4 0 -12 7.77 6.77
4 0 -13 664.26 51.45
4 0 -14 361.13 33.95
-4 0 -14 352.68 29.65
4 0 -15 416.61 36
-4 0 -15 353.7 30.37
-4 0 -16 222.65 21.8
-4 0 -16 221.21 21.7
-4 0 -17 883.03 56.93
-4 0 -18 273.54 30.82
-4 0 -19 1.24 7.21
-4 0 -20 459.58 37.48
-4 0 -21 209.25 20.93
-4 0 -22 192.89 18.08
-4 0 -23 118.98 12.22
-4 0 -24 640.98 38.59
-4 -1 -23 100.49 10.55
4 1 -22 319.69 24.88
-4 -1 -22 336.88 25.31
-4 -1 -21 226.02 21.33
-4 -1 -20 362.36 31.4
-4 -1 -19 199.42 23.95
-4 -1 -18 202.8 25.79
-4 -1 -17 208.15 20
-4 -1 -16 169.5 18.24
-4 -1 -15 514.28 38.54
-4 -1 -14 630.37 45.41
-4 -1 -13 589.77 43.66
4 1 -13 600.98 47.06
-4 1 12 179.35 17.92
-4 -1 -12 186.27 18.59
4 1 -12 204.63 23.34
-4 1 11 211.25 20.22
-4 -1 -11 233.16 21.08
4 1 -11 216.33 24.64
-4 1 10 777.46 54.01
-4 -1 -10 889.53 55.49
4 1 -10 865.66 60.27
-4 1 9 260.38 23.41
-4 -1 -9 259.35 23.59
4 1 -9 255.34 26.58
-4 1 8 168.33 18.01
-4 -1 -8 152.38 17.39
4 1 -8 163.73 20.6
-4 1 7 276.36 25.48
-4 -1 -7 311.61 26.16
4 1 -7 290.02 28.36
-4 1 6 775.91 52.99
-4 -1 -6 837.28 53.44
4 1 -6 716.14 53.82
-4 1 5 340.9 28.88
-4 -1 -5 342.69 28.7
4 1 -5 313.97 29.57
-4 1 4 570.55 41.03
-4 -1 -4 541.25 39.86
4 1 -4 505.97 40.4
-4 1 3 410.4 33.3
-4 -1 -3 409.77 32.8
-4 1 2 305.64 27.31
-4 1 1 437.4 34.88
-4 1 0 817.29 54.92
-4 -1 0 778.05 53.68
-4 -1 1 392.59 31.83
-4 -1 2 291.23 25.96
-4 -1 3 274 25.55
-4 1 -3 336.66 28.28
-4 -1 3 312.56 27.1
-4 -1 4 484.89 36.84
-4 1 -4 503.16 38.89
-4 -1 4 528.67 38.3
-4 -1 5 304.63 26.18
-4 1 -5 342.63 29.01
-4 -1 5 320.49 27.32
-4 -1 5 252.32 60.87
-4 -1 6 827.57 54.22
-4 1 -6 823.99 56.54
-4 -1 6 868.09 55.93
-4 -1 6 737.18 103.61
-4 1 -7 335.86 27.36
-4 -1 7 246.25 23.91
4 -1 -7 257.41 28.21
-4 -1 7 310.93 80.63
-4 1 -8 233.23 22.4
-4 -1 8 201.39 20.65
4 -1 -8 211.35 24.98
-4 1 -9 308.09 26.42
-4 -1 9 286.99 25.19
4 -1 -9 269.44 29.55
-4 1 -10 977.96 61.16
-4 -1 10 952.57 59.99
-4 -1 10 771.96 136.95
4 -1 -10 869.14 65.97
-4 1 -11 204.38 20.43
-4 -1 11 230.11 20.71
4 -1 -11 209.59 25.91
-4 1 -12 185.54 20.08
-4 1 -12 161.94 17.52
-4 -1 12 153.87 16.65
4 -1 -12 200.62 24.28
4 -1 -13 684.09 53.4
4 -1 -14 828.28 61.14
-4 1 -15 441.49 35.54
4 -1 -15 447.55 39.45
-4 1 -16 146.52 17.76
4 -1 -16 163.14 21.34
-4 1 -17 246.73 22.67
-4 1 -17 251.72 24.15
-4 1 -18 347.9 29.5
-4 1 -22 362.29 27.76
-4 1 -23 107.28 11.73
-4 1 -24 364.22 24.33
4 2 -22 301.91 23.8
-4 -2 -21 193.59 18.27
-4 -2 -20 156.46 17.94
-4 -2 -19 438.72 36.77
-4 -2 -18 298.18 30.52
-4 -2 -17 36.91 7.91
-4 -2 -16 655.7 45.43
-4 -2 -15 400.43 32.02
-4 -2 -14 192.66 20.38
-4 -2 -13 159.01 18.38
-4 -2 -12 1034.28 69.49
-4 2 12 1110.92 66.45
-4 -2 -11 131.55 16.83
-4 2 11 155 16.46
-4 -2 -11 120.54 15.38
-4 -2 -10 227.21 23.18
-4 2 10 229.75 21.8
-4 -2 -10 243 22.14
4 2 -10 231.09 24.78
-4 -2 -9 432.63 34.96
-4 2 9 440.14 33.91
-4 -2 -9 455.9 33.77
4 2 -9 404.48 35.24
-4 2 8 645.75 45.65
-4 -2 -8 695.7 45.73
4 2 -8 586.15 46.44
-4 2 7 282.94 25.96
-4 -2 -7 312.06 26.17
4 2 -7 276.32 26.93
-4 2 6 271.79 25.73
-4 -2 -6 289.38 25.38
-4 2 5 717.13 52.68
-4 -2 -5 843.34 53.41
-4 2 4 295.57 27.69
-4 -2 -4 347.58 28.15
-4 -2 -3 262.81 23.78
-4 2 3 238.49 24.17
-4 -2 -2 925.31 61.77
-4 2 2 963.24 63.18
-4 -2 -1 634.42 46.89
-4 2 1 720.81 49.29
-4 -2 0 240.45 23.64
-4 2 0 268.79 25.46
-4 -2 0 269.07 24.43
-4 -2 1 619.83 43.98
-4 -2 1 613.26 43.93
-4 -2 1 566.77 67.26
-4 -2 2 996.57 64.09
-4 -2 2 981.56 63.9
-4 -2 2 989.2 95.69
-4 2 -3 212.3 22.21
-4 -2 3 187.62 19.89
-4 -2 3 212.03 21.07
-4 -2 3 230.62 42.7
-4 -2 4 328.97 27.34
-4 2 -4 308.54 28.26
-4 -2 4 346.37 27.96
-4 -2 5 806.15 53.02
-4 2 -5 740.27 54.13
-4 -2 5 857.98 54.18
-4 2 -6 255.58 24.68
-4 -2 6 218.34 21.5
-4 -2 6 264.08 23.2
-4 2 -7 257.23 24.25
-4 -2 7 217.99 21.71
-4 -2 7 195.97 70.38
-4 2 -8 726.44 51.61
-4 -2 8 762.24 50.44
-4 -2 8 692.96 118.84
-4 2 -9 528.82 40.12
-4 -2 9 579.09 39.56
4 -2 -9 476.02 43.98
-4 2 -10 250.82 23.86
-4 2 -10 229.87 24.33
-4 -2 10 275.75 23.48
4 -2 -10 263.94 29.33
-4 2 -11 172.04 18.47
-4 2 -11 175.14 20.24
-4 -2 11 181.41 18.22
4 -2 -11 158.7 22.6
-4 2 -12 1246.61 79.61
-4 2 -12 1234.68 75.35
4 -2 -12 1246.75 84.3
-4 2 -13 121.44 16.81
4 -2 -13 114.94 19.39
-4 2 -14 254.39 25.51
4 -2 -14 219.05 26.61
-4 2 -15 420.1 35.24
4 -2 -15 394.35 36.88
4 -2 -16 596.54 47.65
-4 2 -17 34.79 9.12
4 -2 -17 38.82 10.93
-4 2 -18 342.43 28.65
-4 2 -18 275.84 30.82
-4 2 -19 458.11 34.2
-4 2 -19 398.82 36.74
-4 2 -20 140.79 16.22
-4 2 -20 180.76 20.08
4 3 -22 217.01 18.6
-4 -3 -19 720.21 50
-4 -3 -18 268.55 27.23
-4 -3 -17 70.68 15.37
-4 -3 -16 301.41 25.65
-4 -3 -15 357.74 29.4
-4 -3 -14 244.27 23.32
-4 -3 -13 263.43 24.9
-4 -3 -12 662.67 44.82
-4 3 12 548.26 39.89
-4 -3 -11 383.95 31.41
-4 3 11 336.04 28.1
-4 -3 -10 291.01 25.92
-4 3 10 231.2 22.75
-4 -3 -9 774.67 54.97
-4 3 9 805.67 54.03
-4 -3 -9 812.46 53.48
-4 3 8 419.8 34.93
-4 -3 -8 492.78 35.73
-4 3 7 322.55 29.08
-4 -3 -7 363.98 29.09
-4 -3 -6 243.39 24.41
-4 3 6 251.33 24.79
-4 -3 -6 284.82 24.88
-4 -3 -5 1243.86 79.24
-4 -3 -5 1261.91 77.83
-4 -3 -4 209.95 22.18
-4 -3 -4 239.06 22.26
-4 -3 -3 382.32 32.52
-4 -3 -3 406.8 32.14
-4 -3 -2 721.3 50.96
-4 -3 -2 762.11 78.91
-4 -3 -1 741.73 50.81
-4 -3 -1 650.18 75.2
-4 -3 0 83.05 13.05
-4 -3 0 102.89 14.42
-4 -3 0 91.02 27.19
-4 -3 1 667.61 47.1
-4 -3 1 676.5 47.06
-4 -3 1 596.42 73.32
-4 -3 2 752.28 51.57
-4 -3 2 747.67 51.33
-4 -3 2 747.23 84.21
-4 -3 3 436.28 35.17
-4 -3 3 479.17 36.05
-4 -3 3 460.02 64.9
-4 -3 4 208.73 20.69
-4 -3 4 227.46 21.48
-4 -3 5 1259.82 79.56
-4 -3 5 1323.36 80.38
-4 -3 5 1348.67 134.07
-4 3 -6 216.65 22.68
-4 -3 6 224.94 21.34
-4 -3 6 217.5 21.04
-4 3 -7 278.63 26.72
-4 -3 7 269.47 24.27
-4 -3 7 299.86 25.43
-4 3 -8 472.02 37.49
-4 -3 8 519.25 36.69
-4 3 -8 443.25 37.38
-4 3 -9 895.92 61.65
-4 -3 9 988.43 61
-4 3 -9 930.2 63.39
-4 -3 9 807.31 127.04
-4 3 -10 254.66 24.31
-4 3 -10 256.66 26.16
4 -3 -10 249.91 29.18
-4 3 -11 361.5 28.09
-4 3 -11 269.54 28.56
4 -3 -11 319.7 33.3
-4 3 -12 712.3 46.9
-4 3 -12 680.95 51.2
4 -3 -12 678.85 54.5
-4 3 -13 269.26 27.83
4 -3 -13 292.74 31.38
-4 3 -14 223.73 24.67
4 -3 -14 224.98 26.88
-4 3 -15 480.3 37.94
4 -3 -15 380.41 37.48
-4 3 -16 398.54 34.07
4 -3 -16 370.19 35.19
-4 3 -17 67.11 15.44
4 -3 -17 82.78 15.41
-4 3 -18 344.3 28.93
-4 3 -18 283.78 30.23
-4 3 -19 633.78 45.85
-4 3 -19 695.82 49.45
-4 3 -20 37.2 9.24
-4 3 -20 34.68 7.85
-4 3 -21 124.4 13.97
-4 3 -21 125.67 14.87
-4 3 -22 209.36 18.31
-4 3 -23 564.75 35.98
-4 -4 -17 509.15 40.67
-4 -4 -16 96.21 12.67
-4 -4 -15 260.47 23.61
-4 -4 -14 275.81 25.01
-4 -4 -13 690.07 48.39
-4 -4 -12 70.16 12.06
-4 -4 -11 473.53 37.11
-4 4 11 467 35.03
-4 4 10 260.5 23.84
-4 -4 -10 253.99 24.64
-4 -4 -9 341.89 29.31
-4 4 9 304.02 27.47
-4 4 8 65.94 11.72
-4 -4 -6 637.55 48.13
-4 -4 -6 711.16 47.73
-4 -4 -5 249.18 25.93
-4 -4 -5 360.33 28.18
-4 -4 -4 108.87 15.29
-4 -4 -4 113.24 15.13
-4 -4 -3 544.37 41.45
-4 -4 -3 565.84 40.7
-4 -4 -3 467.52 63.44
-4 -4 -2 281.91 26.3
-4 -4 -2 289.37 47.9
-4 -4 -1 401.17 33.31
-4 -4 -1 403.55 58.13
-4 -4 0 337.1 30.08
-4 -4 0 369.89 30.13
-4 -4 0 325.04 52.32
-4 -4 1 388.76 32.4
-4 -4 1 419.82 32.41
-4 -4 2 309.33 27.33
-4 -4 2 307.05 27.09
-4 -4 2 252 47.93
-4 -4 3 493.04 37.8
-4 -4 3 476.65 37.08
-4 -4 3 496.5 69.27
-4 -4 4 128.5 16.46
-4 -4 4 142.18 17.15
-4 -4 5 335.24 28.34
-4 -4 5 330.64 28.2
-4 -4 6 711.95 46.92
-4 -4 6 534.32 89.53
-4 4 -6 602.11 47.39
-4 -4 7 998.07 123.18
-4 4 -7 1085.96 71.36
-4 4 -8 80.27 13.85
-4 4 -8 97.85 15.39
-4 4 -9 360.31 30.29
-4 4 -9 316.89 31
-4 4 -10 317.09 28.29
4 -4 -10 317.21 33.54
-4 4 -10 336.09 31.13
-4 4 -11 427.43 34.91
-4 4 -11 505.61 40.32
4 -4 -11 493.56 43.35
-4 4 -12 73.99 13.84
-4 4 -12 59.35 9.84
4 -4 -12 59.27 14.8
-4 4 -13 749.49 54.5
4 -4 -13 720.28 56.74
-4 4 -14 404.52 34.74
4 -4 -14 341.04 34.93
-4 4 -15 269.87 26.79
4 -4 -15 209.98 26.07
-4 4 -16 66.33 16.44
-4 4 -16 125.71 17.19
4 -4 -16 103.91 17.4
-4 4 -17 675.28 46.41
4 -4 -17 578.7 45.86
-4 4 -17 530.47 45.98
-4 4 -18 250.48 26.01
-4 4 -19 122.96 15.45
-4 4 -19 136.42 17.03
-4 4 -20 185.17 18.57
-4 4 -20 190.41 19.01
-4 4 -21 458.86 34.39
-4 4 -21 554.58 35.55
-4 4 -22 483.45 33.58
-4 4 -22 549.8 34.24
-4 4 -23 279.34 19.76
4 5 -21 278.27 21.97
-4 -5 -13 468.38 35.89
-4 -5 -12 53.13 10.37
-4 5 11 460.45 35.02
-4 -5 -11 492.86 37.34
-4 5 10 754.94 50.43
-4 -5 -10 706.7 51.07
-4 -5 -9 112.45 15.66
-4 -5 -8 359.32 31.04
-4 -5 -6 323.7 29.02
-4 -5 -5 7.15 5.95
-4 -5 -4 1227.01 78.49
-4 -5 -3 825.46 55.65
-4 -5 -3 678.37 82.63
-4 5 2 30.23 9.79
-4 -5 -2 18.4 7.2
-4 -5 -2 30.83 17.7
-4 5 1 141.18 20.38
-4 -5 -1 149.65 18.49
-4 -5 -1 161.28 37.6
-4 5 0 784.03 59
-4 -5 0 796.37 55.13
-4 -5 0 754.82 87.48
-4 -5 1 210.64 22.31
-4 -5 1 207.75 43.2
-4 -5 2 13.98 6.85
-4 -5 2 9.42 13.38
-4 -5 3 847.07 57.55
-4 -5 3 812.61 94.56
-4 5 -4 1030.96 69.79
-4 -5 4 1076.9 112.16
-4 5 -5 1.13 6.4
-4 -5 5 5.12 11.25
-4 -5 6 131.78 56.26
-4 5 -6 231.32 25.15
-4 -5 7 389.74 85.89
-4 5 -7 662.68 48.81
-4 -5 8 164.57 62.8
-4 5 -8 382.42 33.7
-4 5 -9 100.11 16.84
-4 5 -10 781.13 55.4
-4 5 -10 882.85 60.51
-4 5 -11 437.76 34.49
4 -5 -11 431.2 40.84
-4 5 -11 476.72 39.61
-4 5 -12 30.71 10.42
-4 5 -12 40.32 8.41
4 -5 -12 58.87 14.72
-4 5 -13 475.73 40.21
4 -5 -13 475.94 42.38
-4 5 -14 472.15 39.47
4 -5 -14 456.8 40.65
-4 5 -15 198.68 22.45
4 -5 -15 198.1 23.61
-4 5 -15 133.28 20.92
-4 5 -16 211.48 22.23
-4 5 -16 133.96 20.24
-4 5 -17 490.4 39.54
-4 5 -17 526.81 40.38
-4 5 -18 582.65 41.87
-4 5 -18 531.34 40.48
-4 5 -19 4.44 4.69
-4 5 -20 724.15 49.36
-4 5 -20 809.27 49.17
-4 5 -21 277.1 20.49
-4 5 -21 242.66 20.58
-4 5 -22 93.44 10.05
-4 5 -22 110.57 10.39
4 6 -20 107.24 12.02
4 6 -19 122.11 13.74
-4 6 11 368.63 29.41
-4 -6 -10 403.79 33.27
-4 -6 -9 80.5 13.36
-4 -6 -8 397.47 33.26
-4 6 5 192.07 23.1
-4 -6 -5 167.95 20.13
-4 6 4 127.86 18.93
-4 -6 -4 103.37 15.53
-4 6 3 451.23 40.3
-4 -6 -3 460.49 37.33
-4 6 2 487.57 42.65
-4 -6 -2 501.46 39.44
-4 -6 -2 460.89 67.81
-4 6 1 654.6 54.38
-4 -6 -1 775.95 52.37
-4 -6 -1 673.34 83.97
-4 6 0 193.64 24.33
-4 -6 0 191.02 41.84
-4 -6 1 662.81 82.82
-4 -6 2 590.65 77.4
-4 6 -3 426 39.58
-4 -6 3 434.64 66.37
-4 6 -4 131.5 19.96
-4 -6 4 148.56 37.28
-4 6 -5 153.79 20.95
-4 6 -5 188.21 23.44
-4 -6 5 165.62 39.68
-4 6 -6 605.69 47.99
-4 6 -7 450.19 39.28
-4 6 -8 394.01 36.03
-4 6 -9 102.36 16.96
-4 6 -10 361.59 34.12
-4 6 -11 354.42 29.28
4 -6 -11 330.79 34.6
-4 6 -11 378.19 34.47
4 -6 -12 301.23 32.13
-4 6 -12 309.98 30.62
-4 6 -13 367.97 31.73
-4 6 -13 239.38 28.03
-4 6 -14 296.99 27.6
-4 6 -14 193.35 24.16
-4 6 -15 85.31 14.96
-4 6 -15 140.73 17.94
-4 6 -16 217.03 22.63
-4 6 -16 171.56 19.92
-4 6 -17 873.19 58.89
4 -6 -17 845.31 59.25
-4 6 -17 911.25 57.44
-4 6 -18 362.78 29.89
4 -6 -18 327.1 29.48
-4 6 -18 380.65 28.04
-4 6 -19 120.69 12.86
-4 6 -20 133.69 13.95
-4 6 -20 123.84 12.03
-4 6 -21 395.34 25.21
-4 6 -21 376.52 26.59
4 7 -18 205.32 18.16
-4 7 11 117.43 14.05
-4 7 6 268.93 28.03
-4 7 5 709.31 54.18
-4 7 4 174.92 22.66
-4 7 3 206.24 25.33
-4 7 2 498.58 43.39
-4 7 1 489.67 42.98
-4 7 0 53.87 13.73
-4 7 -3 215.57 26.02
-4 7 -4 170.8 22.84
-4 7 -5 708.86 54.74
-4 7 -5 757.61 56.71
-4 7 -6 249.86 27.93
-4 7 -6 275.82 29.02
-4 7 -7 82.21 15.27
-4 7 -8 818.32 59.94
-4 7 -9 277.52 29.02
-4 7 -10 45.87 11.8
-4 7 -11 186.07 18.18
-4 7 -11 178.32 21.73
-4 7 -12 569.87 42.18
-4 7 -12 425.65 37.15
-4 7 -13 252.48 25.5
-4 7 -13 185.69 21.61
-4 7 -14 260.95 25.66
4 -7 -14 247.08 26.27
-4 7 -14 229.23 22.74
-4 7 -15 608.52 43.38
4 -7 -15 519.36 42.75
-4 7 -15 552.63 39.26
-4 7 -16 400.75 32.97
4 -7 -16 398 33.49
-4 7 -16 413.18 29.72
-4 7 -17 14.95 6.27
4 -7 -17 7.71 5.78
-4 7 -17 14.95 4.69
-4 7 -18 188.74 18.6
-4 7 -18 177.22 15.37
-4 7 -19 545.59 33.55
-4 7 -20 97.21 10.7
4 8 -16 649.54 41.92
-4 8 11 209.53 19.21
-4 8 6 509.22 41.98
-4 8 5 493.43 41.79
-4 8 4 243.13 27.07
-4 8 3 93.36 16.67
-4 8 2 561.18 46.82
-4 8 1 93.32 16.49
-4 8 0 23.22 10.15
-4 8 -3 108.51 18.35
-4 8 -4 213.55 25.72
-4 8 -5 490.02 42.34
-4 8 -6 432.18 39.26
-4 8 -6 501.71 41.22
-4 8 -7 81.42 15.32
-4 8 -8 268.38 28.09
-4 8 -9 277.7 28.58
-4 8 -10 248.68 26.11
-4 8 -11 197.28 23.06
4 -8 -12 716.75 54.74
-4 8 -12 791.66 54.67
-4 8 -13 78.5 13.56
4 -8 -13 62.59 13.11
-4 8 -14 70.41 12.71
4 -8 -14 69.19 12.57
-4 8 -15 77.98 12.46
4 -8 -15 58.49 11.36
-4 8 -16 575.58 39.44
4 -8 -16 504.68 38.67
-4 8 -17 64.9 10.42
4 -8 -17 64.74 10.24
-4 8 -18 357.73 26.59
-4 9 6 338.74 31.26
-4 9 5 116.93 17.59
-4 9 4 347.78 32.88
-4 9 3 122.21 18.64
-4 9 2 141.74 19.91
-4 9 1 20.45 9.04
-4 9 0 104.61 17.86
-4 9 -3 124.82 19.07
-4 9 -4 278.49 29.09
-4 9 -5 91.08 15.74
-4 9 -6 367.34 33.92
-4 9 -6 389.2 34.37
-4 9 -7 474.33 39.66
-4 9 -8 228.46 24.93
-4 9 -9 173.96 20.9
4 -9 -10 238.53 26.06
-4 9 -10 262.81 25.71
4 -9 -11 190.52 22.36
-4 9 -11 222.63 22.96
-4 9 -12 67.36 12.18
4 -9 -12 73.97 12.98
-4 9 -13 406.03 32.08
4 -9 -13 380.99 32.15
-4 9 -14 440.01 32.63
4 -9 -14 388.13 32.1
-4 9 -15 128.38 14.9
4 -9 -15 123.87 14.61
-4 9 -16 156.66 15.89
-4 9 -17 185.2 16.28
-4 10 6 144.11 18.02
-4 10 5 8.39 5.96
-4 10 4 273.46 27.12
-4 10 3 283.03 28.2
-4 10 2 10.74 7.12
-4 10 1 130.27 18.6
-4 10 0 148.75 20
-4 10 -3 278.96 28.22
-4 10 -4 194.64 22.59
-4 10 -5 22.7 8
-4 10 -5 33.82 9.67
-4 10 -6 126.19 17.36
-4 10 -6 159.52 18.85
-4 10 -7 418.47 34.93
-4 10 -8 258.15 25.26
-4 10 -9 133.81 17.01
4 -10 -10 284.97 27.27
-4 10 -10 334.02 27.93
4 -10 -11 444.14 35.65
-4 10 -11 501.71 36.2
-4 10 -12 -2.27 5.16
4 -10 -12 -2.31 5.44
-4 10 -13 364.69 27.11
4 -10 -13 302.52 25.73
-4 10 -14 210.96 18.83
-4 10 -15 52.68 8.42
-4 10 -16 127 12.01
-4 11 5 212.69 21.33
-4 11 4 231.23 22.77
-4 11 3 139.94 17.42
-4 11 2 78.84 13.15
-4 11 1 280.15 26.85
-4 11 0 95.59 14.63
-4 11 -3 105.2 15.13
-4 11 -4 262.13 24.06
-4 11 -4 222.88 23.04
-4 11 -5 241.18 23.12
-4 11 -5 225.4 22.44
-4 11 -6 390.52 31.4
-4 11 -7 92.67 13.25
4 -11 -8 187.73 20.05
-4 11 -8 203.69 19.87
4 -11 -9 150.57 16.88
-4 11 -9 173.82 17.41
4 -11 -10 538.17 39.23
-4 11 -10 619.78 40.12
-4 11 -11 182.95 17.28
-4 11 -12 107.88 11.92
-4 11 -13 202.57 16.76
-4 12 2 341.21 27.43
-4 12 1 291.37 25.04
-4 12 0 75.81 11.42
-4 12 -2 308.5 24.9
-4 12 -3 50.53 9.11
-4 12 -4 182.18 17.57
-4 12 -5 340.23 26.34
-4 12 -6 263.09 21.72
-4 12 -7 63.67 9.16
-4 12 -8 533.94 35.41
-4 12 -9 206.78 17.45
-4 12 -10 19.8 4.65
-4 13 -2 250.82 18.7
-4 13 -3 99.51 10.05
-4 13 -4 78.58 8.69
-5 0 0 1.63 3.72
-5 0 0 2.49 4.59
-5 0 -1 391.6 30.9
-5 0 1 357.91 29.71
-5 0 1 399.8 30.9
-5 0 -2 182.23 19.26
-5 0 2 180.18 18.38
-5 0 2 209.17 19.81
-5 0 -3 97.43 13.68
-5 0 3 94.57 12.45
-5 0 3 96.23 13.12
-5 0 -3 111.54 14.03
-5 0 -4 241.16 23.15
-5 0 4 245.25 21.41
-5 0 4 241.2 22.23
-5 0 -4 273.12 23.59
-5 0 -5 1116.15 73.84
-5 0 5 1204.3 72.86
-5 0 -5 1237.75 73.88
-5 0 -6 74.75 12.56
-5 0 6 90.4 12.06
-5 0 -6 74.02 12.13
-5 0 -7 47.19 10.84
-5 0 -7 44.02 10.1
-5 0 7 26.38 6.89
-5 0 -8 18.05 8.09
-5 0 8 20.92 5.86
-5 0 -8 29.08 7.89
-5 0 9 1424.53 81.14
-5 0 -9 1344.46 81.34
-5 0 10 73.21 9.8
-5 0 -11 547.24 39.1
-5 0 -12 162.06 17.01
-5 0 -13 632.37 42.56
-5 0 -14 13.37 5.04
-5 0 -15 613.75 39.6
-5 0 -16 77.53 12.18
-5 0 -17 98.22 12.18
-5 0 -18 47.63 7.23
-5 -1 -18 172.15 14.19
-5 -1 -17 157.99 15.35
-5 -1 -16 300.78 25.4
-5 -1 -15 141.11 13.07
-5 -1 -15 96.41 14.95
-5 -1 -14 63.65 9.23
-5 -1 -13 295.04 23.88
-5 -1 -12 490.74 35.24
-5 -1 -11 296.86 24.96
-5 1 10 39.82 7.3
-5 1 9 207.81 18.17
-5 -1 -8 451.32 34.84
-5 1 8 460.3 32.88
-5 -1 -8 478.32 33.75
-5 -1 -7 454.93 34.74
-5 1 7 423.29 32.55
-5 -1 -7 492.68 34.11
-5 -1 -6 164.85 18.15
-5 1 6 160.58 16.99
-5 -1 -6 190.78 18.21
-5 -1 -5 24.11 7.27
-5 1 5 18.34 6.11
-5 -1 -5 33.84 7.47
-5 -1 -4 107.46 14.81
-5 1 4 129.31 15.18
-5 -1 -4 135.09 15.12
-5 -1 -3 235.95 22.7
-5 1 3 236.39 21.37
-5 1 3 256.96 22.98
-5 -1 -3 251.74 22.66
-5 1 2 308.27 26.29
-5 -1 -2 353.94 28.4
-5 1 2 341.58 28.16
-5 1 1 162.56 17.53
-5 -1 -1 162.36 17.83
-5 1 1 178.07 18.56
-5 1 0 175.63 18.23
-5 -1 0 148.05 17.28
-5 1 0 176.27 18.76
-5 -1 0 184.57 18.53
-5 1 -1 177.97 19.49
-5 -1 1 203.13 19.67
-5 -1 1 207.34 19.86
-5 1 -2 288.99 26.01
-5 -1 2 281.63 24.71
-5 -1 2 336.68 26.4
-5 -1 3 306.85 24.97
-5 1 -3 294.81 25.99
-5 -1 3 289.48 25.12
-5 -1 4 124.6 14.7
-5 1 -4 168.29 17.94
-5 -1 4 171.78 17.14
-5 1 -5 84.87 12.99
-5 -1 5 42.87 8.47
-5 1 -6 226.57 20.35
-5 -1 6 195.94 18.43
-5 1 -7 465.9 32.55
-5 -1 7 433.1 30.91
-5 1 -8 540.47 38.54
-5 1 -8 574.59 37.03
-5 -1 8 517.09 35.23
-5 1 -9 222.83 21.44
-5 1 -9 253.2 20.24
5 -1 -10 61.65 10.62
-5 1 -11 268.19 23.33
5 -1 -11 236.63 22.28
-5 1 -12 562.48 39.47
-5 1 -13 265.95 22.62
-5 1 -14 60.02 9.26
-5 1 -15 153.3 13.94
-5 1 -15 94.94 15.2
-5 -2 -17 170.66 15.1
-5 -2 -16 101.85 12.69
-5 -2 -15 75.98 12.1
-5 -2 -14 751.34 47.24
-5 -2 -13 68.85 9.83
-5 -2 -12 15.63 5.58
-5 -2 -11 125.52 14.51
-5 2 10 888 53.89
-5 2 9 76.23 10.33
-5 -2 -8 209.07 20.41
-5 2 8 207.79 18.99
-5 -2 -7 79.29 11.91
-5 2 7 69.4 10.78
-5 -2 -6 503.16 38.74
-5 2 6 556.01 38.81
-5 -2 -6 575.2 38.77
-5 -2 -5 68.79 11.38
-5 2 5 73.82 11.61
-5 -2 -5 95.11 12.75
-5 -2 -4 774.18 49.74
-5 2 4 713.05 48.48
-5 -2 -4 672.84 47.44
-5 2 3 99.13 12.82
-5 -2 -3 124.74 14.98
-5 2 3 103.7 14.27
-5 -2 -3 127.86 14.83
-5 2 2 68 10.7
-5 -2 -2 76.76 11.99
-5 2 2 68.2 11.87
-5 2 1 321.92 27.24
-5 -2 -1 338.59 27.91
-5 2 1 366.66 29.35
-5 -2 0 825.95 56.72
-5 2 0 872.79 58.45
-5 -2 0 963.15 57.98
-5 -2 1 363.43 29.09
-5 -2 1 369.91 29.08
-5 -2 2 110.16 13.9
-5 -2 2 130.2 14.96
-5 -2 3 170.38 16.98
-5 2 -3 185.22 19.18
-5 -2 3 150.1 16.57
5 -2 -3 125.08 16.47
-5 -2 4 652.4 43.81
-5 2 -4 740.05 47.11
-5 -2 4 716 45.34
-5 -2 5 70.03 10.8
-5 2 -5 64.06 11.32
5 -2 -5 68.59 11.86
-5 2 -6 640.58 42.08
-5 -2 6 605.86 40.31
5 -2 -6 500.06 41.24
-5 2 -7 85.48 12.23
5 -2 -7 74.15 12.24
-5 2 -8 259.31 21.77
5 -2 -8 205.95 22.13
-5 2 -9 77.65 10.56
5 -2 -9 53.49 10.98
5 -2 -10 816.98 54.53
5 -2 -11 111.91 14.52
-5 2 -12 22.9 6.52
5 -2 -12 21.06 6.66
-5 2 -13 72.83 10.36
-5 2 -14 734.14 46.95
-5 2 -15 58.12 11.47
-5 2 -15 64.72 8.62
-5 2 -16 111.52 13.99
-5 2 -17 200.47 17.87
-5 2 -18 247.97 18.6
-5 -3 -15 67.17 10.23
-5 -3 -13 411.1 29.62
-5 -3 -12 167.3 16.51
-5 -3 -11 421.46 31.36
-5 -3 -10 127.92 14.76
-5 3 10 133.85 13.16
-5 3 9 96.42 11.44
-5 -3 -8 266.99 22.9
-5 3 8 230.43 20.81
-5 -3 -7 854.53 53.29
-5 3 7 746.95 50.67
-5 -3 -6 115.31 14.46
-5 3 6 111.13 13.82
-5 -3 -5 10.57 5.66
-5 3 5 6.28 5.47
-5 -3 -4 272.71 24.3
-5 3 4 287.93 24.97
-5 3 3 719.37 50.44
-5 -3 -3 899.76 54.39
-5 3 3 837.84 54.23
-5 -3 -2 37.77 8.53
-5 3 2 42.63 9.33
-5 -3 -1 401.36 31.53
-5 3 1 409.13 32.55
-5 -3 0 15.54 5.89
-5 3 0 12.67 6.84
-5 -3 0 22.17 7.24
-5 -3 1 389.47 30.31
-5 -3 1 392.05 30.38
-5 -3 2 35.38 7.79
5 -3 -2 31.59 9.06
-5 -3 3 798.94 50.68
-5 3 -3 893.23 54.24
-5 3 -4 323.38 26.32
5 -3 -4 230.74 25.17
-5 3 -5 15.14 6.8
5 -3 -5 16.55 7.55
-5 3 -6 98.28 13.27
5 -3 -6 85.8 13.99
-5 3 -7 822.93 50.22
5 -3 -7 654.02 50.51
-5 3 -8 299.78 23.54
5 -3 -8 224.83 24.16
-5 3 -9 59.56 9.34
5 -3 -9 59.01 11.45
5 -3 -10 121.82 15.68
5 -3 -11 394.58 31.95
5 -3 -12 178.8 18.72
-5 3 -13 388.72 28.16
5 -3 -13 338.82 28.44
-5 3 -14 27.03 8.81
-5 3 -14 37.3 7.07
-5 3 -15 80.6 12.12
-5 3 -16 99.86 11.96
-5 3 -17 605.97 38.24
-5 -4 -10 147.19 15.39
-5 4 10 140.52 13.42
-5 4 9 352.93 25.98
-5 4 8 160.36 15.79
-5 -4 -7 179.29 17.84
-5 4 7 162.6 16.77
-5 -4 -6 246.57 22.21
-5 4 6 247.82 22.02
-5 -4 -5 582.44 39.88
-5 4 5 524.09 38.87
-5 -4 -4 441.18 32.08
-5 4 4 374.69 31.33
-5 -4 -3 18.86 6.24
-5 4 3 23.12 7.28
-5 -4 -2 108.16 13.81
-5 4 2 116.31 15.21
-5 -4 -1 267.2 24.32
-5 4 1 318.08 26.88
-5 -4 0 432.85 32.39
-5 4 0 414.84 33.7
-5 4 -3 59.1 11.03
-5 4 -4 376.82 29.29
5 -4 -4 292.09 28.86
-5 4 -5 506.77 36.19
5 -4 -5 428.62 36.69
-5 4 -6 280.86 24.19
5 -4 -6 238.44 25.18
-5 4 -7 196.22 18.91
5 -4 -7 169.81 20.21
-5 4 -8 200.06 18.43
5 -4 -8 172.19 20.39
-5 4 -9 419.86 29.67
5 -4 -9 384.22 32.77
5 -4 -10 88.91 13.59
5 -4 -11 174.69 19.06
5 -4 -12 40.49 8.8
5 -4 -13 169.67 17.29
-5 4 -13 141.24 17.05
-5 4 -14 179.97 15.58
-5 4 -14 140.71 16.21
-5 4 -15 433.6 30.46
-5 4 -16 156.88 13.89
-5 5 9 109.71 11.86
-5 5 8 467.63 32.56
-5 5 7 6.53 4.77
-5 5 6 407.8 30.88
-5 5 5 88.6 12.35
-5 5 4 154.35 17.24
-5 5 3 46.6 9.49
-5 5 2 1075.41 68.67
-5 5 1 11.67 5.84
-5 5 0 3.63 4.31
-5 5 -3 30.95 8.32
-5 5 -4 177.42 18.97
-5 5 -5 127.76 15.17
5 -5 -5 106.58 16.06
-5 5 -6 465.48 33.08
5 -5 -6 375.42 33.86
-5 5 -7 11.93 5.14
5 -5 -7 6.9 7.2
-5 5 -8 548.51 37.04
5 -5 -8 518.73 40.35
5 -5 -9 131.05 16.65
5 -5 -10 86.11 13.3
-5 5 -11 49.26 9.66
5 -5 -11 70.85 11.52
5 -5 -12 474.54 33.17
-5 5 -12 374.53 30.5
-5 5 -13 43.71 7.93
5 -5 -13 53.26 9.01
-5 5 -14 56.98 7.99
-5 5 -15 27.53 5.02
-5 6 9 283.5 21.17
-5 6 8 98.62 11.24
-5 6 7 140.05 14.5
-5 6 6 84.06 11.11
-5 6 5 432.55 32.15
-5 6 4 303.98 25.67
-5 6 3 93.68 13.06
-5 6 2 52.97 9.92
-5 6 1 249.87 23.28
-5 6 0 349.22 29.25
-5 6 -3 82.24 12.41
-5 6 -4 265.48 23.72
-5 6 -5 421.29 31.35
5 -6 -5 377.75 32.86
-5 6 -6 103.3 12.65
5 -6 -6 83 13.95
-5 6 -7 159.22 15.94
5 -6 -7 155.1 18.78
-5 6 -8 125.63 13.14
5 -6 -8 126.37 16.25
5 -6 -9 212.7 20.29
-5 6 -9 141.35 15.55
5 -6 -10 134.46 15.98
-5 6 -10 115.85 12.96
5 -6 -11 150.38 15.82
-5 6 -11 100.2 11.49
5 -6 -12 116.2 13.2
-5 6 -12 88.85 9.76
-5 7 8 120.58 11.75
-5 7 7 510.9 34.09
-5 7 6 72.42 9.83
-5 7 5 41.64 7.86
-5 7 4 51.02 8.82
-5 7 3 358.64 28.43
-5 7 2 22.4 6.6
-5 7 1 100.36 13.22
-5 7 0 5.6 4.07
-5 7 -3 351.16 28.25
-5 7 -4 44.34 8.56
-5 7 -5 38.05 7.7
5 -7 -5 35.35 9.25
-5 7 -6 76.26 10.33
5 -7 -6 67.23 11.99
-5 7 -7 496.73 33.39
5 -7 -7 482.41 36.86
5 -7 -8 104.65 14.1
5 -7 -9 53.91 10.16
5 -7 -10 105.52 13.28
-5 8 6 214.97 17.55
-5 8 5 55.12 8.22
-5 8 4 417.57 29.9
-5 8 3 104.58 12.34
-5 8 2 10.65 4.81
-5 8 1 23.21 5.99
-5 8 0 153.25 16.08
-5 8 -3 108.31 12.76
-5 8 -4 354.57 28.45
5 -8 -4 482.83 33.35
-5 8 -5 68.43 9.46
5 -8 -5 90.72 12.56
5 -8 -6 218.37 20.81
5 -8 -7 47.75 9.19
5 -8 -8 166.14 16.81
-5 9 2 277.84 21.57
-5 9 1 55.52 8.08
-5 9 0 41.99 7.12
-5 9 -2 300.06 22.79

_iucr_refine_fcf_details         
;
data_JO_MA_08_2_auto_a_CCDC1
_computing_structure_refinement   'olex2.refine 1.5 (Bourhis et al., 2015)'
_shelx_refln_list_code            4
loop_
  _space_group_symop_id
  _space_group_symop_operation_xyz
  1  x,y,z
  2  x+1/2,-y+1/2,-z
  3  -x,y+1/2,-z+1/2
  4  -x+1/2,-y,z+1/2

_space_group_crystal_system       orthorhombic
_space_group_IT_number            19
_space_group_name_H-M_alt         'P 21 21 21'
_space_group_name_Hall            ' P 2ac 2ab'
_symmetry_space_group_name_H-M    'P 21 21 21'
_symmetry_space_group_name_Hall   ' P 2ac 2ab'
_symmetry_Int_Tables_number       19
_cell_length_a                    4.8602(1)
_cell_length_b                    14.2036(2)
_cell_length_c                    25.7174(4)
_cell_angle_alpha                 90
_cell_angle_beta                  90
_cell_angle_gamma                 90
_cell_volume                      1775.33(5)
loop_
  _refln_index_h
  _refln_index_k
  _refln_index_l
  _refln_F_squared_calc
  _refln_F_squared_meas
  _refln_F_squared_sigma
  _refln_F_squared_weight
  _refln_observed_status
-5 -9 -2 5938.390 3388.010 263.027 16.839 o
-5 -9 -1 1435.980 677.017 98.528 197.153 o
-5 -8 -6 2630.240 2621.370 214.007 41.038 o
-5 -8 -5 762.267 672.139 100.236 255.252 o
-5 -8 -4 6656.180 5091.890 364.604 10.371 o
-5 -8 -3 2065.000 1275.260 150.475 84.713 o
-5 -8 -2 378.087 129.867 58.654 832.788 o
-5 -7 -8 1411.670 1470.370 143.281 106.426 o
-5 -7 -7 6532.820 6229.970 415.697 8.748 o
-5 -7 -6 989.123 883.098 119.868 172.077 o
-5 -7 -5 547.306 507.763 95.846 304.612 o
-5 -7 -4 836.334 622.144 107.552 224.037 o
-5 -7 -3 7677.460 4373.300 346.679 9.937 o
-5 -7 -2 651.632 273.148 80.481 412.515 o
-5 -6 -9 3930.170 3457.030 258.149 24.055 o
-5 -6 -8 1570.200 1202.580 137.062 112.092 o
-5 -6 -7 1945.260 1707.790 176.815 67.390 o
-5 -6 -6 1012.000 1025.040 135.477 138.219 o
-5 -6 -5 5263.590 5274.560 392.041 11.304 o
-5 -6 -4 4166.490 3706.770 313.023 18.489 o
-5 -6 -3 1254.860 1142.340 159.255 99.235 o
-5 -6 -2 796.774 645.922 120.966 185.899 o
-5 -6 -1 4289.750 3046.940 283.879 21.244 o
-5 -5 -9 1427.360 1337.820 144.622 106.639 o
-5 -5 -8 5411.780 5702.330 397.040 10.696 o
-5 -5 -7 96.414 79.627 58.166 936.595 o
-5 -5 -6 5223.520 4972.760 376.554 12.075 o
-5 -5 -5 1277.890 1080.400 150.597 108.445 o
-5 -5 -4 2283.620 1882.160 210.226 48.692 o
-5 -5 -3 574.397 568.246 115.722 214.743 o
-5 -5 -2 13967.000 13113.700 837.370 2.032 o
-5 -5 -1 122.289 142.305 71.214 622.408 o
-5 -4 -10 1692.020 1749.580 123.339 110.844 o
-5 -4 -9 4417.870 4303.670 316.803 16.857 o
-5 -4 -8 1925.000 1955.450 192.545 58.703 o
-5 -4 -7 2043.980 2083.200 148.999 76.308 o
-5 -4 -6 2982.800 3014.410 190.682 40.940 o
-5 -4 -5 6034.070 6756.220 355.763 10.312 o
-5 -4 -4 4612.190 4997.900 405.393 11.892 o
-5 -4 -3 320.897 254.597 57.773 853.404 o
-5 -4 -2 1447.280 1365.620 124.677 128.300 o
-5 -4 -1 3519.070 3564.470 310.218 20.720 o
-5 -3 -15 1212.280 819.078 124.746 152.387 o
-5 -3 -13 4873.300 5013.000 361.190 13.150 o
-5 -3 -12 1979.560 2040.070 201.325 54.098 o
-5 -3 -11 4866.440 5139.330 382.407 12.269 o
-5 -3 -10 1658.910 1600.960 119.779 119.029 o
-5 -3 -9 1120.610 1175.760 139.501 125.532 o
-5 -3 -8 2727.600 3027.880 222.908 36.795 o
-5 -3 -7 9123.120 9775.370 655.921 3.822 o
-5 -3 -6 1390.540 1379.930 121.829 134.413 o
-5 -3 -5 117.566 102.289 47.964 1358.190 o
-5 -3 -4 3029.620 3418.250 212.357 34.914 o
-5 -3 -3 9784.650 10011.600 566.820 4.129 o
-5 -3 -2 558.424 489.341 76.768 443.001 o
-5 -3 -1 4328.800 4940.550 276.161 18.590 o
-5 -2 -17 2344.630 2081.050 184.131 55.511 o
-5 -2 -16 1202.030 1241.970 154.743 103.864 o
-5 -2 -15 1233.240 926.509 147.549 115.468 o
-5 -2 -14 8071.580 9161.920 576.050 4.821 o
-5 -2 -13 745.650 839.565 119.868 186.409 o
-5 -2 -12 268.965 190.594 68.043 653.289 o
-5 -2 -11 1312.480 1530.600 176.937 79.557 o
-5 -2 -10 11002.300 10828.400 657.141 3.230 o
-5 -2 -9 1028.440 929.557 125.965 156.306 o
-5 -2 -8 2567.370 2541.080 169.533 53.980 o
-5 -2 -7 834.099 904.578 97.459 247.683 o
-5 -2 -6 6344.200 6663.670 272.975 11.905 o
-5 -2 -5 987.141 971.874 92.549 245.062 o
-5 -2 -4 7947.510 8789.700 341.637 7.393 o
-5 -2 -3 1270.390 1389.120 87.599 204.099 o
-5 -2 -2 979.594 865.316 80.779 300.286 o
-5 -2 -1 3842.490 4173.240 198.015 28.535 o
-5 -1 -18 1923.050 2099.220 173.034 66.330 o
-5 -1 -17 1877.530 1926.550 187.180 61.849 o
-5 -1 -16 4346.750 3667.740 309.730 18.275 o
-5 -1 -15 1807.370 1533.720 272.538 36.395 o
-5 -1 -14 723.543 776.155 112.552 210.329 o
-5 -1 -13 3467.210 3597.750 291.195 22.496 o
-5 -1 -12 5742.490 5984.140 429.720 9.335 o
-5 -1 -11 3339.080 3619.940 304.365 21.688 o
-5 -1 -10 462.240 485.569 89.017 357.782 o
-5 -1 -9 2434.210 2534.060 221.567 41.311 o
-5 -1 -8 5370.840 5655.300 237.926 16.319 o
-5 -1 -7 5156.180 5581.450 237.692 17.063 o
-5 -1 -6 1957.780 2103.920 125.007 92.992 o
-5 -1 -5 316.606 318.061 50.221 1070.940 o
-5 -1 -4 1380.680 1522.690 105.844 154.495 o
-5 -1 -3 2859.410 2990.830 136.577 55.170 o
-5 -1 -2 4014.000 4077.830 194.078 28.149 o
-5 -1 -1 2095.360 2044.280 126.429 88.545 o
-4 -12 -2 3961.790 4160.750 334.484 17.066 o
-4 -12 -1 3713.540 3553.000 305.341 20.556 o
-4 -11 -5 2823.200 2593.570 260.100 31.130 o
-4 -11 -4 2708.350 2819.640 277.660 28.523 o
-4 -11 -3 1842.890 1706.440 212.421 53.203 o
-4 -11 -2 996.186 961.384 160.353 105.951 o
-4 -11 -1 4702.720 3416.180 327.412 16.635 o
-4 -10 -6 1776.690 1757.290 219.738 50.914 o
-4 -10 -5 249.540 102.309 72.677 585.910 o
-4 -10 -4 3670.320 3334.600 330.704 19.008 o
-4 -10 -3 4710.530 3451.300 343.874 15.680 o
-4 -10 -2 334.620 130.965 86.822 407.180 o
-4 -10 -1 3263.930 1588.530 226.810 37.401 o
-4 -9 -6 3776.290 4130.630 381.188 14.819 o
-4 -9 -5 1605.860 1425.860 214.494 56.040 o
-4 -9 -4 5550.150 4240.870 400.942 11.320 o
-4 -9 -3 2664.400 1490.240 227.298 42.259 o
-4 -8 -16 6856.830 7920.560 511.177 6.351 o
-4 -8 -11 2931.220 2555.030 234.249 34.947 o
-4 -8 -6 5325.100 6209.490 511.909 7.820 o
-4 -8 -5 6346.930 6016.940 509.592 7.256 o
-4 -8 -4 3364.050 2964.750 330.095 20.309 o
-4 -8 -3 1803.280 1138.440 203.276 60.440 o
-4 -8 -2 11658.800 6843.090 570.928 4.012 o
-4 -7 -18 2071.760 2503.690 221.445 44.507 o
-4 -7 -11 1674.360 1431.950 171.327 77.723 o
-4 -7 -6 3358.810 3279.360 341.801 18.988 o
-4 -7 -5 7629.760 8649.400 660.677 4.368 o
-4 -7 -4 2091.400 2132.990 276.319 33.010 o
-4 -7 -3 2636.080 2514.910 308.877 25.249 o
-4 -7 -2 6777.120 6079.740 529.102 6.672 o
-4 -7 -1 6293.500 5971.090 524.103 7.063 o
-4 -6 -20 1093.240 1307.700 146.573 115.155 o
-4 -6 -19 1126.140 1489.020 167.547 90.665 o
-4 -6 -11 4828.740 4495.120 358.629 13.770 o
-4 -6 -10 4368.030 4923.860 405.698 12.251 o
-4 -6 -9 959.131 981.626 162.913 103.676 o
-4 -6 -8 4683.480 4846.790 405.576 11.891 o
-4 -6 -5 2171.020 2184.710 185.060 56.831 o
-4 -6 -4 1255.160 1396.170 149.317 106.020 o
-4 -6 -3 5208.920 5563.690 333.950 13.118 o
-4 -6 -2 5399.420 5977.330 324.732 12.730 o
-4 -6 -1 8431.200 8716.670 468.020 5.731 o
-4 -5 -21 2922.900 3393.260 267.905 27.593 o
-4 -5 -13 5426.010 5711.480 437.647 9.591 o
-4 -5 -12 587.157 647.873 126.453 180.899 o
-4 -5 -11 5401.370 5806.430 311.483 13.329 o
-4 -5 -10 8081.360 8925.110 437.568 6.179 o
-4 -5 -9 1597.470 1371.230 190.960 67.749 o
-4 -5 -8 4163.190 4381.590 378.505 14.105 o
-4 -5 -6 3401.930 3947.230 353.873 17.294 o
-4 -5 -5 60.231 87.188 72.555 606.227 o
-4 -5 -4 13529.700 14962.300 957.116 1.747 o
-4 -5 -3 9736.950 9578.710 896.816 2.578 o
-4 -5 -2 290.858 303.334 67.212 650.777 o
-4 -5 -1 1752.880 1803.620 156.903 81.604 o
-4 -4 -17 7367.190 6208.630 495.934 6.762 o
-4 -4 -16 1221.850 1173.200 154.499 104.492 o
-4 -4 -15 2899.230 3176.200 287.903 25.688 o
-4 -4 -14 3139.630 3363.260 304.975 22.674 o
-4 -4 -13 7689.130 8414.790 590.073 4.988 o
-4 -4 -12 852.971 855.539 147.061 128.002 o
-4 -4 -11 5376.370 5732.450 310.627 13.479 o
-4 -4 -10 3028.650 3138.690 208.925 36.580 o
-4 -4 -9 3804.570 3936.730 244.409 24.837 o
-4 -4 -8 991.278 804.080 142.915 131.017 o
-4 -4 -6 7657.410 8251.390 448.804 6.539 o
-4 -4 -5 3609.180 3784.570 677.688 6.137 o
-4 -4 -4 1386.710 1355.020 131.143 122.984 o
-4 -4 -3 6085.740 6613.030 321.993 11.162 o
-4 -4 -2 3205.220 3459.140 281.118 24.716 o
-4 -4 -1 4939.320 4899.120 352.425 13.481 o
-4 -3 -22 2441.070 2646.240 226.810 39.611 o
-4 -3 -19 8232.890 8782.320 609.706 4.558 o
-4 -3 -18 3835.210 3274.730 332.046 18.575 o
-4 -3 -17 1288.840 861.880 187.423 77.642 o
-4 -3 -16 3711.450 3675.430 312.779 19.800 o
-4 -3 -15 4398.800 4362.320 358.507 14.664 o
-4 -3 -14 2402.430 2978.660 284.367 28.523 o
-4 -3 -13 3097.620 3212.290 303.633 23.190 o
-4 -3 -12 7128.240 7367.930 697.564 4.392 o
-4 -3 -11 4078.720 4376.770 292.110 19.190 o
-4 -3 -10 2916.650 3178.320 364.665 18.293 o
-4 -3 -9 10158.400 9734.530 381.228 5.213 o
-4 -3 -8 5000.090 5589.610 444.963 9.881 o
-4 -3 -7 3863.680 4200.970 252.601 23.261 o
-4 -3 -6 2809.900 3180.870 173.830 45.471 o
-4 -3 -5 14490.100 15280.600 677.089 2.170 o
-4 -3 -4 2935.380 2748.510 191.592 42.544 o
-4 -3 -3 4521.220 4817.690 278.752 18.048 o
-4 -3 -2 8948.000 8947.830 522.019 4.952 o
-4 -3 -1 8380.220 8725.670 558.185 4.936 o
-4 -2 -22 3096.980 3681.520 290.220 23.752 o
-4 -2 -21 2169.560 2360.660 222.786 43.921 o
-4 -2 -20 1831.820 1907.890 218.762 50.080 o
-4 -2 -19 4861.030 5349.800 448.377 10.042 o
-4 -2 -18 3326.610 3636.040 372.164 16.559 o
-4 -2 -17 369.594 450.085 96.455 319.246 o
-4 -2 -16 7653.530 7995.680 553.978 5.439 o
-4 -2 -15 4427.400 4882.890 390.455 12.790 o
-4 -2 -14 2295.740 2349.320 248.516 36.920 o
-4 -2 -13 2041.160 1938.990 224.128 46.392 o
-4 -2 -12 13111.600 13116.900 585.634 2.793 o
-4 -2 -11 1939.620 1665.690 113.964 110.620 o
-4 -2 -10 2935.080 2842.730 139.565 54.371 o
-4 -2 -9 5186.380 5300.630 210.057 18.651 o
-4 -2 -8 7928.530 7879.930 323.401 8.062 o
-4 -2 -7 3556.570 3554.490 185.466 34.255 o
-4 -2 -6 3370.200 3426.310 220.333 31.334 o
-4 -2 -5 9968.240 9565.980 769.509 3.068 o
-4 -2 -4 3601.270 3941.770 317.108 19.409 o
-4 -2 -3 2862.220 3066.050 206.705 38.660 o
-4 -2 -2 11108.500 11514.000 538.590 3.635 o
-4 -2 -1 8259.010 8270.240 526.725 5.369 o
-4 -1 -23 1126.480 1225.390 128.648 140.318 o
-4 -1 -22 3247.720 4004.090 216.359 30.780 o
-4 -1 -21 2244.040 2756.110 260.100 33.759 o
-4 -1 -20 4377.990 4418.660 382.895 13.532 o
-4 -1 -19 2316.570 2431.750 292.049 28.810 o
-4 -1 -18 3435.180 2472.970 314.486 22.212 o
-4 -1 -17 2762.820 2538.200 243.882 34.356 o
-4 -1 -16 1944.980 2066.900 222.421 47.187 o
-4 -1 -15 5944.740 6271.190 469.961 8.169 o
-4 -1 -14 8481.190 7686.800 553.735 5.148 o
-4 -1 -13 6993.730 7255.590 390.295 8.283 o
-4 -1 -12 2156.770 2296.490 137.689 76.905 o
-4 -1 -11 2825.960 2692.090 153.105 53.740 o
-4 -1 -10 10327.200 10300.800 397.122 4.886 o
-4 -1 -9 3091.920 3153.560 171.814 42.819 o
-4 -1 -8 2048.820 1967.700 130.389 88.712 o
-4 -1 -7 3400.770 3575.980 187.162 35.212 o
-4 -1 -6 9572.430 9509.540 376.045 5.640 o
-4 -1 -5 3854.670 4065.040 204.469 28.142 o
-4 -1 -4 7038.320 6587.660 284.579 10.578 o
-4 -1 -3 5120.470 5000.570 284.950 15.868 o
-4 -1 -2 3603.640 3727.010 333.021 18.519 o
-4 -1 -1 5199.260 5333.700 425.331 10.352 o
-3 -14 -6 6578.250 7160.260 483.131 7.154 o
-3 -14 -5 21.163 16.706 41.094 1895.780 o
-3 -14 -4 570.199 591.902 109.869 235.114 o
-3 -14 -3 2694.990 3099.010 279.001 27.795 o
-3 -14 -2 8380.190 9991.120 659.336 3.972 o
-3 -14 -1 1333.980 1374.640 176.327 80.957 o
-3 -13 -9 889.182 876.269 124.746 166.703 o
-3 -13 -8 3853.080 4069.910 332.046 17.576 o
-3 -13 -7 113.354 152.061 69.628 651.046 o
-3 -13 -6 3248.170 3780.660 335.582 19.131 o
-3 -13 -5 1547.410 1917.280 226.932 49.643 o
-3 -13 -4 12259.000 13592.800 883.219 2.088 o
-3 -13 -3 941.092 1051.380 171.449 94.627 o
-3 -13 -2 83.240 131.940 73.165 593.570 o
-3 -13 -1 1453.460 1631.210 219.006 54.625 o
-3 -12 -10 305.004 395.089 93.895 343.086 o
-3 -12 -9 1531.940 1619.130 199.618 62.536 o
-3 -12 -8 1075.410 927.240 156.450 109.002 o
-3 -12 -7 11980.100 13236.700 875.293 2.158 o
-3 -12 -6 1920.760 2065.320 255.589 38.398 o
-3 -12 -5 1527.540 1954.230 252.540 41.718 o
-3 -12 -4 112.333 91.822 70.116 645.064 o
-3 -12 -3 10525.000 11458.400 814.079 2.644 o
-3 -12 -2 1486.730 1321.600 218.518 55.892 o
-3 -12 -1 5787.760 5370.900 479.107 8.460 o
-3 -11 -11 3590.560 3489.340 312.901 20.400 o
-3 -11 -10 6589.550 7245.130 537.394 6.338 o
-3 -11 -9 5145.910 6081.330 487.155 8.508 o
-3 -11 -8 1272.850 1503.660 218.275 57.059 o
-3 -11 -7 500.290 351.556 119.258 211.223 o
-3 -11 -6 5078.960 5528.080 487.521 8.766 o
-3 -11 -5 10552.400 11068.700 801.275 2.716 o
-3 -11 -4 4806.230 4015.890 409.722 12.120 o
-3 -11 -3 3643.880 2962.560 343.386 18.575 o
-3 -11 -2 785.621 273.758 123.282 188.876 o
-3 -11 -1 6255.270 3960.530 412.283 10.305 o
-3 -10 -17 71.782 80.115 45.850 1505.910 o
-3 -10 -16 9554.570 10630.800 659.701 3.581 o
-3 -10 -15 774.831 830.663 120.234 184.170 o
-3 -10 -11 636.428 528.005 123.892 188.133 o
-3 -10 -10 2438.850 2869.520 302.658 26.098 o
-3 -10 -9 417.170 410.698 118.039 217.442 o
-3 -10 -8 10189.600 10366.600 749.816 3.042 o
-3 -10 -7 122.867 49.508 69.506 657.219 o
-3 -10 -6 6730.850 6489.710 553.613 6.242 o
-3 -10 -5 1767.250 1875.090 266.441 37.178 o
-3 -10 -4 5213.700 4322.080 433.501 10.647 o
-3 -10 -3 176.983 131.453 98.406 326.820 o
-3 -10 -1 321.900 162.593 88.264 394.274 o
-3 -9 -20 3107.720 3392.400 269.368 26.586 o
-3 -9 -19 5750.810 6537.630 451.670 8.588 o
-3 -9 -18 1653.880 1941.670 203.276 57.593 o
-3 -9 -17 457.347 534.468 109.869 243.478 o
-3 -9 -16 1967.680 2471.750 251.199 37.954 o
-3 -9 -15 11463.400 14835.000 924.801 2.007 o
-3 -9 -11 4535.050 4026.740 367.896 14.274 o
-3 -9 -10 1834.830 2290.660 269.002 35.284 o
-3 -9 -9 9046.200 8675.990 654.458 4.002 o
-3 -9 -8 4110.920 3173.600 388.382 14.678 o
-3 -9 -7 1168.840 1012.670 165.587 96.374 o
-3 -9 -6 1086.840 798.105 174.010 91.908 o
-3 -9 -5 15150.000 13917.100 971.383 1.635 o
-3 -9 -4 5343.130 3484.470 386.066 12.645 o
-3 -9 -3 1369.940 896.145 187.667 76.140 o
-3 -9 -2 341.819 114.137 83.773 436.107 o
-3 -8 -22 630.020 817.127 113.893 210.645 o
-3 -8 -21 7780.020 9390.320 605.072 4.646 o
-3 -8 -20 764.917 991.625 144.012 133.288 o
-3 -8 -19 398.377 411.063 106.211 266.207 o
-3 -8 -18 145.379 184.619 76.091 542.527 o
-3 -8 -12 3336.770 3041.460 301.073 22.939 o
-3 -8 -11 14322.400 14680.300 1032.290 1.570 o
-3 -8 -10 194.311 146.154 129.014 190.845 o
-3 -8 -9 682.408 605.281 237.724 54.756 o
-3 -8 -8 2924.840 3192.670 303.248 23.834 o
-3 -8 -7 13790.200 14185.000 963.701 1.746 o
-3 -8 -6 115.673 133.404 87.432 415.493 o
-3 -8 -5 7.440 17.072 77.920 527.807 o
-3 -8 -4 1160.030 1146.860 247.723 47.399 o
-3 -8 -3 19635.000 17215.300 1898.810 0.609 o
-3 -8 -2 503.608 397.029 239.431 54.923 o
-3 -8 -1 4629.710 2676.360 328.265 17.627 o
-3 -7 -23 635.248 543.126 97.065 287.909 o
-3 -7 -22 1296.440 1615.350 181.570 75.991 o
-3 -7 -21 709.381 747.499 129.380 167.107 o
-3 -7 -20 6725.760 8597.210 599.219 5.238 o
-3 -7 -19 756.309 1158.320 176.083 92.323 o
-3 -7 -12 643.576 498.495 114.625 216.599 o
-3 -7 -11 1793.130 1813.660 205.909 55.681 o
-3 -7 -10 27560.800 28369.300 2489.670 0.326 o
-3 -7 -9 469.282 440.022 194.984 82.163 o
-3 -7 -8 6907.820 6806.680 579.952 5.749 o
-3 -7 -7 745.906 808.786 177.729 93.331 o
-3 -7 -6 15006.200 14555.700 678.030 2.147 o
-3 -7 -5 1159.870 979.553 181.936 82.686 o
-3 -7 -4 10309.500 10777.000 651.750 3.420 o
-3 -7 -3 597.545 485.212 115.971 214.846 o
-3 -7 -2 2090.220 1693.870 232.664 44.468 o
-3 -7 -1 2024.400 2021.790 233.178 43.586 o
-3 -6 -24 218.653 314.730 76.579 520.414 o
-3 -6 -23 2524.140 2847.080 258.759 32.254 o
-3 -6 -22 3956.180 5014.580 394.358 13.222 o
-3 -6 -21 5507.060 6773.460 505.568 7.629 o
-3 -6 -12 20810.000 21115.600 1272.820 0.874 o
-3 -6 -11 6816.880 6611.420 402.734 8.540 o
-3 -6 -10 2624.710 2933.750 195.340 43.920 o
-3 -6 -9 2305.460 2552.560 182.485 53.434 o
-3 -6 -8 20602.600 21511.400 828.217 1.174 o
-3 -6 -7 14564.200 15116.500 622.962 2.280 o
-3 -6 -6 4316.120 4621.750 283.842 18.645 o
-3 -6 -5 598.781 546.613 116.930 210.100 o
-3 -6 -4 5788.980 6196.940 321.524 11.975 o
-3 -6 -3 7324.940 7601.180 371.370 8.107 o
-3 -6 -2 14406.500 15156.200 656.665 2.231 o
-3 -6 -1 2576.800 2564.190 185.467 49.031 o
-3 -5 -22 70.763 33.534 64.995 755.832 o
-3 -5 -18 839.716 670.310 143.159 137.167 o
-3 -5 -17 1810.340 1606.940 233.029 46.780 o
-3 -5 -16 1843.990 1293.400 199.280 60.915 o
-3 -5 -15 15888.500 16939.200 1037.470 1.387 o
-3 -5 -14 63.278 55.117 52.435 1158.450 o
-3 -5 -13 12280.100 12369.200 803.104 2.367 o
-3 -5 -12 3805.510 3996.380 349.605 16.669 o
-3 -5 -11 14577.000 15210.700 748.170 2.025 o
-3 -5 -10 127.975 145.644 55.361 1017.840 o
-3 -5 -9 28023.000 28391.000 1126.370 0.644 o
-3 -5 -8 46.947 25.310 35.804 2485.770 o
-3 -5 -7 962.950 965.515 104.176 210.861 o
-3 -5 -6 14.708 25.608 56.337 1009.290 o
-3 -5 -5 32600.800 34654.700 1221.560 0.480 o
-3 -5 -4 2011.060 1998.770 124.793 93.113 o
-3 -5 -3 3201.570 3082.830 160.245 44.230 o
-3 -5 -2 827.075 749.940 138.736 144.025 o
-3 -5 -1 12595.000 13446.300 552.639 2.963 o
-3 -4 -25 1049.090 1103.320 142.183 125.462 o
-3 -4 -24 152.347 195.350 79.749 493.823 o
-3 -4 -20 4087.990 4506.210 391.309 13.538 o
-3 -4 -19 563.613 578.819 98.951 283.507 o
-3 -4 -18 6346.210 6303.050 824.383 3.696 o
-3 -4 -17 2896.800 2846.840 192.819 42.174 o
-3 -4 -16 14052.700 14018.600 633.458 2.421 o
-3 -4 -15 6001.550 5753.870 317.829 12.097 o
-3 -4 -14 1221.270 1113.830 117.887 156.545 o
-3 -4 -13 7394.270 7281.790 375.578 8.128 o
-3 -4 -12 20017.300 20141.000 1210.270 0.957 o
-3 -4 -11 6968.450 6613.480 490.813 6.960 o
-3 -4 -10 1927.750 1926.450 155.406 77.168 o
-3 -4 -9 3501.170 3299.320 278.026 24.193 o
-3 -4 -8 14736.900 15411.300 543.088 2.388 o
-3 -4 -7 15808.100 16767.900 778.238 1.758 o
-3 -4 -6 12558.900 11798.700 502.670 3.334 o
-3 -4 -5 305.228 345.127 59.405 800.481 o
-3 -4 -4 3053.860 3279.740 161.107 44.655 o
-3 -4 -3 5720.440 5546.960 230.205 15.786 o
-3 -4 -2 15539.100 17002.400 654.085 1.967 o
-3 -4 -1 588.341 669.632 83.048 369.687 o
-3 -3 -25 723.295 864.684 128.892 165.284 o
-3 -3 -24 14344.700 16628.500 1008.570 1.537 o
-3 -3 -23 1366.110 1450.610 195.715 67.613 o
-3 -3 -22 1541.210 1591.320 145.016 98.960 o
-3 -3 -21 1128.550 1375.730 141.083 119.739 o
-3 -3 -20 10958.500 10710.100 916.083 2.301 o
-3 -3 -19 3955.620 3698.550 266.612 22.705 o
-3 -3 -18 11742.300 11238.200 1016.380 1.931 o
-3 -3 -17 1831.090 1822.730 154.368 81.199 o
-3 -3 -16 2265.570 2345.600 181.048 55.870 o
-3 -3 -15 3585.670 3787.560 240.859 26.608 o
-3 -3 -14 16327.900 16411.100 723.064 1.806 o
-3 -3 -13 901.957 980.139 109.819 199.188 o
-3 -3 -12 540.175 431.245 73.596 485.282 o
-3 -3 -11 15.588 55.787 34.466 2689.060 o
-3 -3 -10 29575.400 31882.300 1279.480 0.539 o
-3 -3 -9 997.985 1198.830 116.547 169.665 o
-3 -3 -8 6306.470 6562.820 275.358 12.004 o
-3 -3 -7 502.911 534.745 64.168 598.883 o
-3 -3 -6 18033.800 18273.300 630.032 1.659 o
-3 -3 -5 1007.510 997.125 79.304 291.194 o
-3 -3 -4 24241.100 25105.900 892.885 0.887 o
-3 -3 -3 1771.930 1753.910 129.002 102.613 o
-3 -3 -2 450.146 500.360 97.397 305.053 o
-3 -3 -1 4256.350 3887.340 403.564 13.200 o
-3 -2 -25 7750.330 8450.880 559.344 5.244 o
-3 -2 -24 962.090 995.078 87.310 265.888 o
-3 -2 -23 3409.980 3905.510 201.354 31.938 o
-3 -2 -22 1322.910 1553.330 152.072 99.245 o
-3 -2 -21 16201.800 18223.800 820.964 1.597 o
-3 -2 -20 2057.010 2092.720 278.635 32.815 o
-3 -2 -19 840.126 906.728 133.527 150.403 o
-3 -2 -18 1691.410 1632.000 169.787 76.486 o
-3 -2 -17 18736.400 19407.900 834.873 1.347 o
-3 -2 -16 814.725 694.391 106.455 226.654 o
-3 -2 -15 3395.160 3040.230 211.814 33.698 o
-3 -2 -14 365.222 431.537 65.064 649.381 o
-3 -2 -13 8383.770 9191.080 1103.260 2.045 o
-3 -2 -12 1968.990 1870.490 124.394 97.077 o
-3 -2 -11 11366.300 11607.900 466.440 3.858 o
-3 -2 -10 316.358 325.923 65.590 670.511 o
-3 -2 -9 1830.100 1964.060 161.938 75.111 o
-3 -2 -8 7159.710 7965.480 400.394 7.658 o
-3 -2 -7 22813.400 24223.900 1421.470 0.703 o
-3 -2 -6 1429.950 1469.860 103.349 156.893 o
-3 -2 -5 3453.930 3168.420 153.073 42.050 o
-3 -2 -4 786.699 731.394 79.925 350.277 o
-3 -2 -3 28765.600 27631.000 1306.560 0.585 o
-3 -2 -2 2038.890 2057.900 176.765 63.067 o
-3 -2 -1 20157.800 21702.800 2470.710 0.395 o
-3 -1 -25 5139.430 5509.520 236.414 17.279 o
-3 -1 -24 5869.250 6769.590 445.232 8.516 o
-3 -1 -23 8239.370 10054.900 400.124 6.092 o
-3 -1 -22 632.152 594.834 102.110 262.196 o
-3 -1 -21 2144.590 2537.380 216.825 44.987 o
-3 -1 -20 6769.460 7118.690 416.303 8.110 o
-3 -1 -19 16387.900 14988.400 1551.210 0.892 o
-3 -1 -18 2996.950 2661.130 194.429 41.759 o
-3 -1 -17 756.888 630.440 150.536 127.933 o
-3 -1 -16 4774.890 4624.250 421.307 11.367 o
-3 -1 -15 14776.800 15918.400 1063.570 1.453 o
-3 -1 -14 9204.530 10609.600 538.287 4.405 o
-3 -1 -13 5648.680 6046.890 353.891 11.380 o
-3 -1 -12 32.128 38.847 39.265 2071.290 o
-3 -1 -11 6379.440 6898.040 249.106 12.189 o
-3 -1 -10 3874.320 3710.990 159.330 34.219 o
-3 -1 -9 18704.600 19353.500 933.080 1.259 o
-3 -1 -8 3241.130 3371.850 169.911 40.388 o
-3 -1 -7 809.149 627.371 98.406 260.442 o
-3 -1 -6 3826.570 3802.290 225.964 26.868 o
-3 -1 -5 29137.300 29427.800 1658.030 0.475 o
-3 -1 -4 15040.400 15711.000 731.680 1.972 o
-3 -1 -3 4846.000 4848.000 301.446 15.962 o
-3 -1 -2 1858.240 2122.210 294.293 30.718 o
-3 -1 -1 25401.000 30068.000 1394.210 0.600 o
-2 -16 -3 7931.940 8661.360 551.784 5.193 o
-2 -16 -2 3652.180 4200.630 317.413 18.901 o
-2 -16 -1 1960.970 2144.940 203.276 53.012 o
-2 -15 -8 2024.100 2125.680 202.666 52.634 o
-2 -15 -7 2846.640 3110.840 268.636 28.497 o
-2 -15 -6 5068.740 5715.750 418.380 10.484 o
-2 -15 -5 425.000 452.645 98.528 302.634 o
-2 -15 -4 5436.900 6129.980 451.548 9.048 o
-2 -15 -3 2666.870 2912.440 273.636 29.075 o
-2 -15 -2 452.660 407.527 99.626 296.164 o
-2 -15 -1 1290.320 1555.720 190.838 70.726 o
-2 -14 -11 6483.990 4928.620 369.360 10.579 o
-2 -14 -10 1785.410 1874.640 282.172 33.723 o
-2 -14 -9 3024.640 2961.460 161.265 46.980 o
-2 -14 -8 3302.300 3524.060 370.030 16.845 o
-2 -14 -7 10243.100 10840.100 655.616 3.409 o
-2 -14 -6 1066.370 1134.490 124.972 151.406 o
-2 -14 -5 863.142 895.714 112.081 198.614 o
-2 -14 -4 3038.210 2806.600 306.072 23.792 o
-2 -14 -3 5523.730 5450.160 460.328 9.069 o
-2 -14 -2 2743.890 3088.540 224.283 36.196 o
-2 -14 -1 1391.630 1075.460 131.899 127.491 o
-2 -13 -14 2385.710 2057.510 214.251 45.688 o
-2 -13 -13 5231.000 4913.500 389.114 11.683 o
-2 -13 -12 1328.580 1066.980 168.035 90.416 o
-2 -13 -11 5421.950 5004.220 417.161 10.522 o
-2 -13 -10 2199.980 2440.160 257.784 35.306 o
-2 -13 -9 12481.300 12215.500 472.235 3.404 o
-2 -13 -8 3532.500 3095.650 266.019 25.755 o
-2 -13 -7 1207.040 1101.910 132.050 134.297 o
-2 -13 -6 3134.630 3160.990 348.020 19.151 o
-2 -13 -5 13013.500 12677.900 727.196 2.451 o
-2 -13 -4 1761.430 1459.110 160.451 82.925 o
-2 -13 -3 1927.700 1672.200 195.167 59.378 o
-2 -13 -2 2372.180 2403.770 210.513 45.216 o
-2 -13 -1 4848.550 5006.130 344.240 13.880 o
-2 -12 -17 136.442 59.751 78.774 511.731 o
-2 -12 -16 8329.420 8547.220 585.073 4.765 o
-2 -12 -15 1962.950 1919.720 225.713 46.643 o
-2 -12 -14 145.147 84.993 74.018 577.260 o
-2 -12 -13 1137.090 979.309 166.693 96.273 o
-2 -12 -12 14971.200 15321.500 996.259 1.558 o
-2 -12 -11 1722.140 1646.800 387.102 19.623 o
-2 -12 -10 1497.390 1400.670 146.479 101.741 o
-2 -12 -9 2926.870 2764.000 270.343 28.693 o
-2 -12 -8 14555.800 13473.600 915.412 1.800 o
-2 -12 -7 1772.510 1581.700 235.712 46.297 o
-2 -12 -6 4527.380 4148.800 407.161 12.499 o
-2 -12 -5 2527.590 2394.840 215.875 42.473 o
-2 -12 -4 6066.090 5309.440 347.965 11.477 o
-2 -12 -3 2013.790 2019.060 267.051 35.482 o
-2 -12 -2 11460.600 12251.900 624.033 3.104 o
-2 -12 -1 1256.860 1246.280 155.624 101.521 o
-2 -11 -19 3493.700 3424.720 297.292 22.142 o
-2 -11 -18 6029.650 5581.240 433.745 9.159 o
-2 -11 -17 1668.540 1635.600 210.714 55.975 o
-2 -11 -16 2850.380 2749.530 296.927 25.580 o
-2 -11 -15 5004.340 4886.300 427.891 10.739 o
-2 -11 -14 7963.150 8279.070 629.704 4.571 o
-2 -11 -13 4613.690 4204.530 411.063 12.197 o
-2 -11 -12 1685.550 1591.090 241.078 45.191 o
-2 -11 -11 1292.640 1056.800 127.479 138.458 o
-2 -11 -10 15974.000 15293.100 897.791 1.630 o
-2 -11 -9 5703.250 5088.190 432.769 9.749 o
-2 -11 -8 2575.880 2379.680 295.463 27.442 o
-2 -11 -7 2868.450 2674.780 322.168 22.798 o
-2 -11 -6 6686.070 7169.770 590.195 5.645 o
-2 -11 -5 5502.010 5388.820 491.910 8.397 o
-2 -11 -4 4882.140 4855.820 462.888 9.849 o
-2 -11 -3 1040.190 1036.450 147.883 119.054 o
-2 -11 -2 2056.120 1629.490 203.398 54.775 o
-2 -11 -1 7021.810 7433.190 438.453 7.418 o
-2 -10 -21 10310.600 10301.500 661.774 3.427 o
-2 -10 -20 2139.980 2181.150 159.029 68.199 o
-2 -10 -19 431.003 496.840 78.746 447.552 o
-2 -10 -18 1101.600 1272.340 239.370 50.409 o
-2 -10 -17 12327.900 13697.000 625.514 2.772 o
-2 -10 -16 581.862 493.841 85.839 364.328 o
-2 -10 -15 3706.140 3545.900 239.872 26.715 o
-2 -10 -14 6105.710 6454.570 534.529 6.865 o
-2 -10 -13 11809.500 12230.000 1046.860 1.817 o
-2 -10 -12 668.241 698.048 117.196 201.734 o
-2 -10 -11 12070.000 11590.700 614.766 3.077 o
-2 -10 -10 2677.410 2404.920 259.589 32.474 o
-2 -10 -9 1450.880 1055.280 191.569 71.475 o
-2 -10 -8 3777.210 3652.140 378.871 15.347 o
-2 -10 -7 14443.700 14477.900 984.431 1.646 o
-2 -10 -6 1117.990 1022.720 194.008 74.256 o
-2 -10 -5 733.002 639.215 157.304 118.486 o
-2 -10 -4 6277.160 5993.530 521.054 7.116 o
-2 -10 -3 16614.100 15976.000 1071.860 1.331 o
-2 -10 -2 1417.010 1270.920 194.252 68.931 o
-2 -10 -1 3956.330 3935.010 249.670 23.686 o
-2 -9 -23 1638.170 1708.390 182.424 69.376 o
-2 -9 -22 868.990 875.097 96.653 248.604 o
-2 -9 -21 467.584 670.671 91.098 332.479 o
-2 -9 -20 9763.280 9884.390 773.168 3.060 o
-2 -9 -19 4680.500 4830.480 315.279 15.702 o
-2 -9 -18 6032.830 6490.690 385.517 9.782 o
-2 -9 -17 4867.000 5516.360 327.996 14.026 o
-2 -9 -16 6223.190 7069.720 390.753 9.139 o
-2 -9 -15 5599.750 6140.870 433.135 9.318 o
-2 -9 -14 12816.000 13614.800 595.310 2.774 o
-2 -9 -13 3391.760 3552.040 344.527 18.394 o
-2 -9 -12 1059.970 804.246 363.689 23.442 o
-2 -9 -11 7586.730 7167.260 368.238 8.112 o
-2 -9 -10 8678.980 7652.360 1713.640 0.983 o
-2 -9 -9 5186.460 4709.000 430.818 10.547 o
-2 -9 -8 6114.830 5859.640 499.349 7.640 o
-2 -9 -7 2528.720 1904.350 256.198 35.283 o
-2 -9 -6 5303.800 5115.190 456.060 9.524 o
-2 -9 -5 12673.600 12481.600 862.124 2.155 o
-2 -9 -4 16221.700 16031.700 861.153 1.632 o
-2 -9 -3 3965.100 3872.510 415.453 13.080 o
-2 -9 -2 6253.250 5973.100 392.014 9.676 o
-2 -9 -1 4904.640 4450.170 327.861 15.032 o
-2 -8 -24 238.861 269.978 78.530 496.298 o
-2 -8 -23 1233.580 1161.650 118.747 153.001 o
-2 -8 -22 8799.050 9353.340 610.986 4.268 o
-2 -8 -21 3151.490 3391.590 430.696 13.675 o
-2 -8 -20 2659.520 3018.390 577.574 8.668 o
-2 -8 -19 4082.560 4309.360 281.341 20.024 o
-2 -8 -18 9660.990 10021.100 512.376 4.513 o
-2 -8 -17 1683.560 1902.060 178.067 69.457 o
-2 -8 -16 10609.500 10852.900 693.604 3.155 o
-2 -8 -15 7153.900 7037.240 518.336 6.340 o
-2 -8 -14 3360.830 3245.420 319.218 20.872 o
-2 -8 -13 3810.350 3297.500 326.943 18.979 o
-2 -8 -12 11413.100 12680.000 1476.710 1.130 o
-2 -8 -11 1201.070 1095.380 118.225 157.592 o
-2 -8 -10 3405.750 3164.730 318.576 20.915 o
-2 -8 -9 2903.320 2375.410 270.831 29.633 o
-2 -8 -8 13214.700 13068.800 873.342 2.036 o
-2 -8 -7 2845.860 2333.710 272.173 29.796 o
-2 -8 -6 11031.600 10409.500 727.379 2.975 o
-2 -8 -5 5477.670 5541.530 395.823 10.749 o
-2 -8 -4 6024.930 5751.440 405.019 9.748 o
-2 -8 -3 3028.350 2821.200 238.947 32.679 o
-2 -8 -2 29999.800 30064.900 1302.970 0.542 o
-2 -8 -1 9714.990 9508.530 502.850 4.657 o
-2 -7 -25 6670.960 6639.940 468.742 7.500 o
-2 -7 -24 636.135 520.219 82.356 379.150 o
-2 -7 -23 11048.800 11184.200 1041.010 1.931 o
-2 -7 -22 1839.210 2032.970 192.545 59.315 o
-2 -7 -21 1695.900 1971.660 339.362 24.630 o
-2 -7 -20 1827.350 1910.580 178.838 66.651 o
-2 -7 -19 19956.600 22335.900 982.116 1.076 o
-2 -7 -18 712.472 699.973 107.829 229.339 o
-2 -7 -17 1102.370 788.782 276.867 39.414 o
-2 -7 -16 6598.340 7183.740 521.740 6.565 o
-2 -7 -15 13442.700 13141.800 787.884 2.205 o
-2 -7 -14 3736.370 3578.350 336.617 18.127 o
-2 -7 -13 4642.940 4643.500 387.824 12.754 o
-2 -7 -12 7807.300 8210.470 552.713 5.336 o
-2 -7 -11 4588.690 3868.570 270.520 19.824 o
-2 -7 -10 1816.220 1727.100 144.465 89.513 o
-2 -7 -9 19100.600 16554.600 1032.480 1.221 o
-2 -7 -8 6466.100 5243.960 428.989 9.008 o
-2 -7 -7 167.226 105.967 66.946 699.369 o
-2 -7 -6 3238.460 2882.810 287.537 24.995 o
-2 -7 -5 27761.100 25228.700 3026.760 0.255 o
-2 -7 -4 4695.550 4842.200 413.502 11.599 o
-2 -7 -3 13910.200 14310.400 720.560 2.223 o
-2 -7 -2 3868.450 3362.580 492.822 10.442 o
-2 -7 -1 24213.300 24041.700 1223.670 0.758 o
-2 -6 -26 5261.390 5129.570 384.968 11.630 o
-2 -6 -25 6282.990 6269.000 530.993 6.872 o
-2 -6 -24 1598.070 1674.020 274.733 36.498 o
-2 -6 -23 3343.880 3566.580 346.191 18.365 o
-2 -6 -22 7065.330 7629.770 842.308 3.354 o
-2 -6 -21 13545.700 14067.100 938.032 1.820 o
-2 -6 -20 4935.750 5340.070 336.460 13.725 o
-2 -6 -19 2192.330 2435.140 279.857 31.267 o
-2 -6 -18 4782.950 4743.970 406.088 11.810 o
-2 -6 -17 11359.400 10516.100 978.516 2.092 o
-2 -6 -16 5165.510 5404.000 733.110 4.811 o
-2 -6 -15 2367.880 2493.990 238.323 38.166 o
-2 -6 -14 5661.880 5749.880 383.917 10.721 o
-2 -6 -13 10858.700 11457.100 886.980 2.358 o
-2 -6 -12 3820.750 3593.360 691.528 5.893 o
-2 -6 -11 9988.900 9947.560 431.973 4.914 o
-2 -6 -10 2843.540 2642.160 148.094 55.257 o
-2 -6 -9 5499.970 5043.270 320.350 13.555 o
-2 -6 -8 9260.720 8492.920 785.667 3.216 o
-2 -6 -7 14029.700 14355.500 1312.700 1.206 o
-2 -6 -6 10096.300 9670.480 1059.790 2.020 o
-2 -6 -5 5262.580 4942.000 799.751 4.195 o
-2 -6 -4 4047.220 3734.880 631.533 6.796 o
-2 -6 -3 24248.000 20479.800 1614.010 0.631 o
-2 -6 -2 9567.410 10605.700 571.729 4.074 o
-2 -6 -1 6388.350 6826.350 365.433 9.615 o
-2 -5 -27 3197.900 3595.800 295.707 23.000 o
-2 -5 -26 303.015 218.031 91.334 368.595 o
-2 -5 -25 1005.760 970.651 170.230 95.379 o
-2 -5 -24 19303.600 18434.000 1167.460 1.049 o
-2 -5 -23 1290.200 1182.340 218.397 58.210 o
-2 -5 -22 1930.040 1986.410 187.426 60.585 o
-2 -5 -21 3887.130 4511.460 301.787 18.903 o
-2 -5 -20 13950.300 14576.500 999.626 1.654 o
-2 -5 -19 276.228 214.627 93.643 353.159 o
-2 -5 -18 13396.600 13839.400 564.257 2.724 o
-2 -5 -17 2483.060 2556.760 192.923 48.092 o
-2 -5 -16 4845.440 5212.320 320.896 14.671 o
-2 -5 -15 778.944 885.481 111.776 205.472 o
-2 -5 -14 12375.100 11307.100 496.810 3.473 o
-2 -5 -13 1880.270 1975.960 148.806 81.651 o
-2 -5 -12 1000.100 1119.390 163.633 100.672 o
-2 -5 -11 5530.110 5433.890 275.465 14.748 o
-2 -5 -10 22619.800 21982.400 802.095 1.071 o
-2 -5 -9 3906.730 4057.320 296.823 19.861 o
-2 -5 -8 8725.690 8250.660 439.476 5.973 o
-2 -5 -7 14852.500 14107.700 607.454 2.345 o
-2 -5 -6 14131.900 14275.400 706.119 2.227 o
-2 -5 -5 788.439 856.258 109.971 211.246 o
-2 -5 -4 27380.200 29404.800 2034.100 0.410 o
-2 -5 -3 5725.720 6227.410 692.260 4.994 o
-2 -5 -2 449.201 418.511 89.932 356.524 o
-2 -5 -1 6603.100 6658.050 386.528 9.039 o
-2 -4 -27 4480.680 4155.140 332.411 16.029 o
-2 -4 -26 4959.090 4856.280 492.886 8.992 o
-2 -4 -25 3864.070 3934.860 376.798 15.068 o
-2 -4 -24 3366.910 3579.080 250.658 27.132 o
-2 -4 -23 3922.450 3634.330 384.358 14.821 o
-2 -4 -22 10074.000 10831.100 444.509 4.601 o
-2 -4 -21 15681.200 16369.100 793.875 1.766 o
-2 -4 -20 4371.350 4528.430 236.325 21.741 o
-2 -4 -19 1815.480 1857.150 221.885 49.389 o
-2 -4 -18 6988.610 7010.770 300.364 10.040 o
-2 -4 -17 7558.170 7526.520 317.930 8.718 o
-2 -4 -16 3001.730 2741.270 191.704 41.891 o
-2 -4 -15 8155.200 7456.490 353.485 7.656 o
-2 -4 -14 3858.220 3518.100 214.380 28.724 o
-2 -4 -13 13124.100 13067.100 587.221 2.791 o
-2 -4 -12 6487.550 6317.200 304.047 11.208 o
-2 -4 -11 15204.900 14964.500 753.861 1.956 o
-2 -4 -10 4725.550 4627.090 230.117 20.545 o
-2 -4 -9 15794.300 15358.300 580.654 2.161 o
-2 -4 -8 9208.400 8542.070 391.934 6.030 o
-2 -4 -7 29028.800 27546.500 889.950 0.696 o
-2 -4 -6 10248.400 10333.200 476.803 4.442 o
-2 -4 -5 7119.360 7136.470 253.527 10.619 o
-2 -4 -4 6623.830 6509.740 361.047 9.616 o
-2 -4 -3 33178.800 35921.600 1488.340 0.419 o
-2 -4 -2 23606.000 26133.700 1073.170 0.812 o
-2 -4 -1 7125.330 8107.220 523.351 6.004 o
-2 -3 -27 1714.440 1772.260 143.713 92.314 o
-2 -3 -26 2922.480 3015.750 374.298 17.715 o
-2 -3 -25 10155.800 10273.600 507.420 4.309 o
-2 -3 -24 208.856 165.453 45.031 1453.770 o
-2 -3 -23 11481.300 12141.400 460.733 3.758 o
-2 -3 -22 5446.970 5892.370 252.726 15.235 o
-2 -3 -21 3565.240 3492.120 180.146 35.174 o
-2 -3 -20 3343.960 3475.650 180.876 37.086 o
-2 -3 -19 20188.700 20553.200 668.703 1.348 o
-2 -3 -18 2846.610 2899.290 161.427 49.733 o
-2 -3 -17 1295.720 1234.460 99.196 183.666 o
-2 -3 -16 5203.780 4760.950 282.594 16.067 o
-2 -3 -15 18216.700 15742.300 643.652 1.752 o
-2 -3 -14 2913.070 2608.670 145.399 55.135 o
-2 -3 -13 9796.500 9870.380 421.223 5.097 o
-2 -3 -12 7386.960 6834.350 404.637 7.885 o
-2 -3 -11 13105.400 13252.100 977.297 1.816 o
-2 -3 -10 9951.380 9857.780 397.236 5.184 o
-2 -3 -9 29257.900 28359.600 969.270 0.659 o
-2 -3 -8 16734.100 17566.900 602.207 1.867 o
-2 -3 -7 352.654 297.066 41.880 1407.940 o
-2 -3 -6 13479.400 12621.700 604.322 2.717 o
-2 -3 -5 29993.700 29404.400 1921.430 0.408 o
-2 -3 -4 498.352 492.032 178.522 97.053 o
-2 -3 -3 14427.300 15835.600 1185.150 1.312 o
-2 -3 -2 3647.010 3059.140 287.029 23.205 o
-2 -3 -1 28155.000 32026.300 3883.090 0.167 o
-2 -2 -27 2438.300 2338.110 173.029 56.226 o
-2 -2 -26 12766.500 12791.900 692.016 2.579 o
-2 -2 -25 2048.230 2081.970 178.999 61.768 o
-2 -2 -24 1111.910 1009.540 94.619 222.749 o
-2 -2 -23 3892.900 4324.540 245.530 23.474 o
-2 -2 -22 7719.710 8130.640 286.650 8.639 o
-2 -2 -21 5126.260 5269.830 235.303 17.743 o
-2 -2 -20 5565.850 5726.820 275.845 14.317 o
-2 -2 -19 5332.010 5388.220 237.750 16.825 o
-2 -2 -18 9101.930 8779.830 360.022 6.307 o
-2 -2 -17 2838.830 2595.990 163.266 51.490 o
-2 -2 -16 25357.700 23776.100 910.761 0.863 o
-2 -2 -15 4850.240 4423.140 203.222 22.102 o
-2 -2 -14 1272.220 1215.510 339.606 26.124 o
-2 -2 -13 5453.280 5408.540 388.781 11.069 o
-2 -2 -12 36477.000 36505.400 3340.450 0.184 o
-2 -2 -11 1283.810 1270.810 153.102 103.051 o
-2 -2 -10 12675.100 13366.100 1326.170 1.263 o
-2 -2 -9 4546.260 4683.380 589.341 7.186 o
-2 -2 -8 31992.200 33907.700 1436.010 0.455 o
-2 -2 -7 1511.240 1592.040 258.637 41.108 o
-2 -2 -6 10632.900 10329.700 601.777 3.637 o
-2 -2 -5 11417.800 11641.200 906.388 2.226 o
-2 -2 -4 12471.500 12940.400 973.822 1.891 o
-2 -2 -3 4266.490 4855.090 514.348 8.959 o
-2 -2 -2 32107.900 35536.900 2217.620 0.318 o
-2 -2 -1 6542.640 6470.130 1042.230 2.494 o
-2 -1 -27 2089.190 2009.950 270.039 34.524 o
-2 -1 -26 1700.950 1734.740 133.002 102.045 o
-2 -1 -25 3741.810 3825.930 184.142 31.920 o
-2 -1 -24 7622.880 8408.960 395.980 7.159 o
-2 -1 -23 2971.290 3175.660 172.615 43.891 o
-2 -1 -22 1802.950 1825.610 148.248 85.888 o
-2 -1 -21 3089.160 3443.470 208.797 34.940 o
-2 -1 -20 5879.050 6061.160 258.234 13.828 o
-2 -1 -19 3326.680 3149.810 173.102 40.098 o
-2 -1 -18 18143.800 17690.500 551.734 1.762 o
-2 -1 -17 4581.800 4598.990 602.694 6.941 o
-2 -1 -16 9359.360 8537.640 594.219 4.335 o
-2 -1 -15 13435.700 12757.600 747.510 2.330 o
-2 -1 -14 20285.100 20778.500 793.164 1.239 o
-2 -1 -13 15762.800 15997.100 876.367 1.650 o
-2 -1 -12 2867.960 2889.990 389.358 16.843 o
-2 -1 -11 9335.290 9667.010 589.951 4.187 o
-2 -1 -10 23546.900 22557.100 2615.760 0.342 o
-2 -1 -9 12378.600 12732.600 935.776 1.995 o
-2 -1 -8 12144.200 13540.100 648.691 2.752 o
-2 -1 -7 5137.560 4849.410 717.258 5.060 o
-2 -1 -6 20947.800 20883.300 1358.060 0.823 o
-2 -1 -5 12795.500 12463.600 978.090 1.875 o
-2 -1 -4 21943.200 23101.400 1025.150 0.947 o
-2 -1 -3 7874.520 8202.860 670.554 4.285 o
-2 -1 -2 10945.900 13028.600 966.505 2.044 o
-2 -1 -1 15399.600 19568.300 1375.130 0.998 o
-1 -17 -7 5021.400 3316.550 251.321 20.551 o
-1 -16 -12 2153.710 1581.700 159.255 73.858 o
-1 -16 -11 537.207 505.080 94.504 313.343 o
-1 -16 -10 3797.880 3437.760 288.269 21.893 o
-1 -16 -9 2291.750 2150.600 154.762 67.433 o
-1 -16 -8 2980.140 2885.500 190.318 41.676 o
-1 -16 -7 906.824 733.479 90.103 278.895 o
-1 -16 -6 2583.380 2879.960 303.450 25.487 o
-1 -16 -5 5620.050 5606.070 312.448 13.072 o
-1 -16 -4 2952.000 2926.140 207.938 38.256 o
-1 -16 -3 2023.200 2078.890 171.135 65.684 o
-1 -16 -2 1348.000 1355.700 136.375 118.119 o
-1 -16 -1 6564.900 7365.180 387.816 8.691 o
-1 -15 -16 6193.400 4792.290 335.704 12.043 o
-1 -15 -15 1318.400 1339.520 154.865 99.521 o
-1 -15 -14 164.086 121.088 72.189 602.855 o
-1 -15 -13 693.609 573.912 84.846 348.424 o
-1 -15 -12 7552.140 7774.370 398.415 7.438 o
-1 -15 -11 1386.270 1529.220 146.205 103.396 o
-1 -15 -10 423.892 364.894 77.320 475.295 o
-1 -15 -9 3354.360 3556.590 242.680 28.193 o
-1 -15 -8 6856.790 7736.360 416.859 7.761 o
-1 -15 -7 1494.420 1661.910 208.214 58.700 o
-1 -15 -6 5640.320 5904.130 356.220 11.429 o
-1 -15 -5 3205.210 3153.200 240.538 30.404 o
-1 -15 -4 2475.990 2491.850 290.159 28.362 o
-1 -15 -3 1228.430 1094.750 141.919 120.039 o
-1 -15 -2 7885.790 8660.140 564.953 5.091 o
-1 -15 -1 3145.320 3100.610 348.874 19.126 o
-1 -14 -18 3154.570 2985.730 251.930 29.570 o
-1 -14 -17 1634.940 1898.750 206.934 56.514 o
-1 -14 -16 1887.020 1705.710 203.032 56.392 o
-1 -14 -15 2945.190 3408.620 317.169 22.019 o
-1 -14 -14 2957.900 3289.610 323.876 21.517 o
-1 -14 -13 2710.460 2992.430 316.193 23.431 o
-1 -14 -12 1778.960 1618.040 223.518 50.164 o
-1 -14 -11 6928.380 6714.200 531.785 6.374 o
-1 -14 -10 3977.210 3572.140 359.239 16.176 o
-1 -14 -9 8870.020 8961.450 684.212 3.821 o
-1 -14 -8 4535.630 5281.880 484.594 9.373 o
-1 -14 -7 2151.680 2306.390 299.243 28.549 o
-1 -14 -6 4791.520 5063.110 345.148 13.895 o
-1 -14 -5 10806.500 11667.100 613.758 3.365 o
-1 -14 -4 2341.720 2388.960 228.595 40.952 o
-1 -14 -3 3001.040 2942.050 254.979 30.064 o
-1 -14 -2 5907.100 6599.870 417.604 9.139 o
-1 -14 -1 1788.790 2013.730 206.632 54.367 o
-1 -13 -21 6871.490 6154.610 406.186 8.643 o
-1 -13 -20 2848.680 2862.080 252.052 31.538 o
-1 -13 -19 1162.440 1290.620 169.254 90.424 o
-1 -13 -18 2877.480 2967.560 288.878 26.055 o
-1 -13 -17 3657.730 4218.310 376.554 15.193 o
-1 -13 -16 3029.040 3228.390 331.680 20.697 o
-1 -13 -15 2964.560 3081.570 331.680 21.054 o
-1 -13 -14 2923.600 2459.310 296.439 25.899 o
-1 -13 -13 4603.780 3974.060 394.601 13.026 o
-1 -13 -12 2310.350 2141.900 277.172 31.858 o
-1 -13 -11 7449.290 6870.040 574.099 5.565 o
-1 -13 -10 3113.070 3132.550 363.628 18.029 o
-1 -13 -9 4919.500 4890.200 480.936 9.314 o
-1 -13 -8 6225.300 7051.610 616.656 5.545 o
-1 -13 -7 17589.100 18510.300 1252.820 1.045 o
-1 -13 -6 3689.090 4376.470 460.206 11.300 o
-1 -13 -5 543.064 576.903 167.547 108.604 o
-1 -13 -4 4266.660 5701.230 545.443 7.956 o
-1 -13 -3 5298.410 5874.920 396.184 10.754 o
-1 -13 -2 1094.150 1139.060 166.757 95.487 o
-1 -13 -1 1338.040 1372.840 183.380 76.033 o
-1 -12 -22 998.589 895.292 134.867 142.196 o
-1 -12 -21 4334.310 4849.600 384.114 13.213 o
-1 -12 -20 4394.720 5057.870 413.136 11.854 o
-1 -12 -19 688.047 778.472 154.987 121.240 o
-1 -12 -18 8668.840 9224.480 678.115 3.877 o
-1 -12 -17 3609.120 4067.710 398.869 14.224 o
-1 -12 -16 808.529 595.926 165.962 106.513 o
-1 -12 -15 1270.940 1173.680 219.738 57.786 o
-1 -12 -14 12764.600 11674.300 845.296 2.235 o
-1 -12 -13 3194.520 3280.340 367.531 17.448 o
-1 -12 -12 17.109 55.849 78.408 520.948 o
-1 -12 -11 2769.070 2689.530 338.265 21.421 o
-1 -12 -10 22982.900 25698.600 1337.620 0.719 o
-1 -12 -9 2955.240 3169.050 364.482 18.240 o
-1 -12 -8 4447.020 4791.800 492.276 9.434 o
-1 -12 -7 5457.040 6287.160 583.244 6.488 o
-1 -12 -6 11938.500 11559.400 892.121 2.212 o
-1 -12 -5 3231.380 3455.690 416.429 14.272 o
-1 -12 -4 8729.100 9833.450 795.300 3.143 o
-1 -12 -3 6076.430 6754.810 618.119 5.643 o
-1 -12 -2 701.253 788.105 193.764 80.044 o
-1 -12 -1 1319.260 1933.280 212.495 57.209 o
-1 -11 -24 633.800 446.792 93.407 312.586 o
-1 -11 -23 3560.310 3958.210 330.095 18.550 o
-1 -11 -22 4512.050 4497.550 382.651 13.272 o
-1 -11 -21 2678.260 2822.330 299.487 25.748 o
-1 -11 -20 3634.280 3889.070 375.944 15.553 o
-1 -11 -19 4448.840 4749.480 442.768 10.943 o
-1 -11 -18 2291.130 2775.750 334.484 22.888 o
-1 -11 -17 5909.680 6131.560 544.711 6.904 o
-1 -11 -16 4458.930 4802.040 475.083 9.905 o
-1 -11 -15 2986.470 2834.160 356.190 19.169 o
-1 -11 -14 2966.480 2913.780 345.703 20.006 o
-1 -11 -13 5725.990 5443.680 441.915 9.325 o
-1 -11 -12 11797.400 10976.400 713.731 2.834 o
-1 -11 -11 4156.910 3445.780 349.764 16.501 o
-1 -11 -10 1955.710 1912.110 253.060 39.242 o
-1 -11 -9 4208.490 3743.100 419.355 12.681 o
-1 -11 -8 13044.800 13373.500 978.577 1.813 o
-1 -11 -7 1974.880 2161.110 264.756 35.805 o
-1 -11 -6 5973.670 6316.490 581.049 6.271 o
-1 -11 -5 4678.820 4555.020 401.490 12.241 o
-1 -11 -4 3979.370 4026.380 503.434 9.767 o
-1 -11 -3 9563.130 9798.260 647.312 3.753 o
-1 -11 -2 8981.740 9090.090 551.516 4.681 o
-1 -11 -1 7958.200 8327.300 610.290 4.727 o
-1 -10 -25 3675.440 3198.880 279.611 23.558 o
-1 -10 -24 15.330 -42.801 79.262 510.098 o
-1 -10 -23 6568.980 7143.310 540.687 6.331 o
-1 -10 -22 2813.460 2902.440 317.169 23.154 o
-1 -10 -21 1461.430 1382.200 222.664 54.123 o
-1 -10 -20 1928.530 2211.890 298.268 29.644 o
-1 -10 -19 10613.200 12025.500 878.098 2.381 o
-1 -10 -18 4509.690 4768.990 301.626 16.884 o
-1 -10 -17 445.649 347.165 83.259 414.632 o
-1 -10 -16 5556.670 5867.630 348.417 11.813 o
-1 -10 -15 14818.700 14318.400 909.926 1.749 o
-1 -10 -14 1147.330 991.761 114.734 170.665 o
-1 -10 -13 8734.840 8101.280 403.189 6.378 o
-1 -10 -12 4866.380 4731.650 260.569 18.141 o
-1 -10 -11 5937.980 5664.790 408.220 9.813 o
-1 -10 -10 956.121 1021.510 171.425 94.648 o
-1 -10 -9 12294.400 13028.800 777.509 2.391 o
-1 -10 -8 4745.450 4494.550 447.341 10.619 o
-1 -10 -7 343.548 388.219 144.195 149.808 o
-1 -10 -6 1744.870 1976.890 242.675 43.061 o
-1 -10 -5 22534.300 24002.800 1206.740 0.814 o
-1 -10 -4 1191.950 1346.870 201.764 66.845 o
-1 -10 -3 1253.890 1058.910 174.843 86.191 o
-1 -10 -2 8107.520 8123.390 493.259 5.814 o
-1 -10 -1 18784.000 18944.200 963.732 1.238 o
-1 -9 -27 3818.950 2939.760 240.468 27.630 o
-1 -9 -26 6840.880 7286.590 506.421 6.607 o
-1 -9 -25 2967.290 3274.000 308.755 22.988 o
-1 -9 -24 2555.660 2304.080 272.173 31.217 o
-1 -9 -23 2117.220 2202.010 277.294 32.560 o
-1 -9 -22 6848.290 7618.270 616.290 5.203 o
-1 -9 -21 2896.050 3326.470 238.456 32.021 o
-1 -9 -20 3265.220 3253.820 241.144 29.697 o
-1 -9 -19 3330.790 3074.310 236.583 30.450 o
-1 -9 -18 10852.400 11768.700 759.144 2.766 o
-1 -9 -17 8546.030 8525.330 429.357 6.099 o
-1 -9 -16 11379.700 11392.100 532.338 3.602 o
-1 -9 -15 10842.700 10591.700 494.218 4.078 o
-1 -9 -14 2762.540 2937.790 207.865 39.841 o
-1 -9 -13 10648.800 10205.300 546.682 3.933 o
-1 -9 -12 9296.860 8944.940 614.224 4.154 o
-1 -9 -11 8571.470 8926.040 424.293 6.009 o
-1 -9 -10 4395.540 4427.420 271.104 19.502 o
-1 -9 -9 7228.150 7036.470 375.428 8.410 o
-1 -9 -8 5436.660 5887.490 443.302 9.356 o
-1 -9 -7 7736.920 7858.570 529.354 5.690 o
-1 -9 -6 6876.730 6873.930 481.321 7.077 o
-1 -9 -5 6677.740 7416.300 502.009 6.728 o
-1 -9 -4 7310.850 6897.270 511.079 6.385 o
-1 -9 -3 7930.990 8554.440 572.544 5.025 o
-1 -9 -2 25548.800 25553.400 1150.220 0.732 o
-1 -9 -1 4314.580 4083.650 366.166 14.695 o
-1 -8 -28 8842.980 6914.550 451.304 6.183 o
-1 -8 -27 2842.620 2557.350 250.223 32.725 o
-1 -8 -26 273.436 203.032 100.967 305.615 o
-1 -8 -25 2231.910 1806.070 245.955 39.600 o
-1 -8 -24 5580.900 6074.370 517.518 7.590 o
-1 -8 -23 3586.650 3594.620 250.358 26.065 o
-1 -8 -22 1348.660 1469.270 157.216 94.982 o
-1 -8 -21 5383.400 5314.410 336.375 12.944 o
-1 -8 -20 7248.600 7302.160 418.316 7.594 o
-1 -8 -19 4621.180 5129.480 330.655 14.789 o
-1 -8 -18 7734.420 8114.080 452.876 6.485 o
-1 -8 -17 3052.670 3306.310 279.489 25.812 o
-1 -8 -16 12342.800 12212.100 605.457 2.983 o
-1 -8 -15 3745.560 3625.420 258.467 24.455 o
-1 -8 -14 19487.100 19075.600 2327.250 0.447 o
-1 -8 -13 6704.880 6369.910 355.065 9.727 o
-1 -8 -12 4590.360 4611.600 345.944 14.663 o
-1 -8 -11 7908.580 8053.210 418.063 6.804 o
-1 -8 -10 10366.000 10152.700 745.792 3.046 o
-1 -8 -9 2835.950 2769.400 311.681 23.883 o
-1 -8 -8 4436.160 4135.630 396.552 13.069 o
-1 -8 -7 6369.980 6597.990 535.565 6.660 o
-1 -8 -6 8395.540 8476.960 530.661 5.224 o
-1 -8 -5 7231.290 7406.210 479.604 6.696 o
-1 -8 -4 9470.050 9739.130 1014.790 2.199 o
-1 -8 -3 20171.500 20439.600 893.587 1.179 o
-1 -8 -2 2272.390 1796.620 270.464 34.074 o
-1 -8 -1 6865.250 7991.340 595.297 5.344 o
-1 -7 -28 3701.760 2877.200 264.978 25.606 o
-1 -7 -27 6988.750 6659.330 505.934 6.714 o
-1 -7 -26 1736.790 1310.010 209.617 57.399 o
-1 -7 -25 9244.980 9695.170 724.208 3.419 o
-1 -7 -24 4931.390 5119.050 361.860 12.942 o
-1 -7 -23 2438.330 2482.250 210.018 44.352 o
-1 -7 -22 466.577 460.416 121.758 202.397 o
-1 -7 -21 16179.400 16862.800 791.223 1.700 o
-1 -7 -20 3225.150 3053.350 243.051 30.227 o
-1 -7 -19 1088.280 1111.930 142.446 123.680 o
-1 -7 -18 4543.970 4499.390 303.403 17.044 o
-1 -7 -17 24133.100 25262.100 1103.530 0.796 o
-1 -7 -16 3250.800 3613.260 260.318 26.497 o
-1 -7 -15 3312.350 3098.130 233.431 30.924 o
-1 -7 -14 6629.960 5599.780 484.350 7.640 o
-1 -7 -13 16200.200 13094.300 882.610 1.728 o
-1 -7 -12 4705.110 4174.040 389.480 12.942 o
-1 -7 -11 11993.500 8884.140 653.360 3.242 o
-1 -7 -10 16333.500 15070.700 986.382 1.485 o
-1 -7 -9 860.348 846.271 159.987 110.432 o
-1 -7 -8 1641.630 1168.320 181.326 74.219 o
-1 -7 -7 25516.800 22578.000 1364.520 0.685 o
-1 -7 -6 4709.330 4480.600 389.724 12.702 o
-1 -7 -5 5569.860 5561.980 450.450 9.211 o
-1 -7 -4 5541.660 6122.970 346.535 11.697 o
-1 -7 -3 40231.800 45114.500 2021.060 0.261 o
-1 -7 -2 11734.600 13599.200 933.825 2.020 o
-1 -7 -1 22916.500 24054.600 1211.340 0.800 o
-1 -6 -29 4649.860 3622.750 304.365 17.859 o
-1 -6 -28 3456.840 3420.330 321.559 20.167 o
-1 -6 -27 4065.900 3795.420 368.872 15.260 o
-1 -6 -26 4680.670 4691.560 445.817 10.633 o
-1 -6 -25 3680.930 3337.340 243.310 26.997 o
-1 -6 -24 8480.530 8367.180 458.229 5.897 o
-1 -6 -23 8943.710 9333.040 503.182 5.020 o
-1 -6 -22 1979.200 1915.580 190.425 59.131 o
-1 -6 -21 7045.960 6839.790 382.407 8.569 o
-1 -6 -20 6158.070 6454.520 368.190 10.055 o
-1 -6 -19 8328.440 8695.670 448.344 5.989 o
-1 -6 -18 4406.850 4503.590 259.968 20.058 o
-1 -6 -17 1565.270 1721.730 155.395 88.075 o
-1 -6 -16 9665.750 9905.100 453.870 4.928 o
-1 -6 -15 11427.500 11497.300 660.736 3.052 o
-1 -6 -14 2743.630 2414.700 583.183 8.602 o
-1 -6 -13 7275.290 6402.970 756.645 4.002 o
-1 -6 -12 7899.460 6554.520 732.195 4.027 o
-1 -6 -11 6559.340 5860.950 858.404 3.468 o
-1 -6 -10 6419.160 6168.870 906.876 3.172 o
-1 -6 -9 9629.990 10451.200 739.878 3.185 o
-1 -6 -8 12964.500 11660.200 588.463 2.965 o
-1 -6 -7 9365.890 8205.780 577.879 4.506 o
-1 -6 -6 6560.210 6393.980 475.692 7.554 o
-1 -6 -5 26468.900 26147.800 1805.700 0.492 o
-1 -6 -4 16697.500 17404.800 1318.180 1.041 o
-1 -6 -3 9991.930 11592.300 690.394 3.221 o
-1 -6 -2 4467.940 5165.270 407.263 11.904 o
-1 -6 -1 20428.500 22944.800 1118.470 0.952 o
-1 -5 -30 5316.780 4073.200 317.657 15.022 o
-1 -5 -29 4508.330 3867.360 338.509 15.954 o
-1 -5 -28 1846.270 1873.870 243.273 42.567 o
-1 -5 -27 1642.580 1536.340 238.273 46.542 o
-1 -5 -26 16198.500 16922.000 1133.320 1.257 o
-1 -5 -25 3234.290 3095.350 377.530 16.861 o
-1 -5 -24 396.766 362.043 158.523 124.106 o
-1 -5 -23 3027.600 3539.340 422.526 14.157 o
-1 -5 -22 30394.900 30381.800 1132.650 0.572 o
-1 -5 -21 39.693 52.565 74.979 569.164 o
-1 -5 -20 9490.470 9732.980 385.274 5.554 o
-1 -5 -19 4578.640 4762.160 239.407 20.279 o
-1 -5 -18 11201.300 11426.000 422.757 4.142 o
-1 -5 -17 2972.430 3074.120 182.265 42.444 o
-1 -5 -16 12397.900 12459.600 441.411 3.497 o
-1 -5 -15 7612.110 7610.900 313.505 8.677 o
-1 -5 -14 3153.890 3175.290 207.526 35.682 o
-1 -5 -13 3832.570 4022.210 333.265 17.602 o
-1 -5 -12 23632.500 21811.700 1535.540 0.662 o
-1 -5 -11 4353.960 3529.690 590.073 7.522 o
-1 -5 -10 2440.790 2178.990 195.086 50.096 o
-1 -5 -9 12527.500 11080.700 717.136 2.686 o
-1 -5 -8 36497.100 30633.300 1734.490 0.373 o
-1 -5 -5 19659.500 20667.700 1460.610 0.800 o
-1 -5 -4 3344.740 3788.590 460.084 11.925 o
-1 -5 -3 225.957 310.096 157.914 126.984 o
-1 -5 -2 41703.700 46094.700 1949.940 0.256 o
-1 -5 -1 4436.110 4410.040 345.281 15.194 o
-1 -4 -30 1490.220 1238.310 169.864 84.103 o
-1 -4 -29 5462.910 4604.740 397.894 11.296 o
-1 -4 -28 3307.490 3137.790 331.192 20.139 o
-1 -4 -27 2871.550 3015.480 344.362 20.224 o
-1 -4 -26 5240.950 4577.780 299.739 15.427 o
-1 -4 -25 7476.820 7273.840 419.186 7.409 o
-1 -4 -24 9167.170 9142.270 443.568 5.439 o
-1 -4 -23 8487.620 8993.950 412.760 6.152 o
-1 -4 -22 6839.920 6556.160 323.484 10.093 o
-1 -4 -21 3757.280 4096.710 309.913 19.291 o
-1 -4 -20 8645.770 8953.840 355.870 6.611 o
-1 -4 -19 13246.600 13702.200 479.553 2.995 o
-1 -4 -18 13296.000 14245.200 488.362 2.899 o
-1 -4 -17 2671.010 2573.100 155.402 56.504 o
-1 -4 -16 7132.450 7119.860 346.931 8.950 o
-1 -4 -15 6737.440 6759.360 278.796 11.029 o
-1 -4 -14 2332.550 2240.940 203.049 48.541 o
-1 -4 -13 12016.100 13558.000 881.090 2.121 o
-1 -4 -12 7439.900 7071.000 1178.260 1.956 o
-1 -4 -11 15464.300 13625.400 2707.210 0.383 o
-1 -4 -10 17256.900 14846.000 1225.510 1.158 o
-1 -4 -9 32732.000 34712.500 2369.320 0.296 o
-1 -4 -5 19654.500 18381.600 1284.890 0.948 o
-1 -4 -4 17892.700 17823.100 1888.500 0.633 o
-1 -4 -3 14533.900 15813.100 806.291 1.888 o
-1 -4 -2 22930.700 25686.900 1175.680 0.793 o
-1 -4 -1 10079.900 10950.000 602.049 3.702 o
-1 -3 -31 6355.260 4713.760 346.679 11.527 o
-1 -3 -30 2526.170 2260.300 243.029 36.896 o
-1 -3 -29 964.044 822.981 162.547 105.576 o
-1 -3 -28 4182.330 3602.020 377.530 14.771 o
-1 -3 -27 9018.520 8703.420 692.382 3.765 o
-1 -3 -26 1316.650 1338.790 128.969 129.046 o
-1 -3 -25 5146.710 5133.130 280.864 15.818 o
-1 -3 -24 5976.340 6127.400 275.216 13.045 o
-1 -3 -23 5935.280 6180.280 266.137 13.341 o
-1 -3 -22 598.888 504.508 73.971 459.272 o
-1 -3 -21 24292.100 24940.600 658.691 0.988 o
-1 -3 -20 3989.210 3986.370 172.787 30.733 o
-1 -3 -19 1899.600 1869.010 108.653 112.419 o
-1 -3 -18 6450.630 6464.970 247.381 12.510 o
-1 -3 -17 12626.300 12560.300 436.322 3.432 o
-1 -3 -16 9714.530 9681.270 510.596 4.570 o
-1 -3 -15 4690.870 4814.350 260.125 18.586 o
-1 -3 -14 6201.360 6270.010 566.654 6.380 o
-1 -3 -13 18923.000 19558.600 1130.960 1.071 o
-1 -3 -12 16483.700 16240.600 1396.470 0.999 o
-1 -3 -11 15536.600 13348.200 1187.580 1.316 o
-1 -3 -10 18910.100 17582.100 1409.880 0.894 o
-1 -3 -9 10115.900 8416.500 828.346 2.880 o
-1 -3 -8 8334.580 8836.460 837.979 3.080 o
-1 -3 -3 27340.700 26752.800 1668.150 0.514 o
-1 -3 -2 3276.400 3219.430 257.827 27.599 o
-1 -3 -1 15085.600 17195.400 770.721 1.821 o
-1 -2 -31 3678.040 3011.820 265.832 25.325 o
-1 -2 -30 5985.360 5551.610 444.110 8.981 o
-1 -2 -29 315.763 318.144 118.527 220.762 o
-1 -2 -28 10104.400 10405.000 848.954 2.653 o
-1 -2 -27 4172.280 4270.550 328.265 16.824 o
-1 -2 -26 135.318 105.429 65.232 740.374 o
-1 -2 -25 4132.440 4101.650 211.810 25.769 o
-1 -2 -24 12227.700 12243.200 445.914 3.565 o
-1 -2 -23 7551.620 7323.280 296.667 9.170 o
-1 -2 -22 2023.820 2128.550 124.902 90.453 o
-1 -2 -21 10102.800 10228.500 329.451 5.431 o
-1 -2 -20 5812.770 6449.500 236.096 14.207 o
-1 -2 -19 5023.750 5321.200 229.928 18.245 o
-1 -2 -18 14292.600 15196.400 476.906 2.618 o
-1 -2 -17 10792.900 10459.200 340.830 4.930 o
-1 -2 -16 5253.320 5205.220 232.452 17.573 o
-1 -2 -15 2059.050 1949.300 321.870 26.111 o
-1 -2 -14 40749.800 38688.200 1881.740 0.290 o
-1 -2 -13 15282.200 12010.000 1126.130 1.450 o
-1 -2 -12 2817.160 3062.190 498.983 11.116 o
-1 -2 -11 4189.980 3189.610 482.033 10.614 o
-1 -2 -10 37720.300 36189.900 2348.710 0.267 o
-1 -2 -9 7072.370 7068.320 703.356 4.398 o
-1 -2 -8 14666.600 16274.400 1198.440 1.273 o
-1 -2 -7 20511.500 22771.000 1524.870 0.722 o
-1 -2 -5 32875.600 31895.000 1897.400 0.375 o
-1 -2 -4 13804.500 12386.300 851.515 2.059 o
-1 -2 -3 57495.000 56329.600 3149.740 0.127 o
-1 -2 -2 16916.500 17294.300 1091.620 1.257 o
-1 -2 -1 1700.930 1610.390 124.905 111.816 o
-1 -1 -30 4385.770 3972.840 366.921 14.630 o
-1 -1 -29 1824.080 1820.480 175.492 69.153 o
-1 -1 -28 3468.630 3353.360 264.089 25.681 o
-1 -1 -27 5708.670 5917.130 309.151 12.728 o
-1 -1 -26 7369.480 7396.550 303.329 9.243 o
-1 -1 -25 4179.240 4520.420 224.602 23.449 o
-1 -1 -24 2897.990 3134.550 181.188 43.139 o
-1 -1 -23 4396.210 4422.770 189.011 25.331 o
-1 -1 -22 6896.730 6904.390 251.903 11.199 o
-1 -1 -21 3160.940 3185.240 157.239 44.690 o
-1 -1 -20 4927.960 4817.340 195.123 21.365 o
-1 -1 -19 11133.200 11472.900 392.303 4.298 o
-1 -1 -18 6894.750 6821.220 266.034 10.990 o
-1 -1 -17 10541.800 10149.200 396.240 4.826 o
-1 -1 -16 18122.100 17561.500 523.681 1.801 o
-1 -1 -15 12481.400 14166.700 952.617 1.881 o
-1 -1 -14 3698.010 3331.210 407.552 14.186 o
-1 -1 -13 11553.700 11773.500 1092.350 1.755 o
-1 -1 -12 14289.300 11796.800 1051.250 1.641 o
-1 -1 -11 22886.600 19658.200 1446.100 0.742 o
-1 -1 -10 2242.050 1529.140 307.657 28.249 o
-1 -1 -9 12035.200 10429.700 869.562 2.331 o
-1 -1 -8 19876.200 19731.700 1342.690 0.880 o
-1 -1 -7 5329.030 5211.880 502.885 8.350 o
-1 -1 -6 29755.600 29415.200 1785.340 0.439 o
-1 -1 -5 17838.200 18871.100 1204.410 1.069 o
-1 -1 -4 21809.200 20062.800 1216.120 0.893 o
-1 -1 -3 22537.800 22362.700 1326.350 0.777 o
-1 -1 -2 27230.800 31657.100 1824.000 0.446 o
-1 -1 -1 3097.140 2756.580 1358.850 1.697 o
0 0 2 3591.170 2964.630 214.616 32.181 o
0 0 4 104915.000 68235.100 22551.700 0.006 o
0 0 6 36222.200 26709.000 4973.190 0.107 o
0 0 8 27263.100 22118.400 1016.860 0.784 o
0 0 10 66319.100 59837.800 2480.170 0.126 o
0 0 12 10483.300 11586.000 1005.280 2.052 o
0 0 14 35698.100 34256.200 1450.670 0.405 o
0 0 16 41342.800 43656.800 1836.680 0.275 o
0 0 18 17241.600 16154.800 486.661 2.041 o
0 0 20 26110.100 23904.500 858.982 0.855 o
0 0 22 3657.800 3870.980 218.100 28.456 o
0 0 24 25680.800 25879.400 1157.960 0.721 o
0 0 26 298.245 251.199 133.404 176.383 o
0 0 28 26240.600 28473.900 1773.390 0.489 o
0 0 30 7919.480 8042.990 622.631 4.684 o
0 1 1 19972.900 18341.100 1351.230 0.892 o
0 1 4 4529.050 2902.950 935.288 3.377 o
0 1 5 19.003 55.634 59.623 900.386 o
0 1 6 13534.500 10455.900 2037.450 0.656 o
0 1 7 4514.050 3437.410 261.978 21.449 o
0 1 8 1471.820 1115.690 157.511 96.023 o
0 1 9 744.964 456.720 115.281 210.021 o
0 1 10 11331.200 10695.900 624.918 3.307 o
0 1 11 5511.450 5030.960 403.228 10.806 o
0 1 12 13134.800 12540.500 1092.710 1.621 o
0 1 13 25012.000 23923.900 915.492 0.871 o
0 1 14 58.084 254.407 141.815 158.792 o
0 1 15 394.299 405.951 67.143 610.454 o
0 1 16 10875.500 11358.600 462.916 4.087 o
0 1 17 15429.300 14183.100 313.408 2.780 o
0 1 18 14028.900 13547.800 306.356 3.225 o
0 1 19 2722.350 2679.500 118.739 66.200 o
0 1 20 986.073 922.074 71.567 338.191 o
0 1 21 17642.400 18073.500 460.493 1.894 o
0 1 22 7817.980 8128.080 294.713 8.424 o
0 1 23 3369.720 3461.190 199.242 34.170 o
0 1 24 1400.320 1522.980 126.373 124.759 o
0 1 25 9701.450 10193.300 462.092 4.791 o
0 1 26 8518.880 8974.350 417.131 6.096 o
0 1 27 9127.440 9468.060 543.384 4.612 o
0 1 28 27.150 117.386 74.578 574.638 o
0 1 29 530.403 591.718 126.464 184.053 o
0 1 30 4105.660 4185.870 282.872 20.041 o
0 1 31 10607.400 9351.420 656.043 3.498 o
0 2 0 21958.300 24733.200 1384.280 0.734 o
0 2 1 28699.600 28032.100 752.071 0.735 o
0 2 2 1026.160 836.530 62.050 391.372 o
0 2 3 621.819 426.222 89.017 341.904 o
0 2 4 10340.400 7763.390 1572.800 1.107 o
0 2 5 101170.000 77212.100 14794.800 0.012 o
0 2 6 13391.500 14003.400 998.698 1.721 o
0 2 7 304.970 313.976 74.593 533.446 o
0 2 8 6160.450 6110.000 323.573 11.393 o
0 2 9 25042.400 21626.300 1077.060 0.836 o
0 2 10 26144.500 23207.100 1175.450 0.738 o
0 2 11 20738.400 20951.400 1129.840 0.970 o
0 2 12 616.651 666.924 133.481 162.732 o
0 2 13 16635.200 16369.700 787.537 1.686 o
0 2 14 4061.360 3767.640 224.245 25.890 o
0 2 15 54399.700 53095.300 1598.270 0.198 o
0 2 16 14.264 13.410 25.033 5106.870 o
0 2 17 385.860 412.906 43.588 1218.810 o
0 2 18 4500.350 4501.990 155.183 26.962 o
0 2 19 37915.600 36807.600 846.644 0.438 o
0 2 20 1215.430 1157.270 86.931 224.900 o
0 2 21 7873.220 7739.970 262.203 9.015 o
0 2 22 849.918 774.611 81.496 326.207 o
0 2 23 24017.100 24410.600 690.524 1.000 o
0 2 24 7807.580 7839.420 387.982 7.342 o
0 2 25 9048.980 9404.780 432.983 5.519 o
0 2 26 457.346 496.505 93.391 328.462 o
0 2 27 6823.210 7570.110 466.259 7.100 o
0 2 28 661.322 667.926 147.732 134.183 o
0 2 29 13403.400 13367.000 664.085 2.504 o
0 2 30 657.702 625.558 155.353 122.825 o
0 2 31 8.434 11.219 75.725 558.856 o
0 2 32 647.014 527.517 99.260 276.820 o
0 3 1 4622.980 4725.770 226.217 20.994 o
0 3 2 27445.400 26395.000 751.573 0.801 o
0 3 3 19643.100 20393.100 685.332 1.381 o
0 3 4 3705.120 3433.530 433.623 12.863 o
0 3 5 1153.370 949.748 128.160 146.087 o
0 3 6 37231.500 36033.900 3419.110 0.178 o
0 3 7 6135.880 6015.690 308.796 11.904 o
0 3 8 51291.000 49205.500 2261.330 0.188 o
0 3 9 1165.990 1202.080 186.853 77.399 o
0 3 10 1370.250 1722.330 178.264 76.067 o
0 3 11 1907.400 2100.180 193.293 57.693 o
0 3 12 41258.400 41098.900 1233.900 0.339 o
0 3 13 7508.850 7604.300 348.230 8.275 o
0 3 14 254.242 222.383 100.811 306.965 o
0 3 15 1053.310 1384.010 203.741 66.985 o
0 3 16 24365.400 25161.700 907.231 0.875 o
0 3 17 16027.400 16693.100 492.972 2.168 o
0 3 18 6161.300 5796.050 184.333 15.660 o
0 3 19 499.492 414.732 55.239 783.521 o
0 3 20 15046.300 14659.300 454.019 2.569 o
0 3 21 3906.950 4022.610 186.582 29.771 o
0 3 22 21251.000 21332.400 689.113 1.236 o
0 3 23 108.839 101.808 45.108 1535.030 o
0 3 24 59.749 129.388 65.796 734.837 o
0 3 25 3807.470 3974.770 285.602 21.168 o
0 3 26 14899.500 15005.100 600.309 2.283 o
0 3 27 1873.370 1885.520 151.105 81.498 o
0 3 28 4211.880 4387.810 443.378 11.368 o
0 3 29 1392.980 1128.560 205.959 63.608 o
0 3 30 6565.150 6126.320 490.081 7.402 o
0 3 31 1974.360 1783.020 210.592 52.173 o
0 4 0 54531.300 58607.400 2332.220 0.160 o
0 4 1 5577.160 6403.270 323.599 12.095 o
0 4 2 2032.770 2090.100 157.124 72.203 o
0 4 3 4775.460 5119.550 216.455 20.189 o
0 4 4 26761.700 26126.600 1037.680 0.733 o
0 4 5 21168.700 21251.400 1142.590 0.940 o
0 4 6 25013.000 25984.900 1080.880 0.768 o
0 4 7 8123.140 8686.050 454.871 6.046 o
0 4 8 9362.900 9481.370 437.096 5.300 o
0 4 9 27192.800 28384.300 1048.710 0.688 o
0 4 10 35177.500 34059.200 1486.800 0.407 o
0 4 11 14775.900 13602.600 773.088 2.047 o
0 4 12 1.379 91.765 61.014 859.842 o
0 4 13 8845.370 8375.490 325.872 6.976 o
0 4 14 9875.690 9736.760 420.151 5.099 o
0 4 15 6275.410 6358.280 198.839 14.217 o
0 4 16 8684.380 8683.710 260.255 7.620 o
0 4 17 3006.410 2649.250 112.926 61.918 o
0 4 18 10984.100 10998.500 387.301 4.482 o
0 4 19 9498.430 9362.410 397.233 5.565 o
0 4 20 10541.100 10747.700 474.048 4.265 o
0 4 21 150.548 123.813 89.709 393.651 o
0 4 22 197.420 202.809 72.552 588.119 o
0 4 23 3949.880 4667.700 344.816 15.944 o
0 4 24 16834.300 16152.600 644.375 1.879 o
0 4 25 5204.050 5108.410 482.704 8.948 o
0 4 26 3239.670 3144.710 240.475 30.240 o
0 4 27 31.041 -19.633 129.136 192.163 o
0 4 28 6814.050 6724.200 568.855 5.947 o
0 4 29 8514.040 7570.840 587.512 4.858 o
0 4 30 3163.890 2657.100 280.221 26.598 o
0 4 31 0.971 -17.681 69.263 668.063 o
0 5 1 7021.570 7051.490 433.571 7.643 o
0 5 2 993.810 955.343 141.250 131.056 o
0 5 3 59987.000 60811.900 2488.060 0.138 o
0 5 4 7170.860 4004.640 3743.960 0.226 o
0 5 5 3871.670 3811.600 220.664 27.136 o
0 5 6 2887.510 2654.970 189.840 43.912 o
0 5 7 119198.000 117489.000 4611.390 0.037 o
0 5 8 448.688 604.271 108.950 245.729 o
0 5 9 10805.100 10932.700 456.069 4.225 o
0 5 10 5.203 59.990 34.001 2766.020 o
0 5 11 45453.900 44806.600 1160.790 0.293 o
0 5 12 74.218 76.037 35.030 2557.150 o
0 5 13 30307.000 27660.800 892.210 0.661 o
0 5 14 85.460 77.740 31.164 3194.180 o
0 5 15 16208.900 16697.800 538.921 2.075 o
0 5 16 775.220 653.290 68.792 441.623 o
0 5 17 24242.000 24287.400 619.808 1.022 o
0 5 18 403.371 449.898 66.828 606.187 o
0 5 19 581.072 578.143 77.099 426.249 o
0 5 20 150.030 174.939 50.962 1180.700 o
0 5 21 24677.500 24621.900 776.783 0.929 o
0 5 22 4479.070 4377.010 303.154 17.385 o
0 5 23 9768.820 10048.400 821.944 2.835 o
0 5 24 253.864 300.976 88.468 392.438 o
0 5 25 3969.790 4098.810 451.304 11.486 o
0 5 26 81.585 20.364 123.770 208.971 o
0 5 27 18925.400 19638.500 1280.500 0.954 o
0 5 28 80.166 63.044 84.871 443.338 o
0 5 29 65.608 52.191 79.506 505.614 o
0 5 30 9.509 30.607 64.751 764.175 o
0 5 31 12753.000 9972.340 621.046 3.081 o
0 6 0 8915.490 8203.870 513.858 5.199 o
0 6 1 3058.000 3335.010 210.760 35.274 o
0 6 2 2418.480 2676.690 262.572 32.605 o
0 6 3 6512.190 7381.710 485.707 7.084 o
0 6 4 8094.340 9064.970 1272.820 1.642 o
0 6 6 29219.100 25785.400 14714.000 0.015 o
0 6 7 7.396 34.144 54.020 1097.800 o
0 6 8 12126.400 11615.400 517.010 3.423 o
0 6 9 26764.300 26356.100 942.895 0.762 o
0 6 10 26383.600 26084.400 723.588 0.853 o
0 6 11 18620.700 17874.800 551.451 1.702 o
0 6 12 572.736 531.655 65.121 561.968 o
0 6 13 2541.460 2602.840 177.565 51.493 o
0 6 14 28557.200 26495.900 831.701 0.741 o
0 6 15 4265.370 3678.900 197.014 27.553 o
0 6 16 4886.840 4550.950 230.354 20.063 o
0 6 17 3795.980 3759.510 206.419 29.242 o
0 6 18 11514.400 11042.200 435.519 4.041 o
0 6 19 12259.700 12215.000 471.523 3.469 o
0 6 20 5121.100 5209.040 269.273 16.299 o
0 6 21 553.250 550.440 86.298 361.131 o
0 6 22 573.515 533.614 192.667 83.052 o
0 6 23 4867.490 5650.020 558.734 7.364 o
0 6 24 10954.500 11278.300 870.903 2.408 o
0 6 25 4972.890 4854.960 483.984 9.206 o
0 6 26 1575.130 1736.440 271.563 37.197 o
0 6 27 421.915 230.591 114.990 231.854 o
0 6 28 6332.270 6008.890 490.691 7.593 o
0 6 29 1252.600 1015.650 161.328 98.699 o
0 6 30 4372.920 3462.270 288.269 19.958 o
0 7 1 2726.880 2892.400 208.790 40.158 o
0 7 2 27907.800 29313.900 1148.710 0.630 o
0 7 3 8768.410 9105.650 583.223 4.519 o
0 7 4 8991.440 8429.990 421.165 5.934 o
0 7 5 9.427 18.188 48.158 1381.490 o
0 7 6 16011.200 17632.800 1794.670 0.712 o
0 7 7 2300.440 2505.630 154.608 63.895 o
0 7 8 39654.900 36495.500 1329.460 0.367 o
0 7 9 15.834 -3.644 33.678 2824.440 o
0 7 10 741.334 839.409 94.184 274.535 o
0 7 11 7647.530 7374.330 353.413 8.174 o
0 7 12 52595.700 47015.400 1622.790 0.218 o
0 7 13 3148.630 2849.130 193.349 39.628 o
0 7 14 591.223 454.605 80.153 409.953 o
0 7 15 1473.140 1382.520 136.886 112.533 o
0 7 16 26289.200 26063.700 1007.740 0.758 o
0 7 17 5654.330 5043.910 373.457 11.508 o
0 7 18 7602.130 7199.520 389.990 7.759 o
0 7 19 3735.360 3620.420 334.789 18.206 o
0 7 20 9022.310 8751.220 780.253 3.263 o
0 7 21 668.359 702.286 180.334 92.408 o
0 7 22 20506.500 20738.200 1392.570 0.817 o
0 7 23 1177.560 1377.080 245.346 47.525 o
0 7 24 73.793 101.211 105.967 284.598 o
0 7 25 195.667 223.518 134.135 176.202 o
0 7 26 10235.500 10457.500 768.107 2.948 o
0 7 27 1820.260 1762.660 236.444 45.087 o
0 7 28 4040.570 4032.710 357.531 15.701 o
0 7 29 91.447 35.729 55.483 1032.760 o
0 8 0 4196.610 5376.210 804.567 4.297 o
0 8 1 30968.100 31727.900 1260.550 0.521 o
0 8 2 1639.620 1635.470 202.326 59.912 o
0 8 3 1983.790 2120.260 230.725 44.204 o
0 8 4 2285.430 2560.600 212.370 44.798 o
0 8 5 19354.000 18548.100 877.335 1.295 o
0 8 6 7457.100 8037.140 472.716 6.444 o
0 8 7 714.363 968.906 142.774 137.119 o
0 8 8 185.123 160.024 45.563 1442.230 o
0 8 9 20464.100 18869.800 807.497 1.276 o
0 8 10 7735.730 7466.220 358.146 7.976 o
0 8 11 9163.700 8764.030 447.518 5.508 o
0 8 12 28.031 86.076 48.287 1368.370 o
0 8 13 18998.600 17745.600 720.662 1.501 o
0 8 14 5354.820 5276.440 375.414 11.706 o
0 8 15 19232.300 18211.900 769.965 1.416 o
0 8 16 6.101 12.132 48.140 1382.730 o
0 8 17 394.672 434.156 99.091 302.427 o
0 8 18 826.750 860.369 119.344 182.839 o
0 8 19 17093.100 17392.200 2065.010 0.568 o
0 8 20 778.492 582.879 177.790 94.290 o
0 8 21 1764.900 2057.880 301.316 29.946 o
0 8 22 33.188 -20.974 115.722 239.281 o
0 8 23 7326.380 7485.360 636.898 4.853 o
0 8 24 3171.280 3456.300 381.432 16.401 o
0 8 25 2606.550 2974.630 333.265 21.964 o
0 8 26 103.500 199.252 94.382 356.344 o
0 8 27 2693.470 2515.890 267.173 30.861 o
0 8 28 1253.120 1123.200 150.841 108.269 o
0 8 29 11633.200 7566.080 484.838 4.395 o
0 9 1 8541.120 8903.200 729.161 3.631 o
0 9 2 16466.600 17397.200 1188.880 1.174 o
0 9 3 22847.200 23742.600 1107.830 0.858 o
0 9 4 4401.000 4264.340 392.686 13.191 o
0 9 5 1061.810 1203.380 148.995 114.648 o
0 9 6 6187.100 6549.370 480.679 7.681 o
0 9 7 15028.400 15800.000 1081.130 1.417 o
0 9 8 4209.800 4497.190 444.841 11.260 o
0 9 9 1338.100 1251.480 124.966 135.591 o
0 9 10 859.360 835.089 99.028 242.847 o
0 9 11 20816.500 19578.100 775.473 1.257 o
0 9 12 9291.850 8697.980 420.531 5.685 o
0 9 13 7920.540 7263.320 372.525 7.699 o
0 9 14 1803.160 1610.370 149.047 88.136 o
0 9 15 6470.230 5605.720 457.138 8.264 o
0 9 16 6859.460 5603.550 544.894 6.527 o
0 9 17 16439.400 16438.800 1972.150 0.622 o
0 9 18 6384.520 6448.660 1118.930 2.219 o
0 9 19 293.886 416.063 156.085 128.782 o
0 9 20 2753.820 2713.310 355.093 19.878 o
0 9 21 5609.840 5927.800 552.637 6.993 o
0 9 22 7371.390 7522.550 628.484 4.910 o
0 9 23 962.127 1013.940 200.227 71.892 o
0 9 24 690.649 832.858 174.498 97.124 o
0 9 25 5413.240 6186.070 497.520 8.053 o
0 9 26 5151.990 5150.300 416.063 10.781 o
0 9 27 7734.120 7408.170 511.909 6.000 o
0 9 28 18.016 -18.657 45.484 1548.660 o
0 10 0 51927.400 57290.300 3868.460 0.113 o
0 10 1 878.483 866.119 228.912 57.253 o
0 10 2 1547.400 1435.460 302.364 31.392 o
0 10 3 1152.660 918.996 179.385 85.273 o
0 10 4 22205.400 24390.400 1247.060 0.798 o
0 10 5 654.869 752.459 160.873 114.090 o
0 10 6 14764.200 16096.300 920.842 1.660 o
0 10 7 2952.340 2974.550 319.055 22.446 o
0 10 8 8419.070 8373.170 592.648 4.702 o
0 10 9 597.416 792.390 162.977 112.002 o
0 10 10 17380.100 17473.700 986.047 1.341 o
0 10 11 160.570 131.521 114.564 242.220 o
0 10 12 384.469 190.567 101.516 297.187 o
0 10 13 2008.370 2029.490 264.541 36.015 o
0 10 14 20300.700 18905.300 1116.490 1.038 o
0 10 15 2423.730 2576.080 294.905 27.720 o
0 10 16 10389.800 10738.600 716.744 3.111 o
0 10 17 16.487 21.828 91.578 382.079 o
0 10 18 10854.800 10692.800 832.614 2.587 o
0 10 19 213.933 264.490 127.185 195.122 o
0 10 20 11643.600 13601.600 970.042 1.944 o
0 10 21 99.148 162.182 109.869 264.023 o
0 10 22 642.071 888.463 185.350 87.069 o
0 10 23 1071.000 1197.830 199.374 70.362 o
0 10 24 14843.600 16065.000 1019.670 1.506 o
0 10 25 47.624 10.853 68.653 679.139 o
0 10 26 40.837 42.679 52.069 1178.620 o
0 11 1 14652.300 16777.300 1182.700 1.281 o
0 11 2 10944.100 11493.700 742.451 2.835 o
0 11 3 17430.600 18335.100 1030.620 1.265 o
0 11 4 7128.800 7421.290 563.550 5.703 o
0 11 5 8958.820 9165.400 643.201 4.031 o
0 11 6 3344.150 3685.680 370.551 16.584 o
0 11 7 18572.700 20357.900 1124.840 1.074 o
0 11 8 3174.820 3103.000 344.088 19.441 o
0 11 9 1935.650 2131.000 251.546 39.081 o
0 11 10 903.848 958.216 234.907 54.175 o
0 11 11 3982.010 4459.400 384.965 14.030 o
0 11 12 8258.050 7780.610 514.540 5.606 o
0 11 13 5431.970 5402.920 411.423 10.445 o
0 11 14 87.975 73.470 100.409 316.865 o
0 11 15 593.555 489.837 148.646 136.045 o
0 11 16 6862.830 7467.190 645.800 4.926 o
0 11 17 7233.230 7636.560 650.434 4.734 o
0 11 18 2088.890 2368.710 313.998 26.514 o
0 11 19 565.435 633.362 170.230 104.748 o
0 11 20 288.450 435.574 142.671 153.433 o
0 11 21 15443.600 16724.500 1085.520 1.360 o
0 11 22 1348.810 1273.430 195.715 68.919 o
0 11 23 3812.040 4141.490 360.458 15.874 o
0 11 24 261.433 284.123 87.310 402.546 o
0 11 25 3831.540 4261.230 323.388 17.954 o
0 12 0 1014.070 538.614 339.118 27.062 o
0 12 1 17310.000 19770.800 1110.130 1.157 o
0 12 2 1788.310 2061.890 448.865 14.701 o
0 12 3 5199.720 5664.220 484.161 8.696 o
0 12 4 2197.360 2682.510 319.890 24.966 o
0 12 5 33008.400 37284.300 1798.170 0.365 o
0 12 6 597.699 578.052 304.060 34.063 o
0 12 7 32.011 -9.225 85.491 438.376 o
0 12 8 120.062 293.025 97.930 329.107 o
0 12 9 15062.700 15582.700 808.711 1.842 o
0 12 10 885.968 1057.040 208.449 67.314 o
0 12 11 9164.350 9046.090 558.199 4.571 o
0 12 12 1219.450 1136.740 222.177 57.221 o
0 12 13 3889.200 4380.860 454.353 11.313 o
0 12 14 601.697 429.477 141.818 149.077 o
0 12 15 12902.800 12929.300 933.337 1.941 o
0 12 16 896.778 946.385 198.154 74.242 o
0 12 17 135.508 89.017 95.968 345.461 o
0 12 18 1951.670 2203.720 283.147 32.190 o
0 12 19 14225.700 16140.400 1053.820 1.495 o
0 12 20 1402.250 1537.560 218.884 55.533 o
0 12 21 1742.310 1805.950 223.762 49.595 o
0 12 22 361.534 309.730 95.724 329.804 o
0 12 23 13458.400 14135.400 857.856 1.988 o
0 12 24 2094.860 2216.520 194.496 54.169 o
0 13 1 1010.370 1042.950 172.425 92.600 o
0 13 2 10958.800 12725.000 814.810 2.489 o
0 13 3 156.375 282.808 127.817 193.984 o
0 13 4 4276.290 4731.110 722.196 5.226 o
0 13 5 36.709 -14.579 88.321 410.707 o
0 13 6 10636.400 12160.800 781.820 2.688 o
0 13 7 795.759 738.963 202.300 73.257 o
0 13 8 12972.600 14804.600 1079.180 1.580 o
0 13 9 24.240 22.193 89.139 403.216 o
0 13 10 38.229 64.629 98.528 329.784 o
0 13 11 1799.770 1973.740 289.610 32.042 o
0 13 12 8583.480 8225.900 668.603 4.097 o
0 13 13 899.134 947.726 185.229 83.832 o
0 13 14 2701.130 2554.910 316.681 24.060 o
0 13 15 34.379 34.266 81.213 485.515 o
0 13 16 5930.360 6341.550 534.468 6.999 o
0 13 17 2523.850 2952.190 319.730 23.653 o
0 13 18 4793.970 5376.380 450.450 10.037 o
0 13 19 7.385 -23.657 83.652 457.993 o
0 13 20 5546.470 5650.990 432.037 9.641 o
0 13 21 2057.310 2468.700 231.566 42.084 o
0 13 22 10583.100 10883.400 662.994 3.292 o
0 14 0 14219.900 14467.200 1053.940 1.550 o
0 14 1 3836.840 4423.990 344.849 16.435 o
0 14 2 50.951 122.832 71.989 615.308 o
0 14 3 164.241 211.205 90.650 382.959 o
0 14 4 11281.500 13223.300 692.512 2.798 o
0 14 5 6615.680 7491.820 655.921 4.904 o
0 14 6 2821.750 3498.730 402.040 15.627 o
0 14 7 52.669 186.692 115.112 241.057 o
0 14 8 6069.370 6249.360 565.929 6.461 o
0 14 9 4562.820 5095.550 493.252 9.198 o
0 14 10 10634.800 11047.700 818.713 2.642 o
0 14 11 1257.840 1062.590 204.739 65.979 o
0 14 12 60.220 78.652 59.995 885.329 o
0 14 13 4287.290 4267.090 405.576 12.808 o
0 14 14 5061.430 5750.250 484.838 8.755 o
0 14 15 3052.740 3162.790 325.461 21.283 o
0 14 16 3030.820 3232.900 318.266 21.921 o
0 14 17 826.485 597.755 127.063 170.668 o
0 14 18 7907.090 8017.020 553.613 5.326 o
0 14 19 2050.670 2327.000 221.323 45.481 o
0 14 20 6586.210 5674.410 384.724 9.634 o
0 15 1 6916.450 7606.080 450.091 7.259 o
0 15 2 909.790 1036.270 261.747 44.053 o
0 15 3 11235.600 13028.000 660.882 2.935 o
0 15 4 466.191 505.015 109.347 245.946 o
0 15 5 1384.400 1591.060 178.520 76.761 o
0 15 6 3250.450 3047.180 248.846 29.317 o
0 15 7 10762.800 12471.900 626.209 3.227 o
0 15 8 65.132 41.975 49.303 1310.170 o
0 15 9 742.431 841.117 119.426 187.693 o
0 15 10 205.828 150.963 87.310 411.541 o
0 15 11 7740.260 7267.450 551.784 5.588 o
0 15 12 132.596 24.754 56.581 987.619 o
0 15 13 6157.930 8125.550 586.171 5.715 o
0 15 14 147.550 153.402 86.090 426.403 o
0 15 15 1648.170 1813.750 205.105 57.597 o
0 15 16 87.828 109.503 65.239 745.614 o
0 15 17 7038.030 6212.900 421.916 8.175 o
0 16 0 10131.800 10203.700 734.085 3.138 o
0 16 1 3648.180 4248.840 280.431 21.664 o
0 16 2 1324.880 1353.900 147.140 106.888 o
0 16 3 2706.720 2713.320 214.554 39.877 o
0 16 4 2177.280 2117.430 293.573 29.686 o
0 16 5 6246.040 6932.740 383.487 9.338 o
0 16 6 4356.410 5053.650 304.806 16.742 o
0 16 7 151.994 132.743 53.589 1078.750 o
0 16 8 2135.220 2180.940 173.201 62.067 o
0 16 9 2488.540 2811.570 196.407 45.710 o
0 16 10 5793.670 5972.690 319.734 12.207 o
0 16 11 1590.630 1386.460 129.618 115.919 o
0 16 12 913.049 807.006 131.087 154.169 o
0 16 13 559.471 581.903 105.723 252.726 o
0 16 14 8121.500 5969.260 404.723 7.625 o
0 17 1 60.163 93.370 38.126 2169.360 o
0 17 2 10504.300 12443.500 556.831 3.594 o
0 17 3 896.849 818.346 96.005 251.087 o
0 17 4 4367.370 4564.260 255.269 20.399 o
0 17 5 490.726 447.776 106.333 259.116 o
0 17 9 95.558 34.144 44.996 1562.570 o
0 17 10 1187.190 964.798 116.210 166.044 o
1 0 2 53520.100 56510.800 3058.400 0.138 o
1 0 3 12183.300 11940.400 904.132 2.133 o
1 0 4 617.629 619.949 120.112 197.635 o
1 0 5 47164.000 45585.100 2554.910 0.192 o
1 0 6 11763.700 10305.400 736.768 2.816 o
1 0 7 5968.010 5401.870 487.033 8.145 o
1 0 8 8527.470 7278.420 622.509 4.609 o
1 0 9 33023.700 31571.300 1982.640 0.361 o
1 0 10 8499.900 8854.510 793.349 3.281 o
1 0 11 11918.900 11170.900 966.383 2.040 o
1 0 12 14135.000 12961.900 647.463 2.460 o
1 0 13 32167.900 31926.700 1791.800 0.399 o
1 0 14 99.186 218.899 107.674 274.293 o
1 0 15 35867.200 40408.000 2808.060 0.222 o
1 0 16 7558.430 7972.150 288.434 8.894 o
1 0 17 591.394 689.635 79.121 396.505 o
1 0 18 8936.670 8783.810 339.756 6.610 o
1 0 19 28556.600 30750.400 1150.630 0.600 o
1 0 20 1922.040 2025.590 118.424 100.354 o
1 0 21 3015.220 3003.970 149.220 49.535 o
1 0 22 9422.840 9801.220 321.621 6.046 o
1 0 23 6832.160 7084.190 256.546 11.066 o
1 0 24 113.871 114.799 49.219 1290.470 o
1 0 25 7257.110 7717.090 316.426 8.976 o
1 0 26 4803.590 4940.900 280.741 16.971 o
1 0 27 2540.730 2347.520 179.094 52.741 o
1 0 28 107.059 79.734 89.979 393.670 o
1 0 29 23338.300 24425.300 1059.360 0.855 o
1 0 30 1251.730 946.283 125.968 145.314 o
1 1 0 19439.000 20690.700 1205.880 0.972 o
1 1 2 26648.400 26850.000 1456.710 0.587 o
1 1 12 14264.100 12664.100 779.204 2.152 o
1 1 13 10905.700 10299.500 663.482 3.283 o
1 1 14 3490.270 3278.510 291.927 22.902 o
1 1 15 12816.400 12158.400 778.228 2.377 o
1 1 16 17744.200 17182.300 550.265 1.837 o
1 1 17 10095.100 9435.510 308.158 5.814 o
1 1 18 6981.380 6988.210 286.743 10.324 o
1 1 19 10621.800 11544.900 367.718 4.617 o
1 1 20 5084.490 5116.550 209.937 19.360 o
1 1 21 2574.760 2721.210 145.019 60.201 o
1 1 22 7132.840 7814.930 283.273 9.604 o
1 1 23 5123.950 5225.110 215.711 18.742 o
1 1 24 3246.920 3001.120 174.082 41.528 o
1 1 25 4263.800 4208.740 247.624 22.004 o
1 1 26 6417.270 7235.610 431.988 8.093 o
1 1 27 5865.590 6235.310 317.236 11.938 o
1 1 28 3634.050 3849.150 225.231 27.873 o
1 1 29 2155.880 2152.750 190.892 55.099 o
1 1 30 4395.650 3890.290 360.214 15.021 o
1 2 0 50646.700 52489.100 2940.610 0.153 o
1 2 1 2422.710 2155.310 168.401 59.528 o
1 2 2 15802.800 13503.600 795.666 1.895 o
1 2 3 55890.500 44795.700 2456.990 0.171 o
1 2 4 17327.400 12891.100 824.322 1.728 o
1 2 5 33391.100 27226.300 1610.720 0.446 o
1 2 6 46810.400 35812.900 2093.000 0.245 o
1 2 7 18890.100 16257.300 1108.440 1.167 o
1 2 8 14806.600 12384.100 931.020 1.797 o
1 2 9 7754.720 6302.770 613.242 5.141 o
1 2 10 37990.000 33626.800 2165.430 0.293 o
1 2 11 5798.600 5651.120 642.874 5.643 o
1 2 12 3029.650 2768.380 219.700 36.099 o
1 2 13 16859.900 16624.600 999.795 1.383 o
1 2 14 42116.500 45388.300 4765.580 0.102 o
1 2 15 1908.240 1774.850 133.589 93.987 o
1 2 16 5562.470 5463.540 199.342 17.532 o
1 2 17 10492.500 9352.300 410.009 4.957 o
1 2 18 14810.600 15027.900 667.471 2.163 o
1 2 19 5783.690 6164.370 272.246 13.490 o
1 2 20 6806.130 7171.380 281.658 10.546 o
1 2 21 10607.100 10917.100 383.317 4.688 o
1 2 22 1715.260 1606.000 132.565 104.187 o
1 2 23 6777.280 7039.860 283.386 10.654 o
1 2 24 12059.200 12446.100 535.969 3.263 o
1 2 25 4797.500 4916.310 284.387 16.837 o
1 2 26 172.676 178.859 66.874 694.461 o
1 2 27 3975.120 4214.580 245.911 23.324 o
1 2 28 11043.200 10739.400 445.220 4.226 o
1 2 29 252.740 276.981 71.116 596.173 o
1 2 30 5568.720 5460.400 438.012 9.565 o
1 2 31 3356.890 3523.850 292.659 22.870 o
1 3 0 22180.700 21827.800 763.502 1.120 o
1 3 3 29331.200 29367.200 1707.420 0.462 o
1 3 4 22221.200 20852.300 1284.410 0.829 o
1 3 5 4170.470 4110.390 402.162 13.225 o
1 3 6 13782.000 12021.700 873.342 2.032 o
1 3 7 42172.100 39855.800 2383.100 0.234 o
1 3 8 8783.280 8550.510 737.012 3.570 o
1 3 9 10266.900 9043.640 797.739 2.937 o
1 3 10 19719.400 16895.700 1276.360 0.977 o
1 3 11 13462.900 12352.000 1071.130 1.644 o
1 3 12 17145.600 16683.900 1321.350 1.035 o
1 3 13 19366.500 19597.400 966.215 1.186 o
1 3 14 6461.270 6240.420 355.006 10.112 o
1 3 15 5063.090 4880.560 190.697 20.886 o
1 3 16 10787.300 10762.500 340.471 4.859 o
1 3 17 13185.600 12908.800 375.826 3.397 o
1 3 18 7047.920 7163.820 315.866 9.574 o
1 3 19 1682.250 1876.560 130.104 102.696 o
1 3 20 3916.440 3895.550 199.416 28.800 o
1 3 21 21747.100 23201.800 695.835 1.146 o
1 3 22 560.923 619.565 85.068 363.651 o
1 3 23 5946.100 6133.680 274.351 13.124 o
1 3 24 5408.870 5513.300 307.696 13.735 o
1 3 25 5023.190 5173.680 290.399 15.652 o
1 3 26 1009.520 884.270 114.144 184.073 o
1 3 27 7918.560 8304.450 478.741 6.022 o
1 3 28 3489.130 3581.160 247.362 26.897 o
1 3 29 1212.230 1087.740 118.051 157.496 o
1 3 30 2865.210 2436.140 251.077 32.799 o
1 3 31 5721.310 4482.680 335.582 13.110 o
1 4 0 29556.400 32463.400 1439.580 0.498 o
1 4 1 7993.180 6257.040 3129.010 0.319 o
1 4 4 19319.500 20723.600 1340.250 0.883 o
1 4 5 20474.100 18778.200 1260.750 0.931 o
1 4 6 7184.480 6696.640 617.754 5.234 o
1 4 7 8728.650 8886.700 771.521 3.352 o
1 4 8 15160.000 14935.300 1145.150 1.349 o
1 4 9 30887.700 28273.900 1911.180 0.407 o
1 4 10 17329.300 15406.100 744.563 1.725 o
1 4 11 15224.000 14106.200 1114.110 1.410 o
1 4 12 8025.660 6769.370 291.783 9.005 o
1 4 13 11510.800 12344.100 885.675 2.234 o
1 4 14 2932.830 2589.110 152.995 52.912 o
1 4 15 8203.820 8472.560 267.404 8.148 o
1 4 16 8034.430 7963.060 253.649 8.790 o
1 4 17 3104.260 3085.030 150.189 47.509 o
1 4 18 12199.200 12996.500 433.069 3.504 o
1 4 19 12012.100 12438.000 424.117 3.679 o
1 4 20 9437.090 9813.030 362.820 5.728 o
1 4 21 3796.410 3798.430 198.793 29.958 o
1 4 22 5834.120 5782.930 257.007 14.283 o
1 4 23 7965.090 7180.640 459.276 6.559 o
1 4 24 9745.290 10437.100 467.170 4.686 o
1 4 25 6096.460 6353.420 394.526 9.582 o
1 4 26 5309.100 5842.520 360.875 11.822 o
1 4 27 1883.380 1710.690 167.675 73.317 o
1 4 28 3755.970 3528.850 236.994 26.810 o
1 4 29 4739.590 4664.900 262.942 18.510 o
1 4 30 1006.830 882.854 147.305 122.979 o
1 5 0 58.323 13.729 66.145 731.040 o
1 5 1 5844.230 6051.780 1366.650 1.578 o
1 5 2 42208.600 33294.600 13660.800 0.017 o
1 5 5 18625.400 17874.200 1278.550 0.997 o
1 5 6 38590.400 36791.500 2314.930 0.265 o
1 5 7 3419.500 3616.410 475.692 11.320 o
1 5 8 37812.000 34997.700 2480.710 0.256 o
1 5 9 11346.600 11089.300 586.844 3.418 o
1 5 10 1907.330 1833.220 164.081 73.665 o
1 5 11 5670.640 5278.980 309.187 13.398 o
1 5 12 24718.900 21500.300 1064.680 0.855 o
1 5 13 4222.720 4095.240 166.195 29.300 o
1 5 14 3406.940 3251.240 138.046 44.683 o
1 5 15 7750.760 7369.110 335.893 8.330 o
1 5 16 11173.600 11309.500 348.451 4.512 o
1 5 17 2888.760 2880.740 136.660 55.593 o
1 5 18 12450.100 12567.400 424.113 3.523 o
1 5 19 4851.250 4674.640 219.822 20.573 o
1 5 20 9672.290 10351.800 374.764 5.351 o
1 5 21 9.736 -49.310 52.738 1152.210 o
1 5 22 29930.300 30089.400 1317.470 0.539 o
1 5 23 3330.040 3487.910 280.475 24.242 o
1 5 24 496.341 503.857 109.269 244.573 o
1 5 25 3591.610 3567.870 266.462 24.447 o
1 5 26 15026.300 13723.200 657.548 2.243 o
1 5 27 1431.900 1287.810 137.116 115.444 o
1 5 28 1745.060 1656.680 143.683 93.122 o
1 5 29 4415.450 4175.140 351.922 15.132 o
1 5 30 5723.490 4312.690 329.607 13.479 o
1 6 0 5520.400 5764.770 429.559 9.672 o
1 6 1 20796.300 23651.300 3333.140 0.241 o
1 6 2 5554.970 5573.550 603.243 6.301 o
1 6 3 11564.200 8731.960 900.535 2.394 o
1 6 5 27041.900 20923.100 12833.300 0.019 o
1 6 6 5824.880 5471.100 396.431 10.354 o
1 6 7 7701.400 7789.120 460.119 6.523 o
1 6 8 11381.400 10827.700 615.724 3.319 o
1 6 9 11104.800 12126.200 615.777 3.230 o
1 6 10 6778.250 6738.690 464.520 7.455 o
1 6 11 6059.180 5408.510 366.155 10.909 o
1 6 12 6741.110 6549.870 464.571 7.551 o
1 6 13 7903.320 7625.040 281.104 8.794 o
1 6 14 2468.780 2287.280 153.218 63.322 o
1 6 15 10762.700 10394.300 330.898 5.014 o
1 6 16 8835.710 8617.450 291.283 7.216 o
1 6 17 1891.820 1780.630 112.702 111.289 o
1 6 18 5140.720 5235.350 263.662 16.462 o
1 6 19 7821.160 8276.340 352.358 7.602 o
1 6 20 6683.550 6745.170 310.173 10.456 o
1 6 21 7606.270 8532.710 600.732 4.900 o
1 6 22 2699.340 2949.000 254.942 31.662 o
1 6 23 7945.710 7880.660 457.644 6.369 o
1 6 24 8472.120 8705.130 705.185 3.818 o
1 6 25 3766.440 3739.160 265.398 23.480 o
1 6 26 4680.570 4136.440 268.328 19.224 o
1 6 27 3631.650 3091.460 209.224 32.204 o
1 6 28 3458.040 2820.470 266.990 26.581 o
1 6 29 4673.270 4012.840 321.559 16.336 o
1 7 0 14727.600 15082.300 855.828 1.817 o
1 7 1 22733.400 25041.200 1743.270 0.570 o
1 7 2 10636.900 11241.900 1141.370 1.730 o
1 7 3 39085.300 49584.500 3127.300 0.175 o
1 7 4 6968.100 8166.940 492.667 6.452 o
1 7 5 5926.420 5763.650 851.759 3.614 o
1 7 6 5413.280 4482.100 2342.790 0.571 o
1 7 7 24403.200 24542.800 674.643 0.985 o
1 7 8 2006.380 2032.630 168.176 67.781 o
1 7 9 702.836 756.580 105.327 236.970 o
1 7 10 14655.800 15198.000 824.195 1.875 o
1 7 11 12423.500 11885.900 827.757 2.311 o
1 7 12 4350.540 4420.040 225.524 22.832 o
1 7 13 15631.900 15095.800 638.579 2.101 o
1 7 14 5719.500 5302.510 201.389 17.206 o
1 7 15 3921.020 3740.410 165.211 33.027 o
1 7 16 3191.320 3191.270 191.007 38.092 o
1 7 17 24467.100 24175.300 807.843 0.934 o
1 7 18 5159.480 4958.300 254.329 17.229 o
1 7 19 681.716 710.622 128.971 169.842 o
1 7 20 3814.390 4174.620 308.319 19.135 o
1 7 21 16455.800 16594.800 799.336 1.675 o
1 7 22 266.924 425.412 118.588 220.398 o
1 7 23 2579.240 2326.170 210.710 43.591 o
1 7 24 4586.880 4375.610 436.061 11.222 o
1 7 25 9486.970 9559.020 482.553 4.885 o
1 7 26 1769.940 1587.900 143.393 93.625 o
1 7 27 7423.800 6704.560 333.329 9.090 o
1 7 28 3667.170 3087.550 280.343 23.730 o
1 8 0 43593.700 46796.300 2115.060 0.232 o
1 8 1 6595.300 7307.830 564.001 5.973 o
1 8 2 1672.380 1647.070 338.752 25.096 o
1 8 3 20659.500 22498.100 925.432 1.078 o
1 8 4 8928.470 9817.010 512.748 4.848 o
1 8 5 7638.920 8413.270 1023.450 2.393 o
1 8 6 8370.200 8879.260 1565.480 1.148 o
1 8 7 7843.080 8060.430 637.378 4.582 o
1 8 8 5011.900 5370.160 385.457 11.792 o
1 8 9 2984.720 2806.360 260.308 29.730 o
1 8 10 10150.900 10171.200 479.278 4.498 o
1 8 11 8228.100 8598.100 450.464 6.055 o
1 8 12 4096.030 3639.820 331.558 17.541 o
1 8 13 6201.670 5502.110 361.387 10.781 o
1 8 14 19895.300 19149.700 653.049 1.436 o
1 8 15 4436.280 4371.620 201.296 24.333 o
1 8 16 12993.400 13346.000 521.237 2.979 o
1 8 17 3290.610 3530.350 350.974 18.175 o
1 8 18 8169.210 7979.900 609.401 4.721 o
1 8 19 3899.200 4149.710 306.378 19.067 o
1 8 20 8831.260 8510.870 654.458 4.085 o
1 8 21 5003.590 5604.170 379.298 11.845 o
1 8 22 1587.330 1635.770 171.700 77.206 o
1 8 23 4350.030 4493.280 293.917 18.119 o
1 8 24 6795.830 6724.190 368.650 9.144 o
1 8 25 2283.350 1909.880 163.889 65.854 o
1 8 26 143.244 105.113 83.895 450.242 o
1 8 27 3224.490 2715.260 256.442 29.289 o
1 8 28 9242.070 7095.880 460.572 5.803 o
1 9 0 8085.730 8179.560 538.850 5.354 o
1 9 1 5478.140 5507.510 495.326 8.297 o
1 9 2 25266.100 26949.100 1453.900 0.612 o
1 9 3 8161.740 8659.790 603.237 4.656 o
1 9 4 6806.970 7071.390 427.698 7.906 o
1 9 5 7214.080 7038.670 428.179 7.578 o
1 9 6 6487.950 6898.830 475.357 7.430 o
1 9 7 7372.510 8050.580 426.930 7.084 o
1 9 8 5484.520 5947.120 384.674 10.800 o
1 9 9 7101.430 7250.300 594.679 5.405 o
1 9 10 4763.860 4661.740 420.305 11.392 o
1 9 11 8109.140 8548.840 505.632 5.578 o
1 9 12 8500.550 7910.870 486.407 5.731 o
1 9 13 10718.200 9445.320 643.013 3.525 o
1 9 14 2724.280 2550.580 209.692 41.495 o
1 9 15 10298.700 9842.800 594.821 3.836 o
1 9 16 9118.770 8098.690 531.297 4.985 o
1 9 17 8285.320 7969.740 425.613 6.485 o
1 9 18 10656.300 11312.400 591.546 3.548 o
1 9 19 3455.740 3580.110 271.134 24.514 o
1 9 20 2882.750 2747.690 232.786 34.886 o
1 9 21 2845.620 3058.630 236.576 33.464 o
1 9 22 6545.180 6915.810 385.880 8.978 o
1 9 23 1894.470 2564.540 297.292 29.304 o
1 9 24 2612.590 2669.710 309.426 25.009 o
1 9 25 2693.190 2337.490 251.077 34.075 o
1 9 26 7129.950 6638.720 470.083 7.153 o
1 9 27 3643.390 2823.060 232.420 29.909 o
1 10 0 7891.070 8267.600 572.021 5.104 o
1 10 1 20445.100 22333.000 1486.950 0.747 o
1 10 2 7510.040 7958.040 477.747 6.375 o
1 10 3 800.112 867.800 144.589 133.134 o
1 10 4 1615.020 1858.930 211.861 54.926 o
1 10 5 24272.500 25472.300 1079.750 0.798 o
1 10 6 2196.930 2127.000 269.777 33.776 o
1 10 7 222.361 212.571 78.979 495.938 o
1 10 8 4951.900 4978.220 355.657 13.264 o
1 10 9 13201.500 13956.400 631.701 2.572 o
1 10 10 1029.490 1099.600 163.117 100.803 o
1 10 11 5802.400 5622.440 922.911 3.186 o
1 10 12 5261.600 4779.280 408.936 11.091 o
1 10 13 8893.410 8760.490 668.420 3.941 o
1 10 14 1114.060 974.435 138.041 131.417 o
1 10 15 14772.700 15297.500 744.355 2.004 o
1 10 16 4770.620 4725.010 325.652 15.127 o
1 10 17 652.447 666.574 118.585 199.273 o
1 10 18 4582.720 4816.380 320.743 15.671 o
1 10 19 9709.150 10784.600 550.024 4.126 o
1 10 20 1630.330 1504.690 157.781 87.325 o
1 10 21 1571.030 1722.670 159.391 84.990 o
1 10 22 3173.620 3233.360 272.477 26.278 o
1 10 23 6523.280 6487.150 500.934 7.133 o
1 10 24 31.351 10.487 80.481 494.584 o
1 10 25 4420.300 4236.720 331.558 16.118 o
1 11 0 939.831 551.296 347.044 25.948 o
1 11 1 7138.710 7516.990 477.801 6.744 o
1 11 2 8650.660 9055.180 536.645 4.937 o
1 11 3 11364.500 12228.900 910.455 2.189 o
1 11 4 3974.370 4360.080 340.333 16.470 o
1 11 5 4136.490 4096.900 331.609 16.911 o
1 11 6 5766.620 6234.090 463.197 8.464 o
1 11 7 2324.540 2467.270 297.914 27.849 o
1 11 8 12512.000 13059.300 1170.450 1.509 o
1 11 9 4601.030 4365.630 410.257 12.139 o
1 11 10 2082.630 1995.360 264.681 35.694 o
1 11 11 4335.950 4305.290 401.464 12.885 o
1 11 12 10896.300 11373.600 734.330 2.884 o
1 11 13 5709.010 5593.580 338.927 12.079 o
1 11 14 2871.150 2768.390 233.107 34.838 o
1 11 15 2939.440 3046.380 246.134 31.422 o
1 11 16 3964.350 4715.180 313.289 17.681 o
1 11 17 5502.650 5679.460 347.340 12.077 o
1 11 18 1713.410 1820.170 174.101 71.820 o
1 11 19 4067.730 4418.850 279.270 20.039 o
1 11 20 3391.800 3818.660 241.444 27.455 o
1 11 21 2340.830 2236.520 255.345 35.577 o
1 11 22 4419.390 4737.900 390.699 12.898 o
1 11 23 3673.900 4046.250 331.558 18.064 o
1 11 24 843.644 792.129 113.039 200.633 o
1 12 0 10963.600 12749.300 731.823 2.761 o
1 12 1 1862.010 1869.330 194.696 59.162 o
1 12 2 309.506 209.205 256.320 48.517 o
1 12 3 5589.740 6231.520 510.911 7.656 o
1 12 4 9772.170 10611.100 945.775 2.344 o
1 12 5 2760.150 3046.760 333.649 21.441 o
1 12 6 11169.300 12975.000 1416.220 1.208 o
1 12 7 5199.400 5490.860 809.628 4.074 o
1 12 8 5194.150 5892.320 673.054 5.425 o
1 12 9 2426.010 2593.550 302.520 26.632 o
1 12 10 22563.900 24445.800 1287.990 0.768 o
1 12 11 3014.830 2815.130 354.605 19.258 o
1 12 12 83.232 19.267 94.382 359.053 o
1 12 13 3346.680 3490.130 289.122 23.307 o
1 12 14 12445.000 12673.200 623.132 2.857 o
1 12 15 1038.610 1264.510 149.057 114.364 o
1 12 16 921.039 874.934 119.572 176.721 o
1 12 17 3282.630 3755.300 336.679 18.994 o
1 12 18 8356.600 8289.520 417.884 6.415 o
1 12 19 871.508 779.448 156.450 115.348 o
1 12 20 4933.320 5164.210 414.722 11.072 o
1 12 21 3658.320 3648.360 312.169 20.036 o
1 12 22 939.396 813.347 124.746 165.804 o
1 12 23 1785.230 1389.030 149.012 91.590 o
1 13 0 2206.990 2489.170 246.344 37.502 o
1 13 1 1730.680 1904.790 202.108 57.417 o
1 13 2 1061.670 862.425 137.776 135.705 o
1 13 3 5309.410 5881.070 366.526 11.617 o
1 13 4 4320.030 5084.870 905.047 3.495 o
1 13 5 568.913 904.803 212.787 67.546 o
1 13 6 3746.770 4387.690 466.913 10.998 o
1 13 7 18428.500 21317.400 1411.590 0.854 o
1 13 8 5956.610 6688.710 601.292 5.919 o
1 13 9 5485.780 6096.080 558.490 6.917 o
1 13 10 2955.640 3306.920 378.383 17.106 o
1 13 11 7497.930 7523.770 620.924 4.937 o
1 13 12 1959.220 1679.780 170.345 70.732 o
1 13 13 5548.940 5531.410 332.597 12.598 o
1 13 14 3473.490 3734.080 251.675 26.130 o
1 13 15 2552.240 2715.010 225.713 38.737 o
1 13 16 2790.400 2912.130 199.891 41.377 o
1 13 17 4096.720 3899.550 353.995 15.918 o
1 13 18 3491.200 3158.400 298.024 22.525 o
1 13 19 831.930 823.590 131.574 156.119 o
1 13 20 3087.750 3004.020 259.125 28.885 o
1 13 21 6818.640 6477.510 423.501 8.224 o
1 14 0 2823.780 3287.020 271.000 27.883 o
1 14 1 1750.780 2300.070 353.141 22.537 o
1 14 2 5592.120 6059.040 391.926 10.399 o
1 14 3 3028.830 3067.720 259.259 29.002 o
1 14 4 2587.300 2841.450 373.689 18.520 o
1 14 5 11377.200 11753.200 697.076 2.900 o
1 14 6 5078.910 4873.270 335.634 13.928 o
1 14 7 1847.370 2220.060 302.658 29.191 o
1 14 8 5241.490 5420.160 497.642 8.453 o
1 14 9 9297.050 9911.740 743.109 3.288 o
1 14 10 4146.150 3875.530 388.748 14.051 o
1 14 11 6883.830 7021.030 379.640 8.690 o
1 14 12 1973.650 1929.580 162.815 72.078 o
1 14 13 2787.130 3222.470 335.643 20.963 o
1 14 14 3279.450 3326.310 322.778 20.678 o
1 14 15 3639.110 3844.190 341.069 17.742 o
1 14 16 1862.350 2039.340 221.079 48.450 o
1 14 17 2195.580 1991.300 209.373 49.295 o
1 14 18 2968.250 2449.430 222.786 37.182 o
1 15 0 1.606 43.383 57.278 976.535 o
1 15 1 3020.290 3445.910 256.279 28.497 o
1 15 2 7804.550 8476.480 465.298 6.186 o
1 15 3 1299.940 1208.250 147.226 109.702 o
1 15 4 2103.470 2254.970 387.163 18.676 o
1 15 5 3404.460 3557.430 257.981 26.179 o
1 15 6 4804.530 5134.820 322.138 14.784 o
1 15 7 1430.440 1400.750 150.741 99.641 o
1 15 8 6834.710 7585.270 408.412 7.979 o
1 15 9 3401.470 3616.150 190.121 34.616 o
1 15 10 198.294 183.436 45.205 1444.690 o
1 15 11 1587.660 1537.380 142.436 100.674 o
1 15 12 7855.250 7235.860 370.891 7.792 o
1 15 13 564.871 485.410 75.591 453.297 o
1 15 14 189.369 58.776 61.214 833.151 o
1 15 15 1328.400 1038.940 139.379 120.815 o
1 15 16 5460.820 3764.440 277.538 16.943 o
1 16 0 1206.230 1044.690 118.956 157.380 o
1 16 1 6402.550 7060.150 376.454 9.239 o
1 16 2 1317.070 1093.320 171.571 87.422 o
1 16 3 1958.930 1849.130 160.396 74.502 o
1 16 4 2565.220 2667.540 195.545 45.882 o
1 16 5 5016.920 4906.440 282.901 16.345 o
1 16 6 2648.610 2578.190 182.928 48.776 o
1 16 7 638.730 700.900 88.570 324.401 o
1 16 8 2923.990 2964.890 190.860 41.728 o
1 16 9 2228.720 2114.830 151.411 70.621 o
1 16 10 3814.490 3717.740 303.024 20.187 o
1 16 11 423.755 330.826 80.359 446.399 o
1 16 12 2118.460 1619.870 160.840 73.334 o
1 17 7 4779.320 3161.320 242.663 22.412 o
2 0 1 2944.540 3347.650 416.063 14.738 o
2 0 2 4021.090 3811.660 253.089 23.375 o
2 0 3 46516.800 42079.200 2310.480 0.216 o
2 0 4 4862.230 4130.620 470.693 9.973 o
2 0 5 11.483 11.584 48.776 1346.730 o
2 0 6 68.623 72.311 73.409 592.223 o
2 0 7 23521.600 19063.100 1238.430 0.842 o
2 0 8 3782.680 3308.990 397.894 14.581 o
2 0 9 5271.840 5594.620 643.544 5.832 o
2 0 10 885.983 800.453 117.292 186.357 o
2 0 11 22045.600 22595.000 1340.010 0.780 o
2 0 12 902.437 920.777 160.596 108.078 o
2 0 13 24241.500 24352.100 1699.130 0.568 o
2 0 14 10402.900 10797.700 1588.220 1.054 o
2 0 15 11562.000 11863.400 544.279 3.436 o
2 0 16 4224.040 3560.450 383.444 14.437 o
2 0 17 17347.600 17561.500 884.744 1.455 o
2 0 18 2244.070 1970.690 164.109 65.918 o
2 0 19 1684.140 1708.220 146.201 92.168 o
2 0 20 4388.470 4981.400 311.432 16.402 o
2 0 21 12399.400 13192.900 504.388 3.190 o
2 0 22 789.790 917.692 90.871 278.694 o
2 0 23 2468.530 2744.550 193.173 47.136 o
2 0 24 1504.330 1712.580 144.757 98.482 o
2 0 25 5634.420 5924.150 220.772 15.833 o
2 0 26 142.292 123.895 102.309 303.673 o
2 0 27 12690.400 12730.000 856.027 2.154 o
2 0 28 5761.020 5700.260 451.304 8.955 o
2 1 0 34172.700 27130.600 13889.200 0.016 o
2 1 1 14819.100 15489.000 2282.980 0.511 o
2 1 2 11800.200 12378.300 1066.010 1.771 o
2 1 3 9468.430 9318.370 629.460 3.950 o
2 1 11 9380.200 10086.800 684.455 3.557 o
2 1 12 3454.100 3564.220 332.290 19.141 o
2 1 13 15124.700 14838.200 961.262 1.618 o
2 1 14 20141.900 18724.800 1180.760 1.000 o
2 1 15 13934.700 13320.200 629.372 2.507 o
2 1 16 8885.650 8229.310 736.280 3.587 o
2 1 17 4354.170 4396.680 351.312 15.067 o
2 1 18 17063.300 17111.800 839.614 1.548 o
2 1 19 3487.680 3279.370 215.554 31.689 o
2 1 20 5936.190 6156.600 315.766 11.928 o
2 1 21 3644.260 3995.120 241.953 25.694 o
2 1 22 2024.510 2127.870 126.885 89.185 o
2 1 23 3454.440 3842.940 178.347 34.871 o
2 1 24 7869.340 8291.490 284.050 8.414 o
2 1 25 3948.410 3923.380 279.376 21.268 o
2 1 26 1733.110 1563.050 164.505 79.701 o
2 1 27 2152.170 2445.410 279.367 31.503 o
2 1 28 8189.960 8526.610 602.389 4.676 o
2 2 0 4035.030 3287.530 1067.470 2.656 o
2 2 1 5814.500 6363.760 348.921 11.049 o
2 2 2 31700.800 30748.600 1245.420 0.520 o
2 2 13 5382.640 4710.100 420.331 10.641 o
2 2 14 1465.200 1424.180 150.160 98.897 o
2 2 15 4337.000 4337.240 589.524 7.358 o
2 2 16 24414.500 24454.100 1048.060 0.824 o
2 2 17 2674.590 2369.280 207.336 43.333 o
2 2 18 8975.920 8800.070 329.974 6.664 o
2 2 19 4733.720 4740.950 255.726 18.814 o
2 2 20 5794.460 6058.740 299.818 12.728 o
2 2 21 4783.120 4475.700 265.118 18.547 o
2 2 22 7806.180 8341.350 457.822 6.310 o
2 2 23 4110.420 3807.790 236.910 24.400 o
2 2 24 1382.950 1207.040 154.437 99.975 o
2 2 25 2272.530 2354.300 207.641 47.227 o
2 2 26 14301.400 13626.400 646.929 2.382 o
2 2 27 2580.510 2559.540 281.074 29.138 o
2 2 28 3439.910 3577.630 321.193 20.028 o
2 2 29 1929.360 2042.390 209.983 51.528 o
2 3 0 2359.980 1526.920 251.354 38.397 o
2 3 1 29859.400 26447.100 14369.700 0.015 o
2 3 2 3981.430 4590.350 512.397 9.304 o
2 3 6 15081.100 16452.100 944.800 1.585 o
2 3 7 148.005 190.080 43.749 1573.490 o
2 3 8 18872.800 20946.400 843.170 1.281 o
2 3 9 29856.600 30136.300 1575.600 0.480 o
2 3 10 11434.000 11794.300 725.672 2.784 o
2 3 12 7159.510 6252.410 506.178 6.730 o
2 3 13 9205.820 9397.640 674.456 3.740 o
2 3 14 3933.060 3491.170 348.386 17.008 o
2 3 15 18004.600 17326.100 779.568 1.536 o
2 3 16 4442.390 4527.970 280.145 18.632 o
2 3 17 1079.840 1032.740 89.332 241.358 o
2 3 18 2953.160 3375.730 219.416 34.485 o
2 3 19 17587.400 17302.800 522.042 1.881 o
2 3 20 2734.480 2936.470 171.033 48.572 o
2 3 21 3100.960 2884.240 168.714 44.896 o
2 3 22 5609.820 5748.100 300.208 13.365 o
2 3 23 11396.100 11989.000 830.297 2.431 o
2 3 24 477.437 491.512 79.005 437.267 o
2 3 25 11395.200 11408.400 460.367 3.909 o
2 3 26 3527.050 3355.570 238.487 28.309 o
2 3 27 1577.390 1819.730 225.591 50.268 o
2 3 28 2230.630 2074.340 223.762 44.343 o
2 3 29 7457.720 7828.620 518.372 5.961 o
2 4 0 4004.810 4135.630 197.312 27.720 o
2 4 1 6983.400 7615.620 314.266 9.401 o
2 4 2 24151.900 27165.900 922.577 0.841 o
2 4 3 31396.400 34631.600 1344.030 0.475 o
2 4 4 7228.700 7639.800 348.388 8.541 o
2 4 5 6761.790 7045.800 273.000 10.883 o
2 4 6 10597.700 11674.900 538.701 3.762 o
2 4 7 30899.200 33720.700 1845.270 0.393 o
2 4 8 8321.160 7446.820 508.251 5.723 o
2 4 9 16304.900 17607.900 1043.690 1.335 o
2 4 10 5365.400 5386.750 398.869 10.896 o
2 4 11 16694.000 17137.200 1019.550 1.354 o
2 4 13 12573.400 11190.900 759.083 2.538 o
2 4 14 3411.910 3088.810 228.239 31.062 o
2 4 15 7634.990 7194.930 334.824 8.558 o
2 4 16 3205.800 3119.960 187.238 38.946 o
2 4 17 5718.890 5295.000 281.580 14.254 o
2 4 18 6598.000 6939.370 280.727 11.067 o
2 4 19 1697.550 2001.420 136.987 94.524 o
2 4 20 4669.640 5159.210 268.875 17.650 o
2 4 21 14347.900 15318.600 605.717 2.332 o
2 4 22 11319.500 11454.600 642.276 3.152 o
2 4 23 4246.450 4397.150 246.224 21.801 o
2 4 24 3492.780 3419.780 204.469 32.671 o
2 4 25 3799.740 3670.870 258.113 24.159 o
2 4 26 5392.390 6175.340 493.861 8.146 o
2 4 27 5600.120 5534.910 436.305 9.539 o
2 4 28 2097.720 1808.510 199.374 54.794 o
2 4 29 297.162 256.686 64.995 696.595 o
2 5 0 31568.800 32209.900 1098.880 0.540 o
2 5 1 6250.440 6771.270 296.914 11.395 o
2 5 2 480.019 599.635 69.036 531.433 o
2 5 3 5271.070 5570.800 321.991 13.429 o
2 5 4 27909.800 27203.400 14673.400 0.015 o
2 5 8 7780.020 7220.260 508.860 6.062 o
2 5 9 3797.200 3909.070 327.412 18.210 o
2 5 10 23687.000 24114.000 1401.100 0.694 o
2 5 11 5561.950 5840.490 434.842 9.462 o
2 5 12 1015.750 992.479 175.961 89.732 o
2 5 13 1295.690 1210.390 143.529 113.994 o
2 5 14 12055.500 10560.500 424.155 3.982 o
2 5 15 759.732 760.674 85.772 318.587 o
2 5 16 4315.040 4575.160 222.559 22.861 o
2 5 17 1617.800 1695.560 123.772 114.619 o
2 5 18 13355.800 13945.200 458.299 2.997 o
2 5 19 253.581 247.847 66.452 680.132 o
2 5 20 15840.100 16779.100 649.934 1.950 o
2 5 21 3908.410 4056.710 238.890 24.585 o
2 5 22 1743.670 1790.800 150.544 86.276 o
2 5 23 1304.250 1402.520 127.602 130.035 o
2 5 24 18986.400 20626.800 899.340 1.235 o
2 5 25 1036.540 889.804 167.181 98.572 o
2 5 26 318.355 346.801 102.187 292.819 o
2 5 27 3293.880 3349.720 298.268 22.843 o
2 5 28 7369.400 6938.210 467.888 6.919 o
2 6 0 2900.660 2630.390 202.559 41.093 o
2 6 1 7090.670 7800.030 625.692 4.987 o
2 6 2 10897.600 13022.100 2083.790 0.645 o
2 6 3 24644.900 29360.700 1549.350 0.571 o
2 6 4 3436.540 2993.040 811.457 4.520 o
2 6 9 5766.070 5146.740 904.132 3.331 o
2 6 10 2884.950 2578.880 185.831 45.286 o
2 6 11 9529.900 9506.870 469.834 4.969 o
2 6 12 3123.600 3134.030 404.235 15.323 o
2 6 13 9897.310 9844.740 446.961 4.882 o
2 6 14 6376.950 6116.230 368.470 9.987 o
2 6 15 3221.600 3207.380 169.972 41.456 o
2 6 16 4068.380 4022.460 220.849 25.509 o
2 6 17 13060.000 13537.700 612.888 2.686 o
2 6 18 5962.880 6124.750 253.027 13.731 o
2 6 19 1827.150 1739.890 126.583 102.884 o
2 6 20 4634.030 4983.340 310.808 15.851 o
2 6 21 14171.800 15650.100 605.081 2.335 o
2 6 22 6996.390 7346.920 369.209 8.591 o
2 6 23 3492.050 3437.600 256.724 26.190 o
2 6 24 1879.840 1905.090 236.566 44.117 o
2 6 25 5855.600 5473.450 443.256 9.157 o
2 6 26 4982.150 4584.860 372.042 12.899 o
2 6 27 4065.460 4072.960 319.364 17.862 o
2 6 28 2270.270 2116.530 182.424 56.907 o
2 7 0 4230.680 5229.020 508.469 9.003 o
2 7 1 24248.200 25248.100 1459.760 0.646 o
2 7 2 3944.710 4066.460 472.545 10.769 o
2 7 3 12834.300 14317.700 1439.270 1.104 o
2 7 4 3733.450 3722.180 472.655 11.109 o
2 7 5 29421.900 32586.900 1752.960 0.432 o
2 7 6 3407.790 3881.470 289.822 22.336 o
2 7 7 257.392 212.489 119.075 221.732 o
2 7 8 6139.870 4832.560 1845.460 0.901 o
2 7 9 18623.000 13778.600 6918.940 0.065 o
2 7 10 1509.340 1308.260 113.721 141.398 o
2 7 11 4405.590 4006.860 379.506 13.968 o
2 7 12 8797.500 9200.860 403.172 5.981 o
2 7 13 4127.660 4276.610 290.319 19.314 o
2 7 14 3276.340 3249.790 187.764 37.612 o
2 7 15 13475.300 14022.000 479.594 2.906 o
2 7 16 7275.280 8054.900 375.317 7.884 o
2 7 17 1402.700 1297.320 112.363 149.928 o
2 7 18 852.289 892.400 99.964 237.415 o
2 7 19 19878.500 20362.200 738.085 1.322 o
2 7 20 2253.540 2440.770 169.946 59.374 o
2 7 21 1673.420 1816.500 165.855 77.473 o
2 7 22 1667.390 1644.080 209.617 56.398 o
2 7 23 10403.900 10961.000 537.703 3.938 o
2 7 25 5737.410 5687.090 433.866 9.389 o
2 7 26 1563.590 1601.940 178.400 73.755 o
2 7 27 3288.970 3202.420 247.540 28.871 o
2 8 0 321.849 313.819 66.530 653.668 o
2 8 1 9337.430 10108.900 559.486 4.309 o
2 8 2 29147.200 27955.900 1363.350 0.560 o
2 8 3 3931.280 3289.420 295.590 21.081 o
2 8 4 5205.030 5074.770 342.155 13.258 o
2 8 5 4120.860 4204.070 308.168 18.262 o
2 8 6 10284.400 11584.400 595.112 3.594 o
2 8 7 3554.720 3316.590 380.562 15.918 o
2 8 8 13336.200 12588.600 671.968 2.558 o
2 8 9 2436.360 2226.730 320.949 24.803 o
2 8 10 3020.760 2319.320 619.461 7.629 o
2 8 11 1664.860 1554.200 156.083 87.178 o
2 8 12 11566.800 12156.800 1489.330 1.118 o
2 8 13 3701.130 3620.430 270.221 23.533 o
2 8 14 3570.390 3504.170 180.735 34.997 o
2 8 15 7707.730 7476.300 291.366 8.969 o
2 8 16 10445.300 11285.600 552.802 3.798 o
2 8 17 1816.030 1915.930 143.622 87.495 o
2 8 18 9931.360 10020.000 594.111 3.922 o
2 8 19 4216.370 4630.950 244.676 21.569 o
2 8 20 2671.110 2708.260 224.910 38.028 o
2 8 21 2811.320 2798.390 221.972 37.206 o
2 8 22 8970.830 8916.800 593.914 4.404 o
2 8 23 1541.910 1549.020 212.665 56.840 o
2 8 25 1488.610 1446.220 167.913 83.532 o
2 8 26 10571.700 9685.900 591.170 3.799 o
2 9 0 21061.000 21815.100 824.469 1.143 o
2 9 1 4964.930 4947.110 274.567 16.828 o
2 9 2 5971.320 6086.800 396.484 9.825 o
2 9 3 3723.190 3611.800 290.176 21.688 o
2 9 4 16877.000 17726.500 1042.830 1.300 o
2 9 5 11573.700 12273.500 854.778 2.317 o
2 9 6 5044.470 4870.460 350.844 13.385 o
2 9 7 2246.560 2341.000 239.190 39.327 o
2 9 8 5715.130 5688.320 391.768 10.479 o
2 9 9 5238.680 4733.200 350.192 13.193 o
2 9 10 7421.380 6723.560 713.477 4.268 o
2 9 11 8213.420 8715.020 825.855 3.171 o
2 9 12 1357.570 1197.460 196.996 68.531 o
2 9 13 3077.090 2926.250 310.710 22.989 o
2 9 14 12695.200 12213.800 518.971 3.191 o
2 9 15 5502.020 5050.470 268.693 15.543 o
2 9 16 6781.620 6886.070 270.287 11.034 o
2 9 17 5276.030 5346.920 343.808 12.839 o
2 9 18 5691.440 6467.060 382.189 10.281 o
2 9 19 3707.050 3677.640 406.308 13.992 o
2 9 20 9987.300 10477.600 643.056 3.578 o
2 9 21 422.203 531.541 131.209 176.094 o
2 9 22 776.029 828.712 146.085 131.956 o
2 9 23 1566.950 1700.470 198.398 62.216 o
2 9 24 8751.270 8775.250 564.709 4.728 o
2 9 25 1948.590 1532.190 145.842 87.578 o
2 10 0 7133.440 6886.380 488.190 6.805 o
2 10 1 3974.950 3756.010 245.188 24.398 o
2 10 2 1458.830 1258.250 138.368 113.602 o
2 10 3 17783.800 18413.300 856.311 1.426 o
2 10 4 6260.040 6257.640 412.810 9.060 o
2 10 5 880.629 934.074 148.120 124.625 o
2 10 6 1345.450 1417.510 180.270 77.652 o
2 10 7 14736.500 14954.500 732.722 2.050 o
2 10 8 3381.600 3052.430 278.911 25.062 o
2 10 9 1314.280 1212.280 172.991 85.247 o
2 10 10 2001.680 1804.660 208.058 52.690 o
2 10 11 13389.300 13064.300 898.964 1.962 o
2 10 12 676.665 724.594 102.770 250.256 o
2 10 13 12923.100 11416.000 514.523 3.249 o
2 10 14 6194.950 6020.650 297.666 12.102 o
2 10 15 3947.850 4099.410 290.082 20.163 o
2 10 16 525.350 704.866 112.860 223.498 o
2 10 17 13012.800 13395.400 642.806 2.625 o
2 10 18 1511.080 1609.840 160.964 86.470 o
2 10 19 376.548 428.740 85.628 397.716 o
2 10 20 2198.980 2476.260 268.514 33.154 o
2 10 21 10509.100 11346.300 742.134 2.926 o
2 10 22 90.394 80.237 54.386 1070.720 o
2 11 0 7622.940 7937.520 391.302 7.409 o
2 11 1 7587.240 7991.610 392.354 7.403 o
2 11 2 2593.360 2623.000 203.058 43.938 o
2 11 3 925.197 775.456 112.821 196.460 o
2 11 4 4715.800 5000.860 363.788 13.319 o
2 11 5 4243.500 4013.140 320.397 17.428 o
2 11 6 6667.840 6992.200 444.473 7.772 o
2 11 7 3270.320 3187.690 277.418 25.403 o
2 11 8 2782.770 2683.190 248.525 32.993 o
2 11 9 5285.180 4781.100 347.675 13.167 o
2 11 10 15863.800 16135.700 2026.720 0.605 o
2 11 11 1755.440 1532.940 162.121 81.118 o
2 11 12 1955.990 2111.630 412.893 16.926 o
2 11 13 4343.130 4474.610 303.624 17.587 o
2 11 14 8194.520 8789.030 470.859 5.814 o
2 11 15 5369.010 5811.630 346.412 12.214 o
2 11 16 3102.230 2816.850 215.804 36.058 o
2 11 17 2003.700 1905.290 294.915 30.479 o
2 11 18 6063.160 6602.870 505.324 7.322 o
2 11 19 3317.880 3613.480 324.607 20.033 o
2 11 20 3590.510 3829.320 319.242 19.431 o
2 11 21 2441.280 2685.140 237.175 37.255 o
2 12 0 58.981 72.549 64.772 760.476 o
2 12 1 838.472 538.380 176.764 94.828 o
2 12 2 9999.860 10217.700 460.071 4.669 o
2 12 3 2109.840 2142.740 179.020 60.363 o
2 12 4 5229.780 5077.910 289.467 15.313 o
2 12 5 2826.530 2896.210 237.296 33.983 o
2 12 6 4135.260 3996.500 407.039 13.139 o
2 12 7 1689.400 1673.400 247.175 43.097 o
2 12 8 14153.800 13108.500 904.193 1.875 o
2 12 9 3024.970 3297.680 240.036 31.102 o
2 12 10 1443.970 1421.860 147.779 101.758 o
2 12 11 1681.890 1651.390 154.625 86.654 o
2 12 12 15229.500 15590.900 1483.840 0.970 o
2 12 13 976.396 976.681 240.346 51.503 o
2 12 14 262.869 255.404 71.392 591.959 o
2 12 15 2263.600 2467.310 190.018 52.077 o
2 12 16 8114.270 8985.470 630.436 4.403 o
2 12 17 150.329 202.178 87.066 415.577 o
2 12 18 1565.050 1598.280 189.740 67.295 o
2 12 19 3490.020 3977.720 310.096 20.209 o
2 12 20 2562.680 2525.030 210.714 42.830 o
2 13 0 590.482 694.130 116.793 207.190 o
2 13 1 5259.010 5268.520 539.041 7.628 o
2 13 2 2588.720 2433.500 212.480 42.583 o
2 13 3 1440.280 1488.100 161.522 88.997 o
2 13 4 1234.630 951.703 137.306 128.520 o
2 13 5 12914.500 12981.400 626.352 2.727 o
2 13 6 3318.100 3301.930 242.984 29.033 o
2 13 7 1184.170 1202.850 133.318 131.326 o
2 13 8 3580.760 3274.570 187.456 34.926 o
2 13 9 12033.600 12225.600 762.065 2.532 o
2 13 10 2160.380 2286.670 465.083 13.410 o
2 13 11 5380.510 5954.340 437.159 9.528 o
2 13 12 1123.080 1151.250 127.218 144.461 o
2 13 13 4738.410 5076.650 419.234 11.211 o
2 13 14 2230.080 2721.480 271.685 31.850 o
2 13 15 5965.730 6632.990 479.472 7.835 o
2 13 16 340.304 360.702 94.260 339.187 o
2 13 17 1894.460 1988.860 191.691 59.239 o
2 13 18 1128.820 1403.910 141.452 118.794 o
2 14 0 1784.830 1500.840 153.208 86.998 o
2 14 1 1634.790 1349.280 144.794 99.977 o
2 14 2 2923.410 2880.330 215.470 37.256 o
2 14 3 5991.020 5849.030 481.058 8.079 o
2 14 4 3653.220 3840.410 361.677 16.401 o
2 14 5 1014.710 1168.810 177.302 87.199 o
2 14 6 1108.880 1380.260 133.477 130.565 o
2 14 7 10505.300 10429.000 690.492 3.235 o
2 14 8 3206.700 3237.770 411.185 14.735 o
2 14 9 3132.540 3550.190 304.365 22.455 o
2 14 10 1875.930 2340.780 254.125 38.209 o
2 14 11 6870.190 8252.970 577.147 5.482 o
2 14 12 3158.820 3483.980 303.755 22.536 o
2 14 13 5195.280 6218.630 443.866 9.414 o
2 14 14 247.360 250.711 71.214 597.900 o
2 14 15 3112.960 3108.640 246.199 30.259 o
2 15 0 9006.330 10323.000 687.260 3.602 o
2 15 3 2931.060 3675.670 320.583 21.356 o
2 15 4 5846.560 7039.050 501.422 7.387 o
2 15 5 390.978 490.081 102.431 282.788 o
2 15 6 5638.280 6520.920 462.645 8.463 o
2 15 7 3133.900 2994.390 261.442 28.374 o
2 15 8 1754.460 2003.320 142.041 89.094 o
2 15 9 190.550 195.715 70.604 621.360 o
2 15 10 8627.270 10387.400 652.019 3.897 o
2 15 11 1205.770 1258.430 142.427 117.449 o
2 15 12 429.865 395.577 73.287 517.741 o
2 16 0 2546.380 2527.720 225.469 39.553 o
2 16 3 7760.640 7880.440 511.665 5.864 o
2 16 6 2017.860 1990.930 183.643 60.921 o
2 16 7 3159.560 3344.600 251.321 28.689 o
2 16 8 3831.120 3515.070 252.296 24.921 o
3 0 1 61.366 -105.199 284.611 39.561 o
3 0 2 40551.300 32334.600 14121.400 0.016 o
3 0 3 364.965 886.306 1731.440 1.069 o
3 0 4 9049.860 9042.870 481.058 5.216 o
3 0 5 3377.310 3150.400 191.387 36.571 o
3 0 6 13292.300 12585.000 549.822 2.914 o
3 0 7 18.412 8.599 35.310 2568.330 o
3 0 8 9271.970 9525.550 436.470 5.340 o
3 0 9 883.287 973.920 106.125 211.306 o
3 0 10 3990.510 3608.380 157.290 33.890 o
3 0 11 2327.430 2467.140 124.619 76.490 o
3 0 12 21739.400 20522.200 888.710 1.098 o
3 0 13 67.151 146.401 69.242 662.790 o
3 0 14 3590.420 3682.460 266.173 24.243 o
3 0 15 10.009 85.571 179.071 99.928 o
3 0 16 17942.800 19607.700 1399.400 0.900 o
3 0 17 62.701 53.166 97.919 333.682 o
3 0 18 15482.300 14467.900 656.106 2.132 o
3 0 19 457.444 498.215 127.977 184.017 o
3 0 20 4668.380 4683.140 322.245 15.556 o
3 0 21 285.900 222.228 82.651 447.675 o
3 0 22 16793.800 20005.100 932.606 1.356 o
3 0 23 1301.610 1617.810 147.479 103.340 o
3 0 24 1043.530 980.322 116.174 174.294 o
3 0 25 658.034 653.291 88.319 326.479 o
3 0 26 14964.900 17027.400 1026.130 1.457 o
3 1 0 26295.600 26412.500 1080.860 0.726 o
3 1 1 25970.900 25625.500 1095.100 0.741 o
3 1 2 1654.770 1692.570 175.097 73.394 o
3 1 3 5090.260 5510.360 371.715 12.041 o
3 1 4 14688.200 15516.400 931.630 1.673 o
3 1 5 26634.300 27821.600 1576.330 0.543 o
3 1 6 3939.270 3626.450 206.275 28.779 o
3 1 7 667.118 709.331 116.454 203.711 o
3 1 8 3101.920 3411.690 203.942 35.745 o
3 1 9 19070.400 18074.400 869.362 1.336 o
3 1 10 3672.930 3468.180 155.778 37.676 o
3 1 11 7298.660 7958.090 312.307 8.853 o
3 1 12 16.044 36.882 34.831 2636.250 o
3 1 13 5855.950 5719.870 380.212 10.593 o
3 1 14 8621.160 8424.920 580.806 4.714 o
3 1 15 14166.100 15259.300 731.228 2.105 o
3 1 16 4298.340 4833.500 324.521 16.098 o
3 1 17 502.783 580.010 114.268 223.116 o
3 1 18 3036.810 3564.760 274.672 25.900 o
3 1 20 7638.950 8687.330 673.603 4.260 o
3 1 21 2157.520 2622.180 223.509 42.746 o
3 1 22 781.705 849.488 127.977 165.159 o
3 1 23 8763.500 10046.600 867.733 2.791 o
3 1 24 5681.180 6339.980 346.302 11.331 o
3 1 25 5135.370 5966.780 318.187 13.448 o
3 1 26 437.025 465.693 107.918 254.773 o
3 1 27 1671.550 1764.490 183.521 67.839 o
3 2 0 1080.800 1049.510 101.205 205.402 o
3 2 1 19206.600 21254.200 2343.770 0.436 o
3 2 2 1340.840 1323.760 154.347 99.644 o
3 2 3 27426.500 26326.900 989.444 0.728 o
3 2 4 781.283 755.440 87.993 304.178 o
3 2 5 3210.880 2897.110 149.960 47.385 o
3 2 6 1860.200 2035.170 121.585 100.138 o
3 2 7 22692.700 23252.700 942.331 0.960 o
3 2 8 6992.730 7058.210 357.568 8.950 o
3 2 9 1400.260 1462.590 131.348 120.030 o
3 2 10 503.923 397.250 70.523 534.157 o
3 2 11 10498.200 10671.000 480.974 4.258 o
3 2 12 1934.060 1721.770 127.770 98.401 o
3 2 13 7458.830 7490.070 427.293 7.224 o
3 2 14 518.226 637.497 112.004 228.894 o
3 2 15 2551.330 2462.650 263.881 32.246 o
3 2 16 1081.650 1112.810 151.697 112.092 o
3 2 17 18595.800 19609.700 1284.040 0.964 o
3 2 18 1271.180 1204.270 188.723 74.681 o
3 2 19 1029.900 1113.350 162.747 101.033 o
3 2 20 1578.480 1702.550 190.671 65.900 o
3 2 21 15886.300 17049.700 1120.150 1.285 o
3 2 22 1416.610 1849.240 257.052 41.367 o
3 2 23 3583.170 3943.580 374.969 15.651 o
3 2 24 1105.170 1001.870 170.596 92.984 o
3 2 25 7558.330 8765.250 612.022 4.776 o
3 2 26 682.361 730.915 125.112 178.685 o
3 2 27 9427.930 9718.710 613.242 4.003 o
3 3 0 19924.400 19822.800 620.315 1.433 o
3 3 1 3967.620 4140.950 220.111 25.791 o
3 3 2 782.188 791.265 86.478 309.256 o
3 3 3 2032.420 1981.930 122.067 94.515 o
3 3 4 23584.700 25245.600 802.689 0.951 o
3 3 5 1041.340 1235.710 110.829 177.971 o
3 3 6 18861.600 20273.400 691.549 1.439 o
3 3 7 622.347 689.078 70.191 466.447 o
3 3 8 7554.380 8723.300 420.232 6.792 o
3 3 9 914.455 877.460 103.463 220.837 o
3 3 10 28464.400 29204.200 1200.790 0.605 o
3 3 11 87.765 135.134 50.982 1209.710 o
3 3 12 550.641 589.645 76.717 434.741 o
3 3 13 1152.780 1367.680 164.099 94.419 o
3 3 14 16040.400 15935.000 763.099 1.800 o
3 3 15 3669.360 3704.940 398.504 14.423 o
3 3 16 2241.120 2167.260 293.268 29.404 o
3 3 17 1339.120 1068.810 210.592 62.052 o
3 3 18 13242.800 14064.500 2182.260 0.571 o
3 3 19 3303.510 3365.290 219.836 32.040 o
3 3 20 10991.200 11684.300 858.222 2.417 o
3 3 21 1040.690 907.461 133.644 142.409 o
3 3 22 1788.530 1874.930 174.049 70.058 o
3 3 23 1360.830 1447.160 144.782 106.841 o
3 3 24 14623.600 16573.600 727.236 1.978 o
3 3 25 718.983 807.982 130.721 162.600 o
3 4 0 2481.980 2724.300 143.730 62.366 o
3 4 1 708.263 804.710 92.436 288.486 o
3 4 2 16633.200 19292.900 723.860 1.635 o
3 4 3 6395.570 6955.030 409.197 8.658 o
3 4 4 3263.750 3759.300 201.129 33.571 o
3 4 5 169.657 240.993 45.255 1441.670 o
3 4 6 11654.800 12479.000 424.054 3.790 o
3 4 7 15708.400 17719.500 573.689 2.023 o
3 4 8 15498.000 17691.700 812.175 1.694 o
3 4 9 3909.030 4227.730 293.217 19.855 o
3 4 10 1834.430 1844.940 215.226 51.586 o
3 4 11 6933.910 7062.100 579.708 5.684 o
3 4 12 22502.000 24237.100 1512.920 0.670 o
3 4 13 5755.870 4933.860 469.839 8.869 o
3 4 14 1183.050 1174.410 219.372 58.654 o
3 4 15 5613.590 5457.470 511.665 7.884 o
3 4 16 14405.800 15739.100 763.638 1.984 o
3 4 17 3367.870 3360.480 263.598 26.167 o
3 4 18 6738.870 6144.800 317.793 10.642 o
3 4 19 395.408 480.687 91.314 349.164 o
3 4 20 4416.010 5033.340 413.197 11.840 o
3 4 21 4536.390 5033.690 320.743 15.533 o
3 4 22 11176.100 13732.800 894.560 2.170 o
3 4 23 1773.890 1817.170 216.811 51.716 o
3 4 24 166.482 153.280 70.238 633.842 o
3 5 0 264.729 292.067 54.879 953.111 o
3 5 1 11418.300 12504.900 500.622 3.561 o
3 5 2 658.775 606.471 79.427 389.264 o
3 5 3 4141.400 4622.760 201.465 25.200 o
3 5 4 1999.490 2086.260 126.344 91.012 o
3 5 5 32261.500 35987.600 1006.150 0.512 o
3 5 6 15.461 66.744 86.639 426.677 o
3 5 7 879.317 875.721 143.871 131.853 o
3 5 8 68.564 107.292 63.758 782.427 o
3 5 9 27008.300 28068.500 2610.270 0.311 o
3 5 10 128.697 133.500 58.795 906.282 o
3 5 11 14012.100 14968.400 701.173 2.206 o
3 5 12 3605.940 3127.670 363.750 17.057 o
3 5 13 13295.000 14196.800 704.524 2.354 o
3 5 14 49.281 36.526 68.327 685.083 o
3 5 15 15341.200 15613.000 761.670 1.891 o
3 5 16 1840.180 1968.060 160.672 75.583 o
3 5 17 2008.270 2076.390 220.685 47.130 o
3 5 18 842.387 755.355 103.262 232.939 o
3 5 19 12608.100 14361.800 565.299 2.826 o
3 5 20 305.907 386.066 124.624 199.698 o
3 5 21 1527.870 1705.710 220.835 52.926 o
3 5 22 123.344 168.279 83.408 454.830 o
3 5 23 6722.950 8105.060 558.003 5.797 o
3 5 24 326.126 392.163 91.456 358.841 o
3 5 26 136.954 157.060 58.044 924.759 o
3 6 0 629.528 625.724 93.366 303.380 o
3 6 1 2933.300 3161.170 241.077 31.893 o
3 6 2 14853.200 15992.400 1174.090 1.301 o
3 6 3 6934.080 7801.800 452.589 7.138 o
3 6 4 6818.920 7068.470 519.774 6.500 o
3 6 5 723.034 768.791 136.341 151.609 o
3 6 6 4244.080 4475.470 718.233 5.313 o
3 6 7 14489.300 15359.800 2355.660 0.488 o
3 6 8 20487.400 22268.500 1363.240 0.814 o
3 6 9 2045.870 2308.550 243.667 39.729 o
3 6 10 2174.310 2223.580 241.809 39.602 o
3 6 11 6077.610 6188.040 398.924 9.594 o
3 6 12 20314.300 21659.500 841.926 1.176 o
3 6 13 3882.230 5377.790 881.390 3.698 o
3 6 14 359.670 393.852 105.266 273.336 o
3 6 15 1504.520 1497.790 145.627 100.889 o
3 6 16 13829.500 14557.100 582.419 2.532 o
3 6 17 3176.830 3371.520 256.906 27.827 o
3 6 18 4095.150 4564.900 470.144 10.487 o
3 6 19 521.627 532.692 94.831 311.636 o
3 6 20 2403.380 2735.870 279.977 29.685 o
3 6 21 5526.400 6651.890 491.423 7.924 o
3 6 22 4623.700 5147.500 393.138 12.219 o
3 6 23 2397.830 2658.320 238.761 37.313 o
3 6 24 210.078 304.731 84.261 434.672 o
3 6 25 673.344 478.131 91.456 317.463 o
3 6 26 6046.220 5113.360 340.825 11.867 o
3 7 0 18059.400 17843.000 2746.660 0.354 o
3 7 1 1691.670 1438.850 283.460 34.670 o
3 7 2 2089.540 2078.360 472.522 13.155 o
3 7 3 823.862 614.280 133.980 155.497 o
3 7 4 11316.100 10851.200 660.394 3.145 o
3 7 5 966.100 960.979 160.190 106.785 o
3 7 6 15033.100 16132.600 882.074 1.698 o
3 7 7 791.275 817.354 154.145 119.788 o
3 7 8 5901.350 6410.020 425.785 9.060 o
3 7 9 354.715 339.216 99.511 305.980 o
3 7 10 26707.000 28681.800 2630.290 0.308 o
3 7 11 1602.240 1850.200 167.404 77.587 o
3 7 12 560.456 573.949 82.930 382.864 o
3 7 13 1347.970 1238.170 161.540 93.871 o
3 7 14 18672.300 19465.400 749.878 1.431 o
3 7 15 2553.080 2745.370 228.612 38.012 o
3 7 16 2261.290 2654.170 265.344 32.977 o
3 7 17 300.501 265.114 75.921 520.782 o
3 7 18 9067.970 10838.100 875.537 2.664 o
3 7 19 855.998 804.633 105.047 223.687 o
3 7 20 7068.930 8321.260 569.709 5.462 o
3 7 21 636.297 766.754 95.963 281.845 o
3 7 22 945.022 881.025 152.792 117.234 o
3 7 24 8147.360 8653.920 557.881 5.048 o
3 7 25 42.149 77.433 39.265 2060.580 o
3 8 0 46.578 55.117 77.433 533.507 o
3 8 1 5308.520 5715.010 839.565 3.799 o
3 8 2 1077.920 1159.420 406.552 18.742 o
3 8 3 19090.400 15563.900 1356.660 0.959 o
3 8 4 704.297 604.786 123.482 184.666 o
3 8 5 27.764 22.166 57.750 960.062 o
3 8 6 145.793 183.964 92.403 370.259 o
3 8 7 13112.600 13840.100 703.106 2.412 o
3 8 8 3123.950 2827.870 614.858 7.615 o
3 8 9 1015.880 1272.380 184.757 80.503 o
3 8 10 224.626 210.483 135.842 171.574 o
3 8 11 14226.200 14735.800 659.121 2.282 o
3 8 12 3313.780 3007.370 244.167 29.708 o
3 8 13 12541.700 12806.200 961.932 1.917 o
3 8 14 465.736 533.218 106.820 255.862 o
3 8 15 4212.980 4468.270 283.884 19.188 o
3 8 16 2334.760 2444.410 287.415 29.425 o
3 8 17 13962.500 15639.700 889.073 1.803 o
3 8 18 225.716 249.027 55.336 966.163 o
3 8 19 427.581 434.411 59.651 724.621 o
3 8 20 927.602 976.382 166.572 100.422 o
3 8 21 7532.720 8249.560 583.000 5.148 o
3 8 22 333.705 405.210 96.455 323.669 o
3 8 23 2732.420 2810.620 240.102 34.368 o
3 8 24 789.219 731.403 94.870 272.199 o
3 9 1 11177.900 12927.800 1369.400 1.271 o
3 9 2 490.966 459.631 181.366 94.334 o
3 9 3 801.071 328.834 107.008 239.365 o
3 9 4 5562.700 6130.150 606.058 6.138 o
3 9 5 16445.800 15499.200 757.574 1.789 o
3 9 6 588.912 639.426 126.845 179.985 o
3 9 7 1248.510 1192.370 165.973 92.564 o
3 9 8 3531.400 3929.580 494.251 10.436 o
3 9 9 10997.400 12159.000 1818.320 0.819 o
3 9 10 3004.610 3575.440 359.726 18.090 o
3 9 11 4649.100 5115.670 435.818 10.757 o
3 9 12 335.104 411.917 102.309 289.360 o
3 9 13 8415.330 8680.740 666.530 4.095 o
3 9 14 4273.100 4541.450 423.623 11.936 o
3 9 15 12005.500 12687.100 858.587 2.230 o
3 9 16 1988.280 1879.890 239.066 42.742 o
3 9 17 415.064 410.973 82.127 424.732 o
3 9 18 1441.650 1372.690 198.520 65.638 o
3 9 19 6196.310 7192.210 532.761 6.632 o
3 9 20 2866.100 2939.270 280.221 27.249 o
3 9 21 871.226 885.536 135.355 146.267 o
3 9 23 3423.720 2661.000 205.349 35.941 o
3 10 0 498.505 218.908 236.627 56.463 o
3 10 1 279.251 163.102 90.665 377.452 o
3 10 2 22690.200 24996.200 2069.100 0.467 o
3 10 3 201.629 193.475 83.317 449.691 o
3 10 4 4679.810 3845.420 1214.590 2.047 o
3 10 5 1771.680 1623.890 254.613 40.718 o
3 10 6 8017.080 8230.170 661.652 4.308 o
3 10 7 143.145 86.578 87.919 410.773 o
3 10 8 10246.400 11026.200 794.446 2.793 o
3 10 9 314.355 501.178 133.160 174.225 o
3 10 10 3044.660 3399.720 338.509 19.857 o
3 10 11 643.895 581.659 128.404 175.088 o
3 10 12 11511.000 11639.400 811.274 2.498 o
3 10 13 6.641 -41.460 89.505 400.053 o
3 10 14 720.066 679.095 109.421 223.997 o
3 10 15 911.018 833.589 168.888 99.563 o
3 10 16 8688.290 9918.930 696.650 3.673 o
3 10 17 116.621 95.480 71.214 625.035 o
3 10 18 6056.220 6335.330 474.839 7.964 o
3 10 19 221.491 287.903 85.359 423.714 o
3 10 20 2955.910 2796.840 247.419 31.844 o
3 10 21 481.905 364.726 75.969 479.134 o
3 11 0 8365.950 4975.080 480.326 6.738 o
3 11 1 5985.720 3304.850 372.286 12.330 o
3 11 3 3194.100 2534.910 319.120 22.376 o
3 11 4 4697.560 4445.000 438.378 10.985 o
3 11 5 10466.000 10654.800 786.642 2.817 o
3 11 6 4384.590 5347.970 480.082 9.593 o
3 11 7 512.112 565.563 145.232 143.036 o
3 11 8 1178.850 1212.220 197.301 70.355 o
3 11 9 6276.290 7679.240 577.391 5.868 o
3 11 10 6269.310 7144.650 531.663 6.621 o
3 11 11 3537.090 3222.980 234.985 29.045 o
3 11 12 303.579 372.368 110.662 251.467 o
3 11 13 704.043 745.182 152.792 124.433 o
3 11 14 6404.750 6429.950 501.788 7.215 o
3 11 15 5237.040 6164.370 475.814 8.654 o
3 11 16 1324.710 1122.960 162.547 94.763 o
3 11 17 72.171 111.454 68.897 670.373 o
3 11 18 2464.570 2477.840 229.249 39.529 o
3 11 19 8513.790 10013.300 616.290 4.217 o
3 11 20 2803.630 2352.490 189.984 46.426 o
3 12 0 1228.340 1088.320 193.155 73.101 o
3 12 3 9628.840 9292.520 696.040 3.529 o
3 12 4 103.710 62.190 65.482 740.892 o
3 12 5 1417.470 1672.060 234.127 49.023 o
3 12 6 2014.600 2377.610 275.343 32.988 o
3 12 7 11441.400 13212.300 874.196 2.223 o
3 12 8 1154.360 1099.910 169.864 91.846 o
3 12 9 1442.260 1400.250 182.790 74.608 o
3 12 10 402.043 305.706 109.137 255.345 o
3 12 11 4859.880 4521.330 395.943 12.223 o
3 12 12 108.333 70.116 66.336 721.302 o
3 12 13 6314.520 6922.720 506.665 7.037 o
3 12 14 519.946 686.650 123.892 189.650 o
3 12 15 1287.110 1311.480 162.060 93.950 o
3 12 16 313.117 326.071 78.164 486.984 o
3 12 17 9213.630 9526.530 588.244 4.260 o
3 12 18 335.262 379.237 66.824 636.105 o
3 13 0 11202.800 13312.600 883.341 2.220 o
3 13 3 862.647 839.077 155.353 116.316 o
3 13 4 12335.600 14047.900 908.095 1.998 o
3 13 5 1419.540 1750.100 215.592 55.806 o
3 13 6 3240.940 4207.090 359.848 16.967 o
3 13 7 141.035 171.449 74.018 573.776 o
3 13 8 3634.180 4197.380 247.087 24.768 o
3 13 9 1023.410 986.260 159.377 106.180 o
3 13 10 6448.720 7433.410 529.468 6.472 o
3 13 11 386.581 415.819 100.479 295.899 o
3 13 12 81.204 94.626 60.971 854.240 o
3 13 13 212.110 246.077 71.457 600.196 o
3 13 14 4689.530 5122.990 359.726 13.424 o
3 13 15 991.445 939.556 112.552 187.333 o
3 14 0 1076.280 1284.410 168.523 92.785 o
3 14 3 3260.590 3153.880 280.830 25.130 o
3 14 4 653.417 628.484 112.796 218.466 o
3 14 5 30.503 41.704 47.313 1428.200 o
3 14 6 6372.420 6824.070 463.498 7.743 o
3 14 7 2636.560 2898.300 262.539 30.923 o
3 14 8 4210.420 5348.220 391.187 12.739 o
3 14 9 632.125 661.165 106.698 240.755 o
3 14 10 482.714 494.593 91.578 337.546 o
3 14 11 1986.920 1766.200 168.766 70.265 o
3 14 12 3644.480 3683.110 264.490 24.180 o
3 15 4 608.073 628.241 97.187 285.798 o
3 15 5 7872.100 8245.660 519.103 5.636 o
3 15 6 120.768 95.846 44.874 1546.110 o
3 15 7 100.058 66.336 35.607 2456.320 o
3 15 8 244.097 210.105 48.045 1251.030 o
4 0 0 11368.500 11233.500 744.938 2.775 o
4 0 1 3110.680 3189.980 298.146 23.751 o
4 0 2 7.521 121.453 61.336 849.692 o
4 0 3 13250.100 14353.400 642.807 2.502 o
4 0 4 6256.540 6787.050 354.677 10.033 o
4 0 5 1089.210 1139.100 82.628 255.387 o
4 0 6 3923.830 3999.250 173.043 31.143 o
4 0 7 14089.400 15266.000 556.774 2.482 o
4 0 8 2083.550 2068.210 185.765 58.568 o
4 0 9 3720.170 3627.610 190.519 32.054 o
4 0 10 8565.140 9016.680 360.980 6.598 o
4 0 11 9677.640 9917.320 385.497 5.395 o
4 0 12 29.282 25.408 42.528 1768.440 o
4 0 13 7843.260 8100.060 627.387 4.660 o
4 0 14 4471.080 4345.800 272.322 19.312 o
4 0 15 4636.680 4662.870 383.566 12.918 o
4 0 16 2900.540 2706.230 187.539 44.025 o
4 0 17 10446.100 10767.800 694.211 3.195 o
4 0 18 4687.320 3335.580 375.823 14.229 o
4 0 19 10.858 15.121 87.919 414.576 o
4 0 20 4568.400 5604.170 457.035 9.958 o
4 0 21 2180.160 2551.620 255.223 35.620 o
4 0 22 2005.290 2352.120 220.470 46.012 o
4 0 23 1259.350 1450.860 149.012 105.436 o
4 0 24 7965.740 7816.180 470.571 6.228 o
4 1 0 8997.240 9727.300 468.112 5.180 o
4 1 1 4975.300 4787.290 388.139 12.159 o
4 1 2 3518.770 3551.290 316.559 20.220 o
4 1 3 3952.690 3753.230 193.805 29.613 o
4 1 4 6437.520 6166.540 267.392 12.327 o
4 1 5 4006.540 3883.890 186.896 29.535 o
4 1 6 9972.050 10148.100 373.518 5.251 o
4 1 7 3257.350 3460.150 251.919 27.823 o
4 1 8 2576.780 2629.470 158.210 56.701 o
4 1 9 3375.250 3539.120 189.203 35.280 o
4 1 10 11053.300 11338.200 509.417 3.811 o
4 1 11 2586.190 2632.830 154.654 57.653 o
4 1 12 2202.080 2101.270 123.821 85.845 o
4 1 13 7918.550 8341.870 651.166 4.403 o
4 1 14 9317.360 10100.100 745.548 3.253 o
4 1 15 5257.410 5416.930 321.986 13.601 o
4 1 16 1712.420 1874.920 166.461 75.745 o
4 1 17 3008.800 3037.460 201.551 38.497 o
4 1 18 3852.690 4242.330 359.726 15.740 o
4 1 22 3464.660 4417.800 338.509 17.655 o
4 1 23 1225.750 1308.180 143.037 115.250 o
4 1 24 4162.530 4441.340 296.683 18.552 o
4 2 0 3135.560 3164.090 172.319 42.183 o
4 2 1 7294.320 7418.760 344.046 8.658 o
4 2 2 10900.400 12061.400 498.833 3.793 o
4 2 3 2562.400 2511.900 142.177 63.421 o
4 2 4 3783.880 4009.730 196.039 29.643 o
4 2 5 9360.450 9808.360 378.546 5.658 o
4 2 6 2953.310 2998.210 162.042 47.492 o
4 2 7 2711.930 2868.110 225.550 37.000 o
4 2 8 8498.440 9036.530 420.914 6.053 o
4 2 9 6013.540 6520.870 313.301 11.569 o
4 2 10 3059.010 3120.840 152.163 47.459 o
4 2 11 2001.080 2113.560 119.904 94.758 o
4 2 12 14302.900 15148.200 559.722 2.449 o
4 2 13 1506.050 1447.910 154.882 93.356 o
4 2 14 2746.320 2911.690 224.553 36.777 o
4 2 15 4647.980 4977.830 310.688 15.831 o
4 2 16 6869.450 7274.270 581.049 5.651 o
4 2 17 338.472 445.719 85.389 403.306 o
4 2 18 3767.310 3842.370 406.003 13.806 o
4 2 19 4506.660 5275.360 361.494 13.533 o
4 2 20 1825.830 1938.990 243.699 42.371 o
4 3 0 1167.980 1131.820 111.160 172.228 o
4 3 1 7641.360 8052.810 369.632 7.636 o
4 3 2 8727.900 9139.990 407.247 6.006 o
4 3 3 5156.510 5590.260 286.201 15.018 o
4 3 4 2525.230 2660.100 181.711 50.133 o
4 3 5 14176.800 15863.500 635.323 2.257 o
4 3 6 2537.350 2680.980 152.439 58.796 o
4 3 7 3283.050 3450.210 178.925 38.075 o
4 3 8 5447.360 5862.580 261.768 14.941 o
4 3 9 10801.500 11362.300 420.068 4.323 o
4 3 10 3020.130 3098.210 185.360 41.207 o
4 3 11 3897.640 3927.620 271.182 22.105 o
4 3 12 7985.080 8448.800 356.077 7.337 o
4 3 13 2979.430 3415.370 253.897 29.096 o
4 3 14 2423.080 2735.180 221.634 40.567 o
4 3 15 4730.460 5311.140 609.035 6.617 o
4 3 16 4121.540 4698.940 298.481 18.192 o
4 3 17 1137.050 924.060 133.002 139.300 o
4 3 18 3865.170 3880.980 368.994 15.539 o
4 3 19 7818.050 8095.720 409.985 6.954 o
4 3 20 416.487 436.301 72.951 520.322 o
4 3 21 1349.120 1524.250 124.155 129.838 o
4 3 22 2174.580 2552.960 223.274 42.951 o
4 3 23 6518.080 6886.620 438.744 8.035 o
4 4 0 4183.020 4272.470 240.441 22.753 o
4 4 1 4387.040 4937.170 279.413 18.229 o
4 4 2 3118.030 3678.270 217.726 32.535 o
4 4 3 5157.150 5930.540 301.518 14.050 o
4 4 4 1678.870 1651.140 144.810 94.225 o
4 4 5 3470.620 4059.960 243.757 26.197 o
4 4 6 7302.760 7916.610 645.930 4.707 o
4 4 7 13445.500 12989.700 752.950 2.299 o
4 4 8 1061.480 1085.320 125.538 151.812 o
4 4 9 3795.240 4152.000 264.734 22.607 o
4 4 10 3601.500 3945.430 216.569 28.739 o
4 4 11 4942.710 5762.000 285.166 15.363 o
4 4 12 711.750 777.819 85.981 323.336 o
4 4 13 8111.230 8971.970 479.294 5.726 o
4 4 14 4047.290 4580.770 387.041 13.736 o
4 4 15 2503.540 2961.420 365.153 19.266 o
4 4 16 1263.040 1267.710 170.814 87.422 o
4 4 17 7051.270 7320.750 478.439 6.855 o
4 4 18 2621.260 3054.380 317.169 23.499 o
4 4 19 1420.460 1577.730 139.534 108.200 o
4 4 20 2129.930 2289.630 161.984 66.026 o
4 4 21 5541.760 6214.880 583.610 6.459 o
4 4 22 5875.800 6317.910 404.540 9.613 o
4 4 23 3369.070 3406.300 240.956 28.728 o
4 5 0 9288.070 9567.880 446.169 5.247 o
4 5 1 2408.130 2561.230 241.720 36.955 o
4 5 2 168.121 151.645 74.352 567.039 o
4 5 3 9142.520 10219.100 599.475 4.100 o
4 5 4 13169.300 12733.000 722.566 2.436 o
4 5 5 35.458 31.422 67.834 695.679 o
4 5 6 3105.710 2666.280 606.901 7.830 o
4 5 7 7168.710 7549.540 1664.130 1.062 o
4 5 8 4152.520 4333.230 1328.240 1.735 o
4 5 9 1388.040 1220.750 205.349 63.497 o
4 5 10 8500.540 10128.600 620.192 4.177 o
4 5 11 5008.080 5471.020 267.530 16.329 o
4 5 12 563.107 516.203 86.720 359.180 o
4 5 13 5622.680 5802.320 355.699 11.544 o
4 5 14 4986.130 5668.160 345.307 13.006 o
4 5 15 2355.190 2189.940 241.172 38.651 o
4 5 16 1961.850 2169.360 472.644 13.206 o
4 5 17 5648.270 6205.270 344.500 11.531 o
4 5 18 5721.920 6795.920 354.881 10.722 o
4 5 19 65.750 54.142 57.190 974.532 o
4 5 20 7840.700 9380.150 518.981 5.378 o
4 5 21 2775.300 3183.840 209.983 38.265 o
4 5 22 1321.860 1249.170 104.443 170.592 o
4 6 0 2273.990 2353.280 256.473 35.398 o
4 6 1 7183.830 8082.380 1009.920 2.500 o
4 6 2 6021.260 7202.450 943.824 2.958 o
4 6 3 5466.640 5222.740 414.528 10.421 o
4 6 4 1379.340 1654.420 214.575 57.060 o
4 6 5 1913.490 2074.480 177.237 64.720 o
4 6 6 7646.680 7385.850 585.195 5.255 o
4 6 7 5787.100 5489.670 478.985 8.416 o
4 6 8 4493.620 4804.600 439.354 10.979 o
4 6 9 958.383 1248.190 206.812 66.798 o
4 6 10 4326.080 4409.270 416.063 12.242 o
4 6 11 4086.050 4334.380 228.683 23.987 o
4 6 12 3695.340 3729.910 270.297 23.333 o
4 6 13 3600.200 3774.190 784.020 4.732 o
4 6 14 2527.440 3041.000 631.899 7.395 o
4 6 15 1338.530 1401.330 337.899 26.094 o
4 6 16 2329.760 2366.480 277.233 31.261 o
4 6 17 9543.390 10708.000 411.932 5.077 o
4 6 18 4027.540 4377.780 204.897 26.196 o
4 6 19 1234.090 1471.710 156.816 98.125 o
4 6 20 1452.950 1563.610 111.092 141.018 o
4 6 21 5065.330 4714.970 223.086 19.501 o
4 7 0 789.231 656.897 167.425 104.636 o
4 7 3 2900.540 2628.680 317.291 23.289 o
4 7 4 2166.300 2082.750 278.513 32.384 o
4 7 5 7995.610 8940.520 480.266 5.787 o
4 7 6 3170.110 3206.860 245.392 29.785 o
4 7 7 1026.430 1002.480 186.204 81.085 o
4 7 8 8772.450 9978.680 730.915 3.453 o
4 7 9 4343.280 3384.110 353.873 15.947 o
4 7 10 543.605 559.344 143.891 144.927 o
4 7 11 1997.610 2231.020 170.030 65.321 o
4 7 12 6195.340 6086.370 879.317 3.371 o
4 7 13 2808.650 2666.700 407.222 15.905 o
4 7 14 2700.340 2988.320 174.173 47.889 o
4 7 15 6076.100 6847.610 293.399 11.707 o
4 7 16 4360.930 4936.320 224.752 21.729 o
4 7 17 135.272 154.980 38.402 2042.860 o
4 7 18 2145.900 2220.190 144.478 74.671 o
4 7 19 6800.660 6652.990 409.112 8.420 o
4 7 20 1393.860 1185.390 130.477 127.023 o
4 8 0 598.216 283.147 123.770 194.742 o
4 8 3 1924.260 1323.180 223.762 50.096 o
4 8 4 3508.050 2604.050 313.633 21.880 o
4 8 5 6608.210 5975.360 516.299 6.997 o
4 8 6 5179.730 5704.940 423.928 10.211 o
4 8 7 991.500 992.845 186.814 81.130 o
4 8 8 2763.800 3272.660 342.533 20.337 o
4 8 9 3235.290 3386.300 348.508 18.637 o
4 8 10 2644.850 3032.430 318.388 23.329 o
4 8 11 2453.930 2405.650 281.196 29.986 o
4 8 12 7722.870 9220.120 471.696 5.948 o
4 8 13 899.223 867.929 114.932 189.576 o
4 8 14 970.023 851.132 108.984 201.215 o
4 8 15 824.680 838.165 118.832 184.850 o
4 8 16 6705.810 6606.280 432.281 8.110 o
4 8 17 819.309 790.406 89.061 291.375 o
4 8 18 3675.560 4362.200 324.241 18.162 o
4 9 3 2659.000 1522.070 232.542 40.879 o
4 9 4 5757.040 3395.940 354.727 13.276 o
4 9 5 1153.660 1110.640 191.935 74.684 o
4 9 6 4611.040 4614.760 294.397 17.212 o
4 9 7 5366.160 5784.030 483.618 8.530 o
4 9 8 2624.960 2785.870 303.999 25.438 o
4 9 9 2275.480 2121.290 254.857 36.379 o
4 9 10 2723.960 3065.860 223.179 36.631 o
4 9 11 2546.040 2529.050 195.776 46.770 o
4 9 12 718.394 861.019 108.307 221.403 o
4 9 13 4426.000 4803.690 276.912 18.459 o
4 9 14 4887.150 5063.870 316.315 14.940 o
4 9 15 1424.070 1537.930 127.207 122.404 o
4 9 16 1852.140 1910.330 193.764 59.423 o
4 9 17 1975.930 2258.350 198.520 53.900 o
4 10 3 5179.700 3401.670 344.118 14.778 o
4 10 4 3135.590 2373.460 275.465 27.934 o
4 10 5 339.237 343.379 75.165 517.538 o
4 10 6 1827.350 1749.070 203.215 56.747 o
4 10 7 4931.520 5102.870 425.940 10.759 o
4 10 8 2558.620 3147.910 308.023 24.579 o
4 10 9 1624.720 1631.690 207.422 57.839 o
4 10 10 4023.390 3790.600 299.061 19.748 o
4 10 11 5475.890 5782.910 351.007 11.923 o
4 10 12 17.462 -27.918 45.652 1537.340 o
4 10 13 3555.940 4083.630 379.054 15.346 o
4 10 14 2528.040 2572.470 229.615 38.624 o
4 10 15 701.131 642.386 102.674 252.048 o
4 10 16 1605.510 1548.650 146.451 96.458 o
4 11 0 1668.540 1165.640 178.400 75.646 o
4 11 3 1544.550 1282.820 184.497 72.878 o
4 11 4 2860.020 2966.170 239.309 33.213 o
4 11 5 2854.590 2845.150 196.356 41.840 o
4 11 6 4316.890 4762.040 382.895 13.359 o
4 11 7 1157.380 1130.030 161.572 99.301 o
4 11 8 2472.230 2391.350 172.101 55.645 o
4 11 9 2042.520 1983.620 147.780 78.196 o
4 11 10 6699.620 7084.030 497.581 6.882 o
4 11 11 2173.540 2230.910 210.714 47.909 o
4 11 12 1140.990 1315.500 145.354 115.053 o
4 11 13 2456.000 2470.160 204.373 45.719 o
4 12 0 861.030 924.436 139.257 139.140 o
4 12 2 3961.290 3761.880 303.633 19.641 o
4 12 3 595.339 616.168 111.088 228.304 o
4 12 4 2345.640 2221.520 214.251 45.301 o
4 12 5 4093.970 4148.800 321.193 17.581 o
4 12 6 3205.950 3208.150 264.856 27.100 o
4 12 7 793.380 776.399 111.698 208.384 o
4 12 8 5830.640 6510.920 431.793 8.949 o
4 12 9 2611.800 2521.500 212.787 41.914 o
4 12 10 249.849 241.443 56.703 915.489 o
4 13 2 3600.290 3058.530 228.030 30.032 o
4 13 3 1424.720 1213.440 122.551 135.798 o
4 13 4 1276.040 958.213 105.967 181.735 o
5 0 1 4302.610 4674.180 214.641 23.266 o
5 0 2 2248.590 2325.990 134.628 75.716 o
5 0 3 1197.560 1218.230 80.963 240.199 o
5 0 4 2782.790 3051.840 137.473 55.732 o
5 0 5 12692.000 14491.600 517.616 2.928 o
5 0 6 940.755 982.914 86.202 274.008 o
5 0 7 278.460 461.895 77.463 490.031 o
5 0 8 149.266 278.252 49.591 1217.570 o
5 0 9 14579.500 16898.000 700.493 2.011 o
5 0 10 754.945 892.731 119.502 185.449 o
5 0 11 5783.610 6673.110 476.790 8.006 o
5 0 12 1668.190 1976.180 207.422 55.547 o
5 0 13 8059.010 7711.190 518.981 5.677 o
5 0 14 166.079 163.035 61.458 820.799 o
5 0 15 7078.310 7484.140 482.887 6.724 o
5 0 16 1104.220 945.409 148.524 117.695 o
5 0 17 1359.980 1197.710 148.524 106.692 o
5 0 18 594.419 580.806 88.163 340.915 o
5 1 0 2061.920 2091.120 110.801 99.045 o
5 1 1 2317.670 2400.140 138.493 71.357 o
5 1 2 3462.260 3698.620 199.388 32.562 o
5 1 3 3408.750 3625.540 178.458 36.195 o
5 1 4 2038.590 1884.530 175.112 65.217 o
5 1 5 396.306 756.825 256.076 47.961 o
5 1 6 2258.700 2571.120 186.753 52.540 o
5 1 7 5176.740 5478.210 273.319 15.633 o
5 1 8 5860.030 6636.880 259.494 13.215 o
5 1 9 2536.930 2924.770 185.168 47.446 o
5 1 10 771.774 751.767 129.501 164.273 o
5 1 11 3267.840 3081.100 196.481 36.972 o
5 1 12 6211.630 6858.940 481.302 7.542 o
5 1 13 3113.780 3243.020 275.831 26.117 o
5 1 14 864.222 731.891 112.917 201.600 o
5 1 15 1847.510 1625.620 355.824 22.677 o
5 2 0 9849.350 10854.600 444.226 4.695 o
5 2 1 4225.830 4471.580 250.787 21.406 o
5 2 2 1338.730 1466.720 124.172 131.633 o
5 2 3 1771.170 1935.500 141.545 89.937 o
5 2 4 7867.710 8568.670 319.348 7.835 o
5 2 5 873.347 825.643 79.568 327.996 o
5 2 6 7041.170 7168.050 455.704 7.244 o
5 2 7 1003.680 978.232 105.497 203.309 o
5 2 8 2797.650 2879.280 325.339 22.383 o
5 2 9 848.355 832.214 147.305 128.075 o
5 2 10 11340.200 9962.340 664.945 3.217 o
5 2 11 1372.730 1364.640 177.058 79.859 o
5 2 12 321.403 268.734 56.813 875.732 o
5 2 13 987.838 888.097 126.331 158.476 o
5 2 14 8467.860 8952.180 572.514 4.740 o
5 2 15 849.436 762.120 84.029 313.912 o
5 2 16 1338.090 1359.890 170.596 85.301 o
5 2 17 2347.680 2444.550 217.909 43.317 o
5 2 18 2934.500 3023.770 226.810 34.627 o
5 3 0 213.453 203.243 46.329 1362.130 o
5 3 1 4430.700 4764.990 261.650 19.424 o
5 3 2 512.735 413.051 72.028 511.651 o
5 3 3 10025.300 10310.300 574.891 3.958 o
5 3 4 3222.350 3448.230 564.831 8.664 o
5 3 5 246.757 192.766 61.614 793.077 o
5 3 6 1291.640 1131.490 117.402 152.924 o
5 3 7 8628.290 9128.670 1029.850 2.253 o
5 3 8 2915.680 3275.460 456.974 12.721 o
5 3 9 785.207 723.617 88.255 304.509 o
5 3 10 1350.830 1485.490 191.204 70.170 o
5 3 11 5199.710 4811.550 389.602 11.779 o
5 3 12 2163.140 2180.310 228.274 43.240 o
5 3 13 4726.680 4459.710 304.243 16.588 o
5 3 14 464.087 414.992 67.239 587.091 o
5 3 15 1163.130 982.845 147.793 116.392 o
5 3 16 1087.560 1217.700 145.842 117.593 o
5 3 17 7762.070 7389.270 466.303 6.535 o
5 4 0 5295.010 5175.090 284.764 15.239 o
5 4 3 528.466 720.672 134.501 162.411 o
5 4 4 4518.600 4136.290 516.604 8.975 o
5 4 5 5882.440 5749.420 476.485 8.292 o
5 4 6 3549.110 3197.590 258.637 26.269 o
5 4 7 2041.660 2253.910 168.378 65.101 o
5 4 8 2118.270 2299.240 169.925 62.740 o
5 4 9 4501.960 4933.540 268.202 18.534 o
5 4 10 1437.730 1084.180 165.718 89.991 o
5 4 11 2350.200 2130.190 232.420 40.944 o
5 4 12 592.973 493.740 107.308 246.876 o
5 4 13 2034.020 1909.080 173.339 65.917 o
5 4 14 2262.330 1993.810 239.370 40.370 o
5 4 15 5169.790 5287.370 371.433 12.098 o
5 4 16 1933.410 1913.010 169.376 69.587 o
5 5 0 51.147 44.265 52.557 1155.600 o
5 5 3 543.585 377.408 101.455 280.928 o
5 5 4 2500.150 2163.480 231.322 39.966 o
5 5 5 1631.600 1447.710 134.477 108.194 o
5 5 6 5600.880 5198.440 549.101 7.262 o
5 5 7 136.119 119.927 51.013 1194.860 o
5 5 8 6205.650 6527.540 332.735 10.784 o
5 5 9 1690.730 1598.040 203.032 59.226 o
5 5 10 1263.060 1050.030 162.182 97.261 o
5 5 11 1009.630 733.059 131.635 150.704 o
5 5 12 6076.110 5197.810 609.767 6.066 o
5 5 13 551.294 589.550 72.589 474.258 o
5 5 14 792.197 694.820 97.431 262.837 o
5 5 15 274.959 335.704 61.214 771.342 o
5 6 0 6972.210 4258.430 356.678 10.702 o
5 6 3 1456.960 1002.840 151.329 103.799 o
5 6 4 3875.020 3237.290 289.244 21.888 o
5 6 5 5440.440 4898.670 276.597 15.561 o
5 6 6 1269.510 1161.170 123.770 142.840 o
5 6 7 2093.020 1920.830 148.191 77.508 o
5 6 8 1634.490 1535.530 124.594 116.439 o
5 6 9 2873.830 2131.840 435.025 14.467 o
5 6 10 1779.720 1510.930 122.743 112.724 o
5 6 11 1803.300 1492.230 305.950 29.918 o
5 6 12 1362.830 1222.490 166.754 89.246 o
5 7 0 230.792 68.287 49.630 1228.350 o
5 7 3 7828.570 4282.080 344.484 9.850 o
5 7 4 643.337 540.687 104.382 253.722 o
5 7 5 560.015 451.091 72.164 493.752 o
5 7 6 879.477 886.369 95.432 251.459 o
5 7 7 6244.650 5979.740 301.760 11.941 o
5 7 8 1385.980 1276.110 171.937 84.159 o
5 7 9 662.425 657.385 123.892 184.274 o
5 7 10 1242.730 1286.720 161.938 95.323 o
5 8 3 1825.230 1320.740 155.597 86.483 o
5 8 4 6276.260 5102.130 782.008 4.143 o
5 8 5 1025.770 951.115 135.903 138.399 o
5 8 6 2681.360 2662.830 253.759 32.743 o
5 8 7 761.263 582.269 112.064 215.651 o
5 8 8 2269.160 2025.930 204.983 49.750 o
5 9 0 897.543 512.031 86.822 310.995 o
5 9 2 6203.920 3658.960 277.904 15.158 o
;
_iucr_refine_instructions_details 
;
TITL JO_MA_08_2_auto_a.res in P2(1)2(1)2(1)
REM Old TITL JO_MA_08_2_auto in P2(1)2(1)2(1)
REM SHELXT solution in P2(1)2(1)2(1): R1 0.075, Rweak 0.029, Alpha 0.008
REM <I/s> 0.619 for 26 systematic absences, Orientation as input
REM Flack x = -0.023 ( 0.027 ) from 1048 Parsons' quotients
REM Formula found by SHELXT: C17 N2 O3 S2 Au
CELL 1.54184 4.8602 14.2036 25.7174 90 90 90
ZERR 4 0.0001 0.0002 0.0004 0 0 0
LATT -1
SYMM 0.5-X,-Y,0.5+Z
SYMM -X,0.5+Y,0.5-Z
SYMM 0.5+X,0.5-Y,-Z
SFAC C H Au Cl N O S
UNIT 68 72 4 4 8 12 4
ISOR 0.005 0.01 N1
ISOR 0.01 0.02 C7

L.S. 10
PLAN  20
TEMP -167
CONF
BOND
ACTA
LIST 4
FMAP 2
MORE -1
BOND $H
OMIT 1 1 1
OMIT 1 0 1
OMIT 2 0 0
OMIT 1 6 4
OMIT 4 9 0
OMIT 3 9 0
OMIT 2 6 6
OMIT 0 1 2
OMIT -3 9 1
OMIT 0 1 3
OMIT 5 8 0
OMIT -4 9 1
OMIT -5 7 1
OMIT -5 8 1
OMIT -3 10 2
OMIT 2 6 5
OMIT -4 9 2
OMIT 0 6 5
OMIT 4 10 0
OMIT -4 8 1
WGHT 0.068403 0
FVAR 0.286368
REM <olex2.extras>
REM <HklSrc "%.\\JO_MA_08_2_auto_a.hkl">
REM </olex2.extras>

C1    1     0.35682  0.76330  0.40307  11.00000  0.03003  0.01018  0.01442 =
 -0.00757 -0.00045  0.00659
C12   1     0.03487  0.45197  0.37374  11.00000  0.01705  0.00994  0.01795 =
 0.00110 -0.00119 -0.00724
AFIX 23
H12a  2     0.01313  0.45735  0.33558  11.00000 -1.20000
H12b  2    -0.13774  0.42517  0.38784  11.00000 -1.20000
AFIX 0
C13   1     0.26938  0.38392  0.38514  11.00000  0.01089  0.01158  0.01278 =
 0.00085 -0.00136 -0.00610
AFIX 13
H13   2     0.43509  0.40299  0.36464  11.00000 -1.20000
AFIX 0
C14   1     0.34229  0.38324  0.44338  11.00000  0.02961  0.01445  0.01114 =
 0.00202  0.00083  0.00440
C15   1     0.17600  0.34118  0.52620  11.00000  0.03494  0.02948  0.01101 =
 0.00324  0.00336  0.00811
AFIX 33
H15a  2     0.01817  0.30956  0.54224  11.00000 -1.50000
H15b  2     0.34520  0.30729  0.53511  11.00000 -1.50000
H15c  2     0.18773  0.40598  0.53910  11.00000 -1.50000
AFIX 0
C16   1     0.35741  0.22136  0.35631  11.00000  0.01732  0.01868  0.00923 =
 0.00118  0.00287  0.00456
C17   1     0.23727  0.12673  0.34342  11.00000  0.02305  0.02318  0.01524 =
 -0.00222 -0.00191 -0.00029
AFIX 33
H17a  2     0.03617  0.12997  0.34554  11.00000 -1.50000
H17b  2     0.29177  0.10869  0.30811  11.00000 -1.50000
H17c  2     0.30551  0.07981  0.36820  11.00000 -1.50000
AFIX 0
O2    6     0.14202  0.34223  0.47046  11.00000  0.02239  0.02852  0.01239 =
 0.00507 -0.00280 -0.00254
N2    5     0.18206  0.29072  0.36875  11.00000  0.01745  0.01266  0.01412 =
 -0.00192 -0.00075 -0.00711
AFIX 43
H2    2     0.00446  0.27913  0.36689  11.00000 -1.20000
AFIX 0
C2    1     0.18340  0.76928  0.44431  11.00000  0.01934  0.02592  0.01073 =
 -0.00334 -0.00504 -0.00054
AFIX 43
H2a   2     0.07644  0.71636  0.45439  11.00000 -1.20000
AFIX 0
C11   1     0.86585  0.71964  0.28169  11.00000  0.02332  0.02247  0.00997 =
 -0.00206 -0.00576  0.00134
AFIX 43
H11   2     0.85632  0.65864  0.26665  11.00000 -1.20000
AFIX 0
O3    6     0.61102  0.23388  0.35607  11.00000  0.01941  0.02937  0.01994 =
 -0.00307 -0.00083 -0.00027
C3    1     0.16315  0.85444  0.47202  11.00000  0.03347  0.01316  0.01312 =
 -0.00459  0.00509  0.00960
AFIX 43
H3    2     0.03469  0.86060  0.49966  11.00000 -1.20000
AFIX 0
C10   1     1.05177  0.78488  0.26156  11.00000  0.02051  0.03053  0.01470 =
 0.00726  0.00070  0.00202
AFIX 43
H10   2     1.17291  0.76795  0.23412  11.00000 -1.20000
AFIX 0
C4    1     0.33388  0.93002  0.45855  11.00000  0.03930  0.02046  0.01347 =
 -0.00065 -0.00233  0.00280
AFIX 43
H4    2     0.32343  0.98702  0.47778  11.00000 -1.20000
AFIX 0
C9    1     1.05647  0.87283  0.28185  11.00000  0.02856  0.03389  0.01342 =
 0.00363 -0.00142 -0.00156
AFIX 43
H9    2     1.17264  0.91929  0.26689  11.00000 -1.20000
AFIX 0
C5    1     0.51917  0.92283  0.41727  11.00000  0.03634  0.02140  0.01934 =
 0.00336 -0.00257  0.00221
AFIX 43
H5    2     0.63731  0.97379  0.40867  11.00000 -1.20000
AFIX 0
C6    1     0.52690  0.83940  0.38903  11.00000  0.02818  0.00737  0.01641 =
 -0.00659 -0.00225 -0.00354
C7    1     0.70981  0.82514  0.34393  11.00000  0.01945  0.01620  0.01294 =
 -0.00160 -0.00501 -0.00207
C8    1     0.89435  0.89563  0.32402  11.00000  0.02647  0.01320  0.02144 =
 0.00329  0.00491 -0.00870
AFIX 43
H8    2     0.90427  0.95626  0.33950  11.00000 -1.20000
AFIX 0
Au1   3     0.41122  0.64922  0.35455  11.00000  0.01905  0.01558  0.00842 =
 0.00016  0.00135 -0.00045
Cl1   4     0.46011  0.53509  0.28759  11.00000  0.03032  0.01852  0.01166 =
 -0.00347  0.00632 -0.00218
S1    7     0.08225  0.57005  0.40081  11.00000  0.02157  0.01882  0.01347 =
 0.00078  0.00579 -0.00092
O1    6     0.55088  0.41408  0.46149  11.00000  0.02198  0.04107  0.01732 =
 -0.00271 -0.00305 -0.01026
N1    5     0.70262  0.74035  0.32111  11.00000  0.02640  0.01759  0.01084 =
 0.00248 -0.00190  0.00848
HKLF 4

END
Q1 1 0.5 0.645833 0.4 11 0.05 1.59
Q2 1 0.5 0.645833 0.311111 11 0.05 1.45
Q3 1 0.277778 0.645833 0.377778 11 0.05 1.01
Q4 1 0.444444 0.604167 0.277778 11 0.05 0.99
Q5 1 0.722222 0.645833 0.355556 11 0.05 0.98
Q6 1 0.388889 0.6875 0.266667 11 0.05 0.86
Q7 1 0.388889 0.708333 0.322222 11 0.05 0.82
Q8 1 0.555556 0.541667 0.322222 11 0.05 0.79
Q9 1 0.388889 0.6875 0.433333 11 0.05 0.79
Q10 1 0.222222 0.5625 0.355556 11 0.05 0.78

  REM The information below was added by Olex2.
  REM
  REM R1 = 0.0391 for 3013 Fo > 4sig(Fo) and 0.0409 for all 3154 data
  REM 226 parameters refined using 12 restraints
  REM Highest difference peak 1.5880, deepest hole -1.7114
  REM Mean Shift 0.0000, Max Shift -0.0006.

  REM +++ Tabular Listing of Refinement Information +++
  REM R1_all = 0.0409
  REM R1_gt = 0.0391
  REM wR_ref = 0.1055
  REM GOOF = 1.0205
  REM Shift_max = -0.0006
  REM Shift_mean = 0.0000
  REM Reflections_all = 3154
  REM Reflections_gt = 3013
  REM Parameters = 226
  REM Hole = -1.7114
  REM Peak = 1.5880
  REM Flack = -0.002(14)

  
;
_olex2_submission_special_instructions 'No special instructions were received'
_oxdiff_exptl_absorpt_empirical_details 
;
Empirical correction (ABSPACK) includes:
- Absorption correction using spherical harmonics
- Frame scaling
;
_oxdiff_exptl_absorpt_empirical_full_max 1.417
_oxdiff_exptl_absorpt_empirical_full_min 0.557
loop_
_restr_U_iso_atom_site_label
_restr_U_iso_weight_param
C7 0.0100
N1 0.0050

####################################################################### 
# 
# This file contains crystal structure data downloaded from the 
# Cambridge Structural Database (CSD) hosted by the Cambridge 
# Crystallographic Data Centre (CCDC).
# 
# Full information about CCDC data access policies and citation 
# guidelines are available at http://www.ccdc.cam.ac.uk/access/V1 
# 
# Audit and citation data items may have been added by the CCDC. 
# Please retain this information to preserve the provenance of 
# this file and to allow appropriate attribution of the data. 
# 
#######################################################################

data_JO_MA_07_auto_a
_database_code_depnum_ccdc_archive 'CCDC 2424406'
loop_
_audit_author_name
_audit_author_address
'Jasmine Ochs'
;Ruhr University Bochum
Germany
;
_audit_update_record             
;
2025-02-17 deposited with the CCDC.	2025-12-26 downloaded from the CCDC.
;
_audit_creation_date             2025-02-11
_audit_creation_method           
;
Olex2 1.5
(compiled 2023.03.06 svn.rbb2c1857 for OlexSys, GUI svn.r6748)
;
_chemical_formula_moiety         
'2(C15 H17 Au Cl N2 O2 S), C H4 O, 1.774(Cl), C H4 Cl0.226 O'
_chemical_formula_sum            'C32 H42 Au2 Cl4 N4 O6 S2'
_chemical_formula_weight         1178.589
_chemical_absolute_configuration unk
_chemical_oxdiff_formula         CHNSAu
loop_
_atom_type_symbol
_atom_type_scat_dispersion_real
_atom_type_scat_dispersion_imag
_atom_type_scat_Cromer_Mann_a1
_atom_type_scat_Cromer_Mann_a2
_atom_type_scat_Cromer_Mann_a3
_atom_type_scat_Cromer_Mann_a4
_atom_type_scat_Cromer_Mann_b1
_atom_type_scat_Cromer_Mann_b2
_atom_type_scat_Cromer_Mann_b3
_atom_type_scat_Cromer_Mann_b4
_atom_type_scat_Cromer_Mann_c
_atom_type_scat_source
_atom_type_scat_dispersion_source
Au -4.01093 7.72880 16.88190 18.59130 25.55820 5.86000 0.46110 8.62160 1.48260
36.39560 12.06580 'International Tables Volume C Table 6.1.1.4 (pp. 500-502)'
'Henke, Gullikson and Davis, At. Data and Nucl. Data Tables, 1993, 54, 2'
C 0.01920 0.00962 2.31000 1.02000 1.58860 0.86500 20.84390 10.20750 0.56870
51.65120 0.21560 'International Tables Volume C Table 6.1.1.4 (pp. 500-502)'
'Henke, Gullikson and Davis, At. Data and Nucl. Data Tables, 1993, 54, 2'
Cl 0.36843 0.69943 11.46040 7.19640 6.25560 1.64550 0.01040 1.16620 18.51940
47.77840 -9.55740 'International Tables Volume C Table 6.1.1.4 (pp. 500-502)'
'Henke, Gullikson and Davis, At. Data and Nucl. Data Tables, 1993, 54, 2'
H 0.00000 0.00000 0.49300 0.32291 0.14019 0.04081 10.51090 26.12570 3.14236
57.79970 0.00304 'International Tables Volume C Table 6.1.1.4 (pp. 500-502)'
'Henke, Gullikson and Davis, At. Data and Nucl. Data Tables, 1993, 54, 2'
N 0.03256 0.01839 12.21260 3.13220 2.01250 1.16630 0.00570 9.89330 28.99750
0.58260 -11.52900 'International Tables Volume C Table 6.1.1.4 (pp. 500-502)'
'Henke, Gullikson and Davis, At. Data and Nucl. Data Tables, 1993, 54, 2'
O 0.05239 0.03377 3.04850 2.28680 1.54630 0.86700 13.27710 5.70110 0.32390
32.90890 0.25080 'International Tables Volume C Table 6.1.1.4 (pp. 500-502)'
'Henke, Gullikson and Davis, At. Data and Nucl. Data Tables, 1993, 54, 2'
S 0.33537 0.55136 6.90530 5.20340 1.43790 1.58630 1.46790 22.21510 0.25360
56.17200 0.86690 'International Tables Volume C Table 6.1.1.4 (pp. 500-502)'
'Henke, Gullikson and Davis, At. Data and Nucl. Data Tables, 1993, 54, 2'

_space_group_crystal_system      monoclinic
_space_group_IT_number           4
_space_group_name_H-M_alt        'P 1 21 1'
_space_group_name_Hall           ' P 2yb'
loop_
_space_group_symop_id
_space_group_symop_operation_xyz
1 x,y,z
2 -x,y+1/2,-z

_symmetry_Int_Tables_number      4
_cell_length_a                   17.2761(3)
_cell_length_b                   6.7454(1)
_cell_length_c                   18.9344(3)
_cell_angle_alpha                90
_cell_angle_beta                 115.370(2)
_cell_angle_gamma                90
_cell_volume                     1993.71(6)
_cell_formula_units_Z            2
_cell_measurement_reflns_used    10432
_cell_measurement_temperature    100.0(3)
_cell_measurement_theta_max      76.1140
_cell_measurement_theta_min      2.8920
_exptl_absorpt_coefficient_mu    17.464
_exptl_absorpt_correction_T_max  1.00000
_exptl_absorpt_correction_T_min  0.55608
_exptl_absorpt_correction_type   multi-scan
_exptl_absorpt_process_details   
;
CrysAlisPro 1.171.41.93a (Rigaku Oxford Diffraction, 2020)
Empirical absorption correction using spherical harmonics,
implemented in SCALE3 ABSPACK scaling algorithm.
;
_exptl_crystal_colour            'clear light yellow'
_exptl_crystal_colour_lustre     clear
_exptl_crystal_colour_modifier   light
_exptl_crystal_colour_primary    yellow
_exptl_crystal_density_diffrn    1.963
_exptl_crystal_description       needle
_exptl_crystal_F_000             1128.102
_exptl_crystal_recrystallization_method 
'grwon by slow evaporation of diethylether inside a DCM/methanol mixture'
_exptl_crystal_size_max          0.2
_exptl_crystal_size_mid          0.02
_exptl_crystal_size_min          0.01
_diffrn_reflns_av_R_equivalents  0.0392
_diffrn_reflns_av_unetI/netI     0.0419
_diffrn_reflns_Laue_measured_fraction_full 0.9970
_diffrn_reflns_Laue_measured_fraction_max 0.9453
_diffrn_reflns_limit_h_max       18
_diffrn_reflns_limit_h_min       -21
_diffrn_reflns_limit_k_max       6
_diffrn_reflns_limit_k_min       -8
_diffrn_reflns_limit_l_max       23
_diffrn_reflns_limit_l_min       -22
_diffrn_reflns_number            13529
_diffrn_reflns_point_group_measured_fraction_full 0.7831
_diffrn_reflns_point_group_measured_fraction_max 0.7252
_diffrn_reflns_theta_full        67.6840
_diffrn_reflns_theta_max         76.69
_diffrn_reflns_theta_min         2.58
_diffrn_ambient_environment      N~2~
_diffrn_ambient_temperature      100.0(3)
_diffrn_detector                 'Hybrid Pixel Array Detector'
_diffrn_detector_area_resol_mean 10.0000
_diffrn_detector_type            HyPix
_diffrn_measured_fraction_theta_full 0.9970
_diffrn_measured_fraction_theta_max 0.9453
_diffrn_measurement_details      
;
List of Runs (angles in degrees, time in seconds):

  # Type    Start    End  Width  t~exp~   \w     \q     \k     \f   Frames
#--------------------------------------------------------------------------
  1  \w    107.00 154.00   0.50    1.64    --  105.91  95.00  18.00   94
  2  \w     93.00 177.00   0.50    1.64    --  105.91  30.00   0.00  168
  3  \w     93.00 178.00   0.50    1.64    --  105.91  30.00 -30.00  170
  4  \w     -5.00  47.00   0.50    0.42    --   47.03 -95.00 -91.00  104
  5  \w     49.00  75.00   0.50    1.64    --  105.91 -95.00 -91.00   52
  6  \w     73.00 106.00   0.50    1.64    --  105.91 -94.00 -90.00   66
  7  \w     53.00 106.00   0.50    1.64    --  105.91 -94.00 -60.00  106
  8  \w     43.00  69.00   0.50    1.64    --  105.91 -61.00 -30.00   52
  9  \w     34.00  74.00   0.50    1.64    --  105.91 -61.00-120.00   80
 10  \w     41.00  71.00   0.50    1.64    --  105.91 -61.00 -60.00   60
 11  \w     36.00  65.00   0.50    1.64    --  105.91 -61.00   0.00   58
 12  \w     33.00  58.00   0.50    1.64    --  105.91 -61.00 150.00   50
 13  \w    -48.00 -23.00   0.50    1.64    --  -91.75  45.00-180.00   50
 14  \w    -64.00 -24.00   0.50    1.64    --  -91.75  61.00-150.00   80
 15  \w    -48.00 -21.00   0.50    1.64    --  -91.75  45.00-150.00   54
 16  \w    -46.00 -21.00   0.50    1.64    --  -91.75  45.00-120.00   50
 17  \w    -47.00 -21.00   0.50    1.64    --  -91.75  45.00 -60.00   52
 18  \w    -40.00  24.00   0.50    0.42    --  -47.03  38.00 -90.00  128
 19  \w     -3.00  28.00   0.50    0.42    --  -47.03  19.00 120.00   62
 20  \w    -78.00 -48.00   0.50    1.64    --  -91.75  95.00  18.00   60
 21  \w    -77.00  18.00   0.50    0.42    --  -47.03  95.00  18.00  190
 22  \w   -148.00-115.00   0.50    1.64    --  -91.75 -95.00 -91.00   66
 23  \w   -113.00 -88.00   0.50    0.42    --  -47.03-125.00 -30.00   50
 24  \w   -119.00 -77.00   0.50    0.42    --  -47.03-125.00  60.00   84
;
_diffrn_measurement_device       'four-circle diffractometer'
_diffrn_measurement_device_type  'XtaLAB Synergy, Dualflex, HyPix'
_diffrn_measurement_method       '\w scans'
_diffrn_orient_matrix_type       
'CrysAlisPro convention (1999,Acta A55,543-557)'
_diffrn_orient_matrix_UB_11      -0.0000024000
_diffrn_orient_matrix_UB_12      0.1714071000
_diffrn_orient_matrix_UB_13      -0.0537733000
_diffrn_orient_matrix_UB_21      0.0537223000
_diffrn_orient_matrix_UB_22      -0.1266815000
_diffrn_orient_matrix_UB_23      -0.0302537000
_diffrn_orient_matrix_UB_31      -0.0828076000
_diffrn_orient_matrix_UB_32      -0.0819184000
_diffrn_orient_matrix_UB_33      -0.0655649000
_diffrn_radiation_monochromator  mirror
_diffrn_radiation_probe          x-ray
_diffrn_radiation_type           'Cu K\a'
_diffrn_radiation_wavelength     1.54184
_diffrn_source                   'micro-focus sealed X-ray tube'
_diffrn_source_type              'PhotonJet (Cu) X-ray Source'
_reflns_Friedel_coverage         0.463
_reflns_limit_h_max              21
_reflns_limit_h_min              -21
_reflns_limit_k_max              6
_reflns_limit_k_min              -8
_reflns_limit_l_max              23
_reflns_limit_l_min              -23
_reflns_number_gt                5860
_reflns_number_total             6100
_reflns_threshold_expression     I>=2u(I)
_computing_cell_refinement       'CrysAlisPro 1.171.41.93a (Rigaku OD, 2020)'
_computing_data_collection       'CrysAlisPro 1.171.41.93a (Rigaku OD, 2020)'
_computing_data_reduction        'CrysAlisPro 1.171.41.93a (Rigaku OD, 2020)'
_computing_molecular_graphics    'Olex2 1.5 (Dolomanov et al., 2009)'
_computing_publication_material  'Olex2 1.5 (Dolomanov et al., 2009)'
_computing_structure_refinement  'olex2.refine 1.5 (Bourhis et al., 2015)'
_computing_structure_solution    'olex2.solve 1.5 (Bourhis et al., 2015)'
_refine_diff_density_max         2.2328
_refine_diff_density_min         -1.0602
_refine_diff_density_rms         0.1602
_refine_ls_abs_structure_details 
'Hooft, R.W.W., Straver, L.H., Spek, A.L. (2010). J. Appl. Cryst., 43, 665-668.'
_refine_ls_abs_structure_Flack   0.018(10)
_refine_ls_d_res_high            0.7922
_refine_ls_d_res_low             17.1084
_refine_ls_goodness_of_fit_ref   1.0391
_refine_ls_hydrogen_treatment    mixed
_refine_ls_matrix_type           full
_refine_ls_number_constraints    69
_refine_ls_number_parameters     472
_refine_ls_number_reflns         6100
_refine_ls_number_restraints     1
_refine_ls_R_factor_all          0.0365
_refine_ls_R_factor_gt           0.0352
_refine_ls_restrained_S_all      1.0391
_refine_ls_shift/su_max          0.0010
_refine_ls_shift/su_mean         0.0000
_refine_ls_structure_factor_coef Fsqd
_refine_ls_weighting_details     
'w=1/[\s^2^(Fo^2^)+(0.0730P)^2^] where P=(Fo^2^+2Fc^2^)/3'
_refine_ls_weighting_scheme      calc
_refine_ls_wR_factor_gt          0.0962
_refine_ls_wR_factor_ref         0.0969
_olex2_refinement_description    
;
1. Fixed Uiso
 At 1.2 times of:
  All C(H) groups, All C(H,H) groups, All N(H,H,H) groups
 At 1.5 times of:
  All C(H,H,H) groups, All O(H) groups
2. Others
 Sof(Cl3B)=1-FVAR(1)
 Sof(Cl3A)=FVAR(1)
3.a Ternary CH refined with riding coordinates:
 C13(H13), C13A(H13A)
3.b Secondary CH2 refined with riding coordinates:
 C12(H12a,H12b), C12A(H12c,H12d)
3.c Aromatic/amide H refined with riding coordinates:
 C2(H2), C2A(H2Aa), C3(H3), C3A(H3A), C5(H5), C5A(H5A), C8(H8), C8A(H8A),
 C9(H9), C9A(H9A), C10(H10), C10A(H10A), C11(H11), C11A(H11A), C4(H4), C4A(H4A)
3.d Idealised Me refined as rotating group:
 N2(H2a,H2b,H2c), C2S(H2Sa,H2Sb,H2Sc), C15(H15a,H15b,H15c), C15A(H15d,H15e,
 H15f), N1A(H1Aa,H1Ab,H1Ac), C1S(H1Sa,H1Sb,H1Sc)
3.e Idealised tetrahedral OH refined as rotating group:
 O1S(H3B)
;
_atom_sites_solution_primary     iterative
loop_
_atom_site_label
_atom_site_type_symbol
_atom_site_fract_x
_atom_site_fract_y
_atom_site_fract_z
_atom_site_U_iso_or_equiv
_atom_site_adp_type
_atom_site_occupancy
_atom_site_refinement_flags_posn
_atom_site_refinement_flags_occupancy
_atom_site_disorder_group
O2 O 0.7088(6) -0.0937(7) 1.1363(5) 0.060(2) Uani 1.000000 . . .
O2A O 0.8055(4) 0.3775(6) 0.3566(4) 0.0398(15) Uani 1.000000 . . .
O2S O 0.9687(6) 0.8475(7) 0.6085(4) 0.058(2) Uani 1.000000 . . .
N2 N 0.5834(5) 0.0582(8) 0.9905(5) 0.047(2) Uani 1.000000 . . .
H2a H 0.5610(10) 0.160(8) 0.956(4) 0.057(3) Uiso 1.000000 GR . .
H2b H 0.5578(9) -0.057(5) 0.967(4) 0.057(3) Uiso 1.000000 GR . .
H2c H 0.5740(5) 0.080(12) 1.0337(8) 0.057(3) Uiso 1.000000 GR . .
C2 C 1.0308(5) 0.2661(10) 1.1297(4) 0.0237(15) Uani 1.000000 . . .
H2 H 0.9950(5) 0.2673(10) 1.1564(4) 0.0284(18) Uiso 1.000000 R . .
C2A C 0.4590(4) 0.6044(10) 0.3705(4) 0.0220(14) Uani 1.000000 . . .
H2Aa H 0.4944(4) 0.6028(10) 0.3435(4) 0.0264(17) Uiso 1.000000 R . .
C2S C 0.9897(7) 0.7927(10) 0.6872(6) 0.048(3) Uani 1.000000 . . .
H2Sa H 0.998(5) 0.6489(19) 0.6929(13) 0.072(4) Uiso 1.000000 GR . .
H2Sb H 1.043(3) 0.860(10) 0.7221(7) 0.072(4) Uiso 1.000000 GR . .
H2Sc H 0.943(3) 0.832(12) 0.7006(17) 0.072(4) Uiso 1.000000 GR . .
C3 C 1.1208(5) 0.2722(10) 1.1719(4) 0.0258(16) Uani 1.000000 . . .
H3 H 1.1461(5) 0.2792(10) 1.2273(4) 0.0309(19) Uiso 1.000000 R . .
C3A C 0.3699(5) 0.6003(10) 0.3296(5) 0.0273(16) Uani 1.000000 . . .
H3A H 0.3445(5) 0.5988(10) 0.2741(5) 0.0327(19) Uiso 1.000000 R . .
Cl3A Cl 0.4659(2) 0.73336(16) 0.88155(17) 0.0525(14) Uani 0.774(11) . P 1
Cl3B Cl 0.5262(11) 0.60006(17) 0.9155(9) 0.086(7) Uani 0.226(11) . P 2
C5 C 1.1372(5) 0.2621(10) 1.0515(5) 0.0257(15) Uani 1.000000 . . .
H5 H 1.1730(5) 0.2614(10) 1.0249(5) 0.0309(19) Uiso 1.000000 R . .
C5A C 0.3537(5) 0.6104(9) 0.4495(5) 0.0239(15) Uani 1.000000 . . .
H5A H 0.3181(5) 0.6195(9) 0.4762(5) 0.0286(18) Uiso 1.000000 R . .
C6 C 1.0477(4) 0.2572(10) 1.0098(4) 0.0189(13) Uani 1.000000 . . .
C6A C 0.4432(4) 0.6093(10) 0.4920(4) 0.0217(14) Uani 1.000000 . . .
C7 C 1.0054(5) 0.2563(10) 0.9240(4) 0.0214(15) Uani 1.000000 . . .
C7A C 0.4861(4) 0.6132(9) 0.5767(4) 0.0193(14) Uani 1.000000 . . .
C8 C 1.0474(5) 0.2556(10) 0.8757(5) 0.0267(16) Uani 1.000000 . . .
H8 H 1.1081(5) 0.2479(10) 0.8977(5) 0.032(2) Uiso 1.000000 R . .
C8A C 0.4442(5) 0.6269(9) 0.6260(5) 0.0233(16) Uani 1.000000 . . .
H8A H 0.3834(5) 0.6325(9) 0.6044(5) 0.0280(19) Uiso 1.000000 R . .
C9 C 0.9997(5) 0.2663(10) 0.7948(5) 0.0257(15) Uani 1.000000 . . .
H9 H 1.0274(5) 0.2653(10) 0.7609(5) 0.0309(19) Uiso 1.000000 R . .
C9A C 0.4924(6) 0.6322(10) 0.7065(5) 0.033(2) Uani 1.000000 . . .
H9A H 0.4652(6) 0.6474(10) 0.7405(5) 0.040(2) Uiso 1.000000 R . .
C10 C 0.9124(5) 0.2784(10) 0.7651(5) 0.0288(17) Uani 1.000000 . . .
H10 H 0.8793(5) 0.2847(10) 0.7101(5) 0.035(2) Uiso 1.000000 R . .
C10A C 0.5813(5) 0.6148(10) 0.7368(4) 0.0320(18) Uani 1.000000 . . .
H10A H 0.6152(5) 0.6095(10) 0.7917(4) 0.038(2) Uiso 1.000000 R . .
C11 C 0.8717(5) 0.2817(10) 0.8140(4) 0.0290(18) Uani 1.000000 . . .
H11 H 0.8111(5) 0.2928(10) 0.7926(4) 0.035(2) Uiso 1.000000 R . .
C11A C 0.6194(5) 0.6054(10) 0.6863(4) 0.0288(16) Uani 1.000000 . . .
H11A H 0.6800(5) 0.5985(10) 0.7070(4) 0.035(2) Uiso 1.000000 R . .
C15 C 0.7353(9) -0.2564(11) 1.1916(9) 0.072(4) Uani 1.000000 . . .
H15a H 0.699(5) -0.372(5) 1.168(3) 0.109(6) Uiso 1.000000 GR . .
H15b H 0.795(2) -0.290(11) 1.205(5) 0.109(6) Uiso 1.000000 GR . .
H15c H 0.730(7) -0.218(6) 1.239(3) 0.109(6) Uiso 1.000000 GR . .
C15A C 0.7831(7) 0.2297(11) 0.2969(6) 0.053(3) Uani 1.000000 . . .
H15d H 0.785(6) 0.288(4) 0.2501(19) 0.079(4) Uiso 1.000000 GR . .
H15e H 0.824(4) 0.120(6) 0.316(2) 0.079(4) Uiso 1.000000 GR . .
H15f H 0.725(2) 0.180(10) 0.284(4) 0.079(4) Uiso 1.000000 GR . .
C12 C 0.7187(5) 0.2438(10) 1.0463(5) 0.034(2) Uani 1.000000 . . .
H12a H 0.7055(5) 0.2820(10) 1.0904(5) 0.041(2) Uiso 1.000000 R . .
H12b H 0.6943(5) 0.3462(10) 1.0051(5) 0.041(2) Uiso 1.000000 R . .
C12A C 0.7657(5) 0.6734(9) 0.4522(5) 0.0261(17) Uani 1.000000 . . .
H12c H 0.7746(5) 0.7333(9) 0.4086(5) 0.031(2) Uiso 1.000000 R . .
H12d H 0.7834(5) 0.7722(9) 0.4950(5) 0.031(2) Uiso 1.000000 R . .
Au1 Au 0.868149(17) 0.259066(8) 0.975141(15) 0.02048(10) Uani 1.000000 . . .
Au1A Au 0.622299(17) 0.610159(8) 0.525214(15) 0.02071(10) Uani 1.000000 . . .
Cl1 Cl 0.72478(11) 0.27222(15) 0.87902(11) 0.0315(4) Uani 1.000000 . . .
Cl1A Cl 0.76589(10) 0.61610(15) 0.62106(11) 0.0282(4) Uani 1.000000 . . .
S1 S 0.83549(12) 0.23706(17) 1.08019(11) 0.0273(4) Uani 1.000000 . . .
S1A S 0.65307(12) 0.62282(17) 0.41940(11) 0.0270(4) Uani 1.000000 . . .
O1 O 0.7372(6) -0.2742(7) 1.0520(7) 0.071(3) Uani 1.000000 . . .
O1A O 0.7705(4) 0.1654(6) 0.4304(5) 0.0412(17) Uani 1.000000 . . .
O1S O 0.4864(6) 0.2806(7) 0.8702(5) 0.070(3) Uani 1.000000 . . .
H3B H 0.524(9) 0.37(2) 0.884(5) 0.104(4) Uiso 1.000000 GR . .
C4 C 1.1722(4) 0.2680(10) 1.1326(5) 0.0265(17) Uani 1.000000 . . .
H4 H 1.2327(4) 0.2692(10) 1.1616(5) 0.032(2) Uiso 1.000000 R . .
C4A C 0.3173(5) 0.5984(10) 0.3688(5) 0.0304(18) Uani 1.000000 . . .
H4A H 0.2569(5) 0.5889(10) 0.3402(5) 0.037(2) Uiso 1.000000 R . .
N1 N 0.9182(4) 0.2689(8) 0.8927(3) 0.0227(14) Uani 1.000000 . . .
N1A N 0.9132(4) 0.5526(7) 0.5016(4) 0.0296(15) Uani 1.000000 . . .
H1Aa H 0.9185(11) 0.583(9) 0.4571(5) 0.0356(18) Uiso 1.000000 GR . .
H1Ab H 0.9264(14) 0.661(6) 0.533(3) 0.0356(18) Uiso 1.000000 GR . .
H1Ac H 0.9495(6) 0.452(4) 0.527(3) 0.0356(18) Uiso 1.000000 GR . .
N1S N 0.5732(4) 0.6057(8) 0.6086(3) 0.0204(12) Uani 1.000000 . . .
C1 C 0.9955(4) 0.2583(10) 1.0489(4) 0.0194(14) Uani 1.000000 . . .
C1A C 0.4947(4) 0.6109(9) 0.4512(4) 0.0170(13) Uani 1.000000 . . .
C1S C 0.4747(12) 0.2027(12) 0.7967(8) 0.091(6) Uani 1.000000 . . .
H1Sa H 0.423(5) 0.260(16) 0.7555(12) 0.137(9) Uiso 1.000000 GR . .
H1Sb H 0.524(5) 0.236(18) 0.787(4) 0.137(9) Uiso 1.000000 GR . .
H1Sc H 0.469(9) 0.058(2) 0.797(3) 0.137(9) Uiso 1.000000 GR . .
Cl2 Cl 1.04181(12) 1.26738(15) 0.62264(11) 0.0312(4) Uani 1.000000 . . .
C13 C 0.6768(5) 0.0451(10) 1.0138(6) 0.038(2) Uani 1.000000 . . .
H13 H 0.6858(5) 0.0146(10) 0.9661(6) 0.046(3) Uiso 1.000000 R . .
C13A C 0.8233(5) 0.4907(9) 0.4815(5) 0.0268(17) Uani 1.000000 . . .
H13A H 0.8200(5) 0.4404(9) 0.5298(5) 0.032(2) Uiso 1.000000 R . .
C14 C 0.7105(7) -0.1279(11) 1.0700(7) 0.046(3) Uani 1.000000 . . .
C14A C 0.7975(5) 0.3251(10) 0.4214(5) 0.0324(19) Uani 1.000000 . . .
H2S H 0.986(5) 0.985(12) 0.620(4) 0.004(17) Uiso 1.000000 . . .

loop_
_atom_site_aniso_label
_atom_site_aniso_U_11
_atom_site_aniso_U_22
_atom_site_aniso_U_33
_atom_site_aniso_U_12
_atom_site_aniso_U_13
_atom_site_aniso_U_23
O2 0.065(5) 0.049(5) 0.054(4) 0.009(4) 0.015(4) -0.003(4)
O2A 0.048(4) 0.036(4) 0.040(3) -0.009(3) 0.024(3) -0.009(3)
O2S 0.096(6) 0.043(5) 0.028(3) -0.031(4) 0.019(4) -0.008(3)
N2 0.030(4) 0.075(7) 0.035(4) -0.004(4) 0.014(3) -0.015(4)
C2 0.028(3) 0.021(4) 0.023(4) 0.003(4) 0.012(3) 0.011(4)
C2A 0.026(3) 0.017(4) 0.020(3) -0.005(4) 0.006(3) -0.006(4)
C2S 0.066(6) 0.047(7) 0.037(5) -0.005(5) 0.027(5) -0.000(5)
C3 0.023(3) 0.024(4) 0.019(3) 0.000(4) -0.002(3) 0.001(4)
C3A 0.026(3) 0.018(4) 0.025(4) 0.001(4) -0.001(3) 0.003(4)
Cl3A 0.061(2) 0.072(3) 0.0310(15) -0.029(2) 0.0255(14) -0.0132(17)
Cl3B 0.088(11) 0.128(18) 0.055(8) 0.011(13) 0.043(8) -0.007(10)
C5 0.022(3) 0.023(4) 0.029(4) -0.000(4) 0.008(3) 0.001(5)
C5A 0.025(3) 0.009(4) 0.032(4) 0.009(4) 0.007(3) 0.007(4)
C6 0.018(3) 0.012(3) 0.021(3) -0.005(3) 0.004(2) 0.002(4)
C6A 0.021(3) 0.017(4) 0.023(4) -0.003(4) 0.004(3) -0.002(4)
C7 0.027(3) 0.017(4) 0.018(3) -0.002(4) 0.008(3) -0.012(4)
C7A 0.029(3) 0.009(3) 0.019(3) 0.001(4) 0.009(3) 0.009(4)
C8 0.030(4) 0.017(4) 0.038(4) 0.000(4) 0.019(3) 0.005(4)
C8A 0.022(3) 0.017(4) 0.027(4) 0.004(3) 0.007(3) -0.003(4)
C9 0.034(4) 0.019(4) 0.026(4) 0.003(4) 0.014(3) 0.000(4)
C9A 0.041(4) 0.036(6) 0.027(4) 0.008(4) 0.019(3) -0.004(4)
C10 0.036(4) 0.024(4) 0.023(4) -0.011(4) 0.009(3) -0.001(4)
C10A 0.038(4) 0.039(5) 0.016(3) 0.007(5) 0.009(3) -0.001(4)
C11 0.032(4) 0.033(5) 0.015(3) -0.001(4) 0.004(3) -0.001(4)
C11A 0.037(4) 0.023(4) 0.018(4) 0.002(4) 0.005(3) 0.002(4)
C15 0.080(9) 0.043(7) 0.082(9) -0.008(8) 0.023(7) 0.008(8)
C15A 0.056(6) 0.059(8) 0.046(6) -0.010(6) 0.024(5) -0.026(6)
C12 0.023(4) 0.040(5) 0.039(5) 0.001(4) 0.014(3) -0.010(5)
C12A 0.028(4) 0.021(4) 0.031(4) 0.000(3) 0.014(3) 0.000(3)
Au1 0.01985(15) 0.01803(19) 0.01901(17) 0.00088(12) 0.00398(11) -0.00035(13)
Au1A 0.01922(14) 0.01819(19) 0.01933(17) 0.00108(12) 0.00312(11) -0.00152(13)
Cl1 0.0218(8) 0.0411(12) 0.0254(9) 0.0025(10) 0.0041(7) -0.0006(11)
Cl1A 0.0196(7) 0.0327(11) 0.0251(9) 0.0017(10) 0.0026(6) -0.0057(10)
S1 0.0243(8) 0.0333(12) 0.0235(9) 0.0016(9) 0.0093(7) 0.0010(10)
S1A 0.0259(8) 0.0284(11) 0.0253(9) -0.0005(9) 0.0096(7) -0.0022(10)
O1 0.063(5) 0.047(6) 0.127(9) -0.013(5) 0.064(6) -0.020(6)
O1A 0.043(4) 0.024(4) 0.064(5) -0.001(3) 0.028(3) -0.003(3)
O1S 0.072(6) 0.087(8) 0.045(4) 0.015(6) 0.021(4) 0.011(5)
C4 0.020(3) 0.022(4) 0.029(4) 0.006(4) 0.002(3) 0.006(4)
C4A 0.022(3) 0.021(4) 0.032(4) -0.003(4) -0.004(3) -0.001(4)
N1 0.028(3) 0.026(4) 0.016(3) -0.005(4) 0.010(2) -0.000(4)
N1A 0.027(3) 0.030(4) 0.033(4) -0.002(3) 0.014(3) -0.003(3)
N1S 0.026(3) 0.015(3) 0.014(3) 0.002(3) 0.002(2) 0.003(3)
C1 0.013(3) 0.015(4) 0.019(3) 0.006(3) -0.003(2) 0.000(4)
C1A 0.020(3) 0.004(3) 0.023(3) -0.003(3) 0.006(3) 0.002(4)
C1S 0.102(12) 0.120(16) 0.044(7) -0.014(11) 0.023(7) -0.012(8)
Cl2 0.0392(9) 0.0288(10) 0.0290(9) 0.0028(9) 0.0177(7) 0.0002(8)
C13 0.026(4) 0.045(6) 0.050(5) -0.015(4) 0.023(4) -0.012(5)
C13A 0.024(4) 0.024(5) 0.034(4) -0.005(3) 0.014(3) -0.004(3)
C14 0.044(5) 0.044(7) 0.060(6) -0.017(5) 0.031(5) -0.008(5)
C14A 0.026(4) 0.034(5) 0.042(5) -0.002(4) 0.020(4) -0.002(4)

loop_
_geom_bond_atom_site_label_1
_geom_bond_atom_site_label_2
_geom_bond_distance
_geom_bond_site_symmetry_2
_geom_bond_publ_flag
O2 C15 1.448(13) . ?
O2 C14 1.288(13) . ?
O2A C15A 1.430(10) . ?
O2A C14A 1.341(11) . ?
O2S C2S 1.422(11) . ?
O2S H2S 0.97(8) . ?
N2 H2a 0.9100 . ?
N2 H2b 0.9100 . ?
N2 H2c 0.9100 . ?
N2 C13 1.483(11) . ?
C2 H2 0.9500 . ?
C2 C3 1.412(10) . ?
C2 C1 1.385(10) . ?
C2A H2Aa 0.9500 . ?
C2A C3A 1.397(10) . ?
C2A C1A 1.382(10) . ?
C2S H2Sa 0.9800 . ?
C2S H2Sb 0.9800 . ?
C2S H2Sc 0.9800 . ?
C3 H3 0.9500 . ?
C3 C4 1.381(12) . ?
C3A H3A 0.9500 . ?
C3A C4A 1.399(13) . ?
Cl3B H3B 1.67(11) . ?
C5 H5 0.9500 . ?
C5 C6 1.404(10) . ?
C5 C4 1.389(12) . ?
C5A H5A 0.9500 . ?
C5A C6A 1.404(10) . ?
C5A C4A 1.383(12) . ?
C6 C7 1.470(10) . ?
C6 C1 1.390(10) . ?
C6A C7A 1.451(10) . ?
C6A C1A 1.407(10) . ?
C7 C8 1.387(10) . ?
C7 N1 1.365(10) . ?
C7A C8A 1.408(11) . ?
C7A N1S 1.362(9) . ?
C8 H8 0.9500 . ?
C8 C9 1.397(12) . ?
C8A H8A 0.9500 . ?
C8A C9A 1.389(12) . ?
C9 H9 0.9500 . ?
C9 C10 1.368(11) . ?
C9A H9A 0.9500 . ?
C9A C10A 1.396(12) . ?
C10 H10 0.9500 . ?
C10 C11 1.382(12) . ?
C10A H10A 0.9500 . ?
C10A C11A 1.375(11) . ?
C11 H11 0.9500 . ?
C11 N1 1.360(10) . ?
C11A H11A 0.9500 . ?
C11A N1S 1.339(10) . ?
C15 H15a 0.9800 . ?
C15 H15b 0.9800 . ?
C15 H15c 0.9800 . ?
C15A H15d 0.9800 . ?
C15A H15e 0.9800 . ?
C15A H15f 0.9800 . ?
C12 H12a 0.9900 . ?
C12 H12b 0.9900 . ?
C12 S1 1.836(8) . ?
C12 C13 1.523(10) . ?
C12A H12c 0.9900 . ?
C12A H12d 0.9900 . ?
C12A S1A 1.803(8) . ?
C12A C13A 1.531(10) . ?
Au1 Cl1 2.3647(17) . ?
Au1 S1 2.2931(19) . ?
Au1 N1 2.084(6) . ?
Au1 C1 2.039(6) . ?
Au1A Cl1A 2.3646(16) . ?
Au1A S1A 2.2841(19) . ?
Au1A N1S 2.088(6) . ?
Au1A C1A 2.043(6) . ?
O1 C14 1.200(10) . ?
O1A C14A 1.215(8) . ?
O1S H3B 0.8400 . ?
O1S C1S 1.418(15) . ?
C4 H4 0.9500 . ?
C4A H4A 0.9500 . ?
N1A H1Aa 0.9100 . ?
N1A H1Ab 0.9100 . ?
N1A H1Ac 0.9100 . ?
N1A C13A 1.491(10) . ?
C1S H1Sa 0.9800 . ?
C1S H1Sb 0.9800 . ?
C1S H1Sc 0.9800 . ?
C13 H13 1.0000 . ?
C13 C14 1.518(13) . ?
C13A H13A 1.0000 . ?
C13A C14A 1.518(11) . ?

loop_
_geom_angle_atom_site_label_1
_geom_angle_atom_site_label_2
_geom_angle_atom_site_label_3
_geom_angle
_geom_angle_site_symmetry_1
_geom_angle_site_symmetry_3
_geom_angle_publ_flag
C14 O2 C15 115.8(8) . . ?
C14A O2A C15A 116.1(6) . . ?
H2S O2S C2S 95(4) . . ?
H2b N2 H2a 109.5 . . ?
H2c N2 H2a 109.5 . . ?
H2c N2 H2b 109.5 . . ?
C13 N2 H2a 109.5 . . ?
C13 N2 H2b 109.5 . . ?
C13 N2 H2c 109.5 . . ?
C3 C2 H2 120.6(4) . . ?
C1 C2 H2 120.6(4) . . ?
C1 C2 C3 118.9(7) . . ?
C3A C2A H2Aa 120.7(5) . . ?
C1A C2A H2Aa 120.7(4) . . ?
C1A C2A C3A 118.5(7) . . ?
H2Sa C2S O2S 109.5 . . ?
H2Sb C2S O2S 109.5 . . ?
H2Sb C2S H2Sa 109.5 . . ?
H2Sc C2S O2S 109.5 . . ?
H2Sc C2S H2Sa 109.5 . . ?
H2Sc C2S H2Sb 109.5 . . ?
H3 C3 C2 120.0(4) . . ?
C4 C3 C2 120.1(7) . . ?
C4 C3 H3 120.0(4) . . ?
H3A C3A C2A 119.4(5) . . ?
C4A C3A C2A 121.3(7) . . ?
C4A C3A H3A 119.4(4) . . ?
C6 C5 H5 120.8(5) . . ?
C4 C5 H5 120.8(4) . . ?
C4 C5 C6 118.3(7) . . ?
C6A C5A H5A 120.0(5) . . ?
C4A C5A H5A 120.0(5) . . ?
C4A C5A C6A 120.0(7) . . ?
C7 C6 C5 121.8(7) . . ?
C1 C6 C5 120.7(7) . . ?
C1 C6 C7 117.4(6) . . ?
C7A C6A C5A 123.3(7) . . ?
C1A C6A C5A 119.1(7) . . ?
C1A C6A C7A 117.6(6) . . ?
C8 C7 C6 125.2(7) . . ?
N1 C7 C6 114.3(6) . . ?
N1 C7 C8 120.4(7) . . ?
C8A C7A C6A 124.8(7) . . ?
N1S C7A C6A 115.7(6) . . ?
N1S C7A C8A 119.5(7) . . ?
H8 C8 C7 120.2(5) . . ?
C9 C8 C7 119.6(7) . . ?
C9 C8 H8 120.2(4) . . ?
H8A C8A C7A 120.3(4) . . ?
C9A C8A C7A 119.5(7) . . ?
C9A C8A H8A 120.3(5) . . ?
H9 C9 C8 120.6(4) . . ?
C10 C9 C8 118.8(7) . . ?
C10 C9 H9 120.6(5) . . ?
H9A C9A C8A 120.5(5) . . ?
C10A C9A C8A 119.1(7) . . ?
C10A C9A H9A 120.5(5) . . ?
H10 C10 C9 119.5(5) . . ?
C11 C10 C9 121.0(8) . . ?
C11 C10 H10 119.5(5) . . ?
H10A C10A C9A 120.4(5) . . ?
C11A C10A C9A 119.2(7) . . ?
C11A C10A H10A 120.4(5) . . ?
H11 C11 C10 119.9(5) . . ?
N1 C11 C10 120.1(7) . . ?
N1 C11 H11 119.9(4) . . ?
H11A C11A C10A 119.1(5) . . ?
N1S C11A C10A 121.8(7) . . ?
N1S C11A H11A 119.1(4) . . ?
H15a C15 O2 109.5 . . ?
H15b C15 O2 109.5 . . ?
H15b C15 H15a 109.5 . . ?
H15c C15 O2 109.5 . . ?
H15c C15 H15a 109.5 . . ?
H15c C15 H15b 109.5 . . ?
H15d C15A O2A 109.5 . . ?
H15e C15A O2A 109.5 . . ?
H15e C15A H15d 109.5 . . ?
H15f C15A O2A 109.5 . . ?
H15f C15A H15d 109.5 . . ?
H15f C15A H15e 109.5 . . ?
H12b C12 H12a 107.9 . . ?
S1 C12 H12a 109.1(3) . . ?
S1 C12 H12b 109.1(3) . . ?
C13 C12 H12a 109.1(5) . . ?
C13 C12 H12b 109.1(5) . . ?
C13 C12 S1 112.4(5) . . ?
H12d C12A H12c 107.6 . . ?
S1A C12A H12c 108.7(3) . . ?
S1A C12A H12d 108.7(3) . . ?
C13A C12A H12c 108.7(4) . . ?
C13A C12A H12d 108.7(4) . . ?
C13A C12A S1A 114.2(5) . . ?
S1 Au1 Cl1 95.98(6) . . ?
N1 Au1 Cl1 93.24(18) . . ?
N1 Au1 S1 170.65(17) . . ?
C1 Au1 Cl1 173.8(2) . . ?
C1 Au1 S1 90.0(2) . . ?
C1 Au1 N1 80.8(3) . . ?
S1A Au1A Cl1A 96.35(6) . . ?
N1S Au1A Cl1A 93.00(16) . . ?
N1S Au1A S1A 170.53(17) . . ?
C1A Au1A Cl1A 174.3(2) . . ?
C1A Au1A S1A 89.2(2) . . ?
C1A Au1A N1S 81.4(3) . . ?
Au1 S1 C12 109.7(3) . . ?
Au1A S1A C12A 109.1(3) . . ?
C1S O1S H3B 109.5 . . ?
O1S H3B Cl3B 132(14) . . ?
C5 C4 C3 121.4(7) . . ?
H4 C4 C3 119.3(4) . . ?
H4 C4 C5 119.3(4) . . ?
C5A C4A C3A 119.6(7) . . ?
H4A C4A C3A 120.2(4) . . ?
H4A C4A C5A 120.2(5) . . ?
C11 N1 C7 120.2(6) . . ?
Au1 N1 C7 114.2(5) . . ?
Au1 N1 C11 125.6(5) . . ?
H1Ab N1A H1Aa 109.5 . . ?
H1Ac N1A H1Aa 109.5 . . ?
H1Ac N1A H1Ab 109.5 . . ?
C13A N1A H1Aa 109.5 . . ?
C13A N1A H1Ab 109.5 . . ?
C13A N1A H1Ac 109.5 . . ?
C11A N1S C7A 120.8(7) . . ?
Au1A N1S C7A 113.2(4) . . ?
Au1A N1S C11A 125.9(5) . . ?
C6 C1 C2 120.6(6) . . ?
Au1 C1 C2 126.3(5) . . ?
Au1 C1 C6 113.1(5) . . ?
C6A C1A C2A 121.3(6) . . ?
Au1A C1A C2A 126.7(5) . . ?
Au1A C1A C6A 112.0(5) . . ?
H1Sa C1S O1S 109.5 . . ?
H1Sb C1S O1S 109.5 . . ?
H1Sb C1S H1Sa 109.5 . . ?
H1Sc C1S O1S 109.5 . . ?
H1Sc C1S H1Sa 109.5 . . ?
H1Sc C1S H1Sb 109.5 . . ?
C12 C13 N2 109.6(6) . . ?
H13 C13 N2 108.3(5) . . ?
H13 C13 C12 108.3(5) . . ?
C14 C13 N2 107.2(7) . . ?
C14 C13 C12 114.9(8) . . ?
C14 C13 H13 108.3(5) . . ?
N1A C13A C12A 108.2(5) . . ?
H13A C13A C12A 108.7(5) . . ?
H13A C13A N1A 108.7(4) . . ?
C14A C13A C12A 112.7(7) . . ?
C14A C13A N1A 109.7(6) . . ?
C14A C13A H13A 108.7(4) . . ?
O1 C14 O2 126.6(10) . . ?
C13 C14 O2 112.6(7) . . ?
C13 C14 O1 120.8(10) . . ?
O1A C14A O2A 124.0(8) . . ?
C13A C14A O2A 112.3(6) . . ?
C13A C14A O1A 123.7(8) . . ?

loop_
_geom_torsion_atom_site_label_1
_geom_torsion_atom_site_label_2
_geom_torsion_atom_site_label_3
_geom_torsion_atom_site_label_4
_geom_torsion
_geom_torsion_site_symmetry_1
_geom_torsion_site_symmetry_2
_geom_torsion_site_symmetry_3
_geom_torsion_site_symmetry_4
_geom_torsion_publ_flag
O2 C14 C13 N2 -69.4(9) . . . . ?
O2 C14 C13 C12 52.7(9) . . . . ?
O2A C14A C13A C12A 63.4(7) . . . . ?
O2A C14A C13A N1A -57.2(7) . . . . ?
N2 C13 C12 S1 177.7(6) . . . . ?
N2 C13 C14 O1 112.7(8) . . . . ?
C2 C3 C4 C5 1.4(8) . . . . ?
C2 C1 C6 C5 0.6(8) . . . . ?
C2 C1 C6 C7 -177.8(6) . . . . ?
C2A C3A C4A C5A 3.2(8) . . . . ?
C2A C1A C6A C5A -3.0(8) . . . . ?
C2A C1A C6A C7A 179.0(6) . . . . ?
C3 C4 C5 C6 -1.0(8) . . . . ?
C3A C4A C5A C6A -4.8(8) . . . . ?
C5 C6 C7 C8 1.5(8) . . . . ?
C5 C6 C7 N1 -174.6(7) . . . . ?
C5 C6 C1 Au1 178.2(5) . . . . ?
C5A C6A C7A C8A -2.8(8) . . . . ?
C5A C6A C7A N1S 178.2(7) . . . . ?
C5A C6A C1A Au1A 179.7(5) . . . . ?
C6 C7 C8 C9 -176.3(7) . . . . ?
C6 C7 N1 C11 176.0(6) . . . . ?
C6 C7 N1 Au1 -5.5(6) . . . . ?
C6A C7A C8A C9A -179.1(7) . . . . ?
C6A C7A N1S C11A -179.0(6) . . . . ?
C6A C7A N1S Au1A 4.0(6) . . . . ?
C7 C8 C9 C10 0.4(8) . . . . ?
C7 N1 C11 C10 1.2(7) . . . . ?
C7A C8A C9A C10A -2.8(7) . . . . ?
C7A N1S C11A C10A -0.7(7) . . . . ?
C8 C9 C10 C11 0.5(8) . . . . ?
C8A C9A C10A C11A 4.0(8) . . . . ?
C9 C10 C11 N1 -1.3(8) . . . . ?
C9A C10A C11A N1S -2.3(8) . . . . ?
C10 C11 N1 Au1 -177.2(4) . . . . ?
C10A C11A N1S Au1A 175.9(5) . . . . ?
C12 C13 C14 O1 -125.2(9) . . . . ?
C12A C13A C14A O1A -114.8(7) . . . . ?
O1A C14A C13A N1A 124.6(8) . . . . ?

loop_
_diffrn_refln_index_h
_diffrn_refln_index_k
_diffrn_refln_index_l
_diffrn_refln_intensity_net
_diffrn_refln_intensity_u
0 -8 0 880.06 28.02
0 -8 1 254.26 9.25
0 -8 2 388.51 13.16
0 -8 5 66.31 3.96
0 -8 6 40.81 3.03
0 -7 0 0.26 2.49
0 -7 0 -1.51 2.65
0 -7 1 10.93 3.14
0 -7 1 8.26 2.72
0 -7 -1 7.43 2.68
0 -7 2 40.55 4.33
0 -7 2 32.91 3.68
0 -7 -2 39.23 3.73
0 -7 3 21.87 3.6
0 -7 -3 22.81 3.2
0 -7 3 18.76 3.09
0 -7 4 103.42 6.52
0 -7 4 102.45 6.5
0 -7 -4 105.82 5.76
0 -7 4 100.51 5.65
0 -7 5 4.67 3.03
0 -7 5 8.33 2.82
0 -7 6 307.17 12.73
0 -7 6 302.31 12.62
0 -7 7 2.92 2.89
0 -7 8 396.87 15.17
0 -7 9 9.59 2.84
0 -7 9 6.85 2.44
0 -7 10 509.48 18.45
0 -7 10 550.69 18.44
0 -7 11 14.3 2.49
0 -7 11 15.46 2.34
0 -7 12 301.72 10.44
0 -6 0 2419.83 77.02
0 -6 1 391.74 16.1
0 -6 -1 394.31 15.79
0 -6 1 403.93 15.9
0 -6 -1 373.57 14.9
0 -6 -2 818.91 28.07
0 -6 2 803.73 28.75
0 -6 -2 796.42 27.34
0 -6 2 792.74 28.46
0 -6 3 96.36 5.98
0 -6 3 92.94 6.57
0 -6 -3 97.43 5.98
0 -6 3 97.95 6.86
0 -6 4 206.72 9.12
0 -6 4 184.68 9.92
0 -6 4 199.29 10.2
0 -6 -4 194.7 8.95
0 -6 5 4.9 2.95
0 -6 5 6.82 2.71
0 -6 5 8.68 3.56
0 -6 6 216.23 9.17
0 -6 6 205.9 10.67
0 -6 7 1.51 3.33
0 -6 7 -1.27 3.09
0 -6 8 148.65 8.56
0 -6 8 138.79 8.07
0 -6 9 5.41 3.46
0 -6 9 4.44 2.88
0 -6 10 1.98 2.67
0 -6 11 1.18 2.36
0 -6 12 136.43 7.29
0 -6 12 129.28 6.65
0 -6 13 6.04 2.75
0 -6 13 4.21 2.12
0 -6 14 123.94 5.68
0 -6 14 96.89 4.82
0 -6 15 5.55 1.52
0 -5 0 0.2 2.46
0 -5 0 -1.89 2.49
0 -5 0 -0.28 2.46
0 -5 1 74.38 4.85
0 -5 -1 73.54 5.09
0 -5 -1 71.08 5.39
0 -5 1 69.07 5.44
0 -5 1 75.25 5.02
0 -5 -1 80.23 5.29
0 -5 2 59.15 8.28
0 -5 2 54.72 4.13
0 -5 -2 51.49 4.58
0 -5 2 55.17 4.98
0 -5 -2 53.94 4.69
0 -5 2 55.27 4.48
0 -5 3 104.03 11.26
0 -5 3 97.72 5.39
0 -5 -3 95.62 5.54
0 -5 3 90.91 5.56
0 -5 3 87.44 6.19
0 -5 4 131.69 6.71
0 -5 4 138.49 13.4
0 -5 4 117.51 7.43
0 -5 -5 156.68 14.67
0 -5 5 148.45 7.35
0 -5 5 139.87 14.6
0 -5 6 364.03 13.75
0 -5 6 333.74 24.53
0 -5 6 349.69 15.05
0 -5 7 266.69 12.79
0 -5 7 278.33 11.23
0 -5 -7 299.76 11.48
0 -5 7 281.73 12.8
0 -5 8 280.11 12.29
0 -5 8 174.27 19.26
0 -5 9 533.93 18.78
0 -5 9 249.05 25.44
0 -5 10 459.51 17.49
0 -5 10 435.17 17.9
0 -5 11 611.34 22.54
0 -5 11 603.84 23.23
0 -5 12 428.14 16.94
0 -5 12 452.13 18
0 -5 13 233.01 10.19
0 -5 13 228.3 11.04
0 -5 14 162.41 7.64
0 -5 14 167.31 8.58
0 -5 15 62.39 4.75
0 -5 16 36.48 3.2
0 -4 0 834.93 27.95
0 -4 0 898.34 33.26
0 -4 0 894.06 34.43
0 -4 0 833.09 27.97
0 -4 -1 4372.22 133.76
0 -4 1 4320.86 133.57
0 -4 -1 4496.4 140.36
0 -4 -1 4485.01 140.63
0 -4 1 4600.05 141.96
0 -4 1 4385.73 138.25
0 -4 1 4412.8 133.74
0 -4 -1 4353.34 133.73
0 -4 -2 174.12 7.98
0 -4 2 174.63 7.66
0 -4 2 187.68 13.52
0 -4 -2 193.89 13.06
0 -4 2 167.88 10.04
0 -4 2 171.11 7.81
0 -4 -2 178.17 7.93
0 -4 -3 670.36 22.95
0 -4 3 671.95 22.44
0 -4 3 726.47 32.26
0 -4 -3 702.08 30.47
0 -4 3 651.67 22.62
0 -4 -3 684.68 22.88
0 -4 -4 58.69 4.42
0 -4 4 56.49 4.08
0 -4 -4 44.28 7.9
0 -4 4 57.08 9.1
0 -4 5 264.29 11.59
0 -4 6 92.38 6.16
0 -4 -6 98.52 10.63
0 -4 -7 148.72 13.37
0 -4 7 159.34 8.45
0 -4 -7 156.27 7.05
0 -4 8 90.98 6.19
0 -4 -8 79.66 9.7
0 -4 9 71.35 5.63
0 -4 10 12.87 4.25
0 -4 10 8.02 3.16
0 -4 11 37.23 5.1
0 -4 11 33.25 4.28
0 -4 12 39.72 5.18
0 -4 12 40.08 4.52
0 -4 13 194.25 10.28
0 -4 13 185.47 9.09
0 -4 14 36.86 4.69
0 -4 14 36.74 3.91
0 -4 15 197.71 9.76
0 -4 16 5.09 2.77
0 -4 17 198.78 7.93
0 -3 0 -1.6 3.42
0 -3 0 0.23 3.24
0 -3 1 273.23 14.88
0 -3 -1 283.7 14.03
0 -3 -1 287.95 14.17
0 -3 2 55.6 7.32
0 -3 -2 49.22 6.26
0 -3 -3 318.69 16.62
0 -3 -4 10.2 2.52
0 -3 -4 7.04 2.04
0 -3 -5 540.89 17.81
0 -3 -5 488.94 16.95
0 -3 -5 542.22 25.09
0 -3 -5 510.53 20.4
0 -3 -6 132.16 9.43
0 -3 -6 135.52 11.31
0 -3 -6 142.89 6.03
0 -3 -7 591.17 26.49
0 -3 -7 647.83 28.13
0 -3 -7 591.13 19.81
0 -3 -8 54.56 7.77
0 -3 -8 47.17 7.27
0 -3 9 1559.64 50.71
0 -3 -9 1594.82 61.08
0 -3 10 84.03 5.81
0 -3 -10 79.72 10.81
0 -3 10 88.96 6.42
0 -3 11 1911.63 61.09
0 -3 -11 1934.22 75.85
0 -3 11 1905.83 62.14
0 -3 12 38.65 4.04
0 -3 12 45.8 5.15
0 -3 -12 40.05 8.92
0 -3 13 641.09 23.92
0 -3 -13 614.39 36.94
0 -3 14 20.3 4.07
0 -3 -14 17.3 3.62
0 -3 15 154.35 8.45
0 -3 -15 153.94 9.3
0 -3 16 7.92 3.01
0 -3 -16 11.01 2.93
0 -2 0 8178.03 249.11
0 -2 -1 7192.79 219.26
0 -2 -2 1462.73 46.69
0 -2 -2 1347.37 43.27
0 -2 -3 759.21 26.52
0 -2 -4 506.51 20.38
0 -2 -5 459.55 20.46
0 -2 -5 461.64 21.22
0 -2 -5 468.87 20.34
0 -2 -6 78.27 8
0 -2 -6 86.83 8.75
0 -2 -6 76.66 7.76
0 -2 -7 232.53 15.28
0 -2 -7 234 13.7
0 -2 -8 56.33 8.39
0 -2 -8 42.08 3.73
0 -2 -9 85.73 10.54
0 -2 -9 65.81 4.95
0 -2 -10 20.33 3.47
0 -2 -10 15.36 2.98
0 -2 -10 14.48 6.44
0 -2 -10 26.68 3.72
0 -2 -11 74.22 12.05
0 -2 -11 51.84 5.42
0 -2 11 68.2 5.37
0 -2 -11 78.37 5.88
0 -2 -12 163.77 17.86
0 -2 -12 127.69 8.76
0 -2 12 156.98 8.26
0 -2 -12 163.69 9.25
0 -2 -13 167.7 10.55
0 -2 -13 214.19 21.54
0 -2 13 201.92 9.65
0 -2 -14 104.17 16.56
0 -2 -14 120.78 8.57
0 -2 -15 183.65 20.89
0 -2 -15 169.27 10.49
0 -2 -16 75.41 6.73
0 -2 -16 65.02 6.28
0 -2 -17 201.03 11.25
0 -2 -18 144.98 8.64
0 -2 -19 363.62 14.73
0 -1 0 0.32 1.84
0 -1 -1 93.16 4.7
0 -1 -1 87.99 4.13
0 -1 -2 636.16 22.44
0 -1 -3 89.56 6.2
0 -1 -3 89.6 6.69
0 -1 -3 76.09 5.73
0 -1 -4 99.86 7.4
0 -1 -4 123.86 8.73
0 -1 -4 104.73 7.22
0 -1 -5 158.06 9.29
0 -1 -5 189.84 12.15
0 -1 -5 165.13 9.98
0 -1 -6 1534.91 56.25
0 -1 -7 165.16 13.2
0 -1 -8 901.54 40.04
0 -1 -9 474.97 27.38
0 -1 -9 457.25 17.23
0 -1 -10 1890.01 73.71
0 -1 -10 1815.07 58.88
0 -1 -11 522.87 20.07
0 -1 -11 519.25 31.96
0 -1 -11 508.79 19.85
0 -1 -11 492.6 20.04
0 -1 -11 516.88 20.31
0 -1 -12 1298.05 43.6
0 -1 -12 1272.47 43.29
0 -1 -12 1203.23 43.49
0 -1 -13 133.84 8.9
0 -1 -13 137.07 8.49
0 -1 -13 138.41 9.06
0 -1 -13 116.77 16.7
0 -1 -14 343.32 16.39
0 -1 -14 375.74 29.85
0 -1 -14 345.08 16.5
0 -1 -14 351.77 15.96
0 -1 -15 38.44 4.95
0 -1 -15 16.7 8.7
0 -1 -16 182.37 10.55
0 -1 -16 152.46 20.08
0 -1 -17 40.4 4.88
0 -1 -18 57.94 5.44
0 -1 -18 52.93 5.8
0 -1 -19 9.93 2.67
0 -1 -19 9.86 2.84
0 -1 -20 5.26 1.96
0 0 -1 0.72 0.84
0 0 2 9999 294.47
0 0 -2 8629.95 297.69
0 0 -3 5.58 3.52
0 0 3 6.5 1.24
0 0 4 249.23 8.45
0 0 -4 232.03 13.55
0 0 -5 5.11 4.38
0 0 5 3.29 1.22
0 0 -6 540.02 25.71
0 0 -7 -1.33 5.16
0 0 -8 872.41 39.45
0 0 -9 -0.6 6.07
0 0 -9 0.47 2.51
0 0 -10 64.03 10.13
0 0 -10 67.35 5.22
0 0 -11 1.58 2.54
0 0 -11 -0.16 3.02
0 0 -11 0.78 5.96
0 0 -11 1.21 2.3
0 0 -12 498.24 20.49
0 0 -12 496.84 20.16
0 0 -12 513.38 33.24
0 0 -12 471.94 20.09
0 0 -12 527.55 20.4
0 0 -13 0.21 2.95
0 0 -13 0.62 3.25
0 0 -13 1.09 2.63
0 0 -13 -3.9 6.72
0 0 -14 336.59 15.95
0 0 -14 321.36 15.73
0 0 -14 322.46 15.64
0 0 -14 340.81 28.74
0 0 -15 2.41 3.16
0 0 -15 1.12 7.26
0 0 -15 0.83 2.45
0 0 -15 -0.49 3.1
0 0 -16 127.24 8.34
0 0 -16 113.87 17.77
0 0 -16 128.94 9.06
0 0 -17 0.78 2.43
0 0 -17 1.4 2.92
0 0 -18 549.96 23.28
0 0 -18 586.15 22.15
0 0 -19 -0.78 2.52
0 0 -19 2.11 2.31
0 0 -20 723.78 26.97
0 0 -20 800.9 26.39
0 1 -1 92.91 4.37
0 1 -2 757.66 26.21
0 1 -3 98.8 7.11
0 1 -4 103.58 8.3
0 1 -5 193.69 12.59
0 1 -6 1486.14 54.88
0 1 -7 141.51 12.28
0 1 -8 842.21 38.14
0 1 -9 493.95 27.21
0 1 -9 430.64 16.54
0 1 -10 1859.18 73.22
0 1 -10 1812.31 58.61
0 1 -11 504.52 19.94
0 1 -11 501.19 19.22
0 1 -11 517.78 19.82
0 1 -11 493.9 31.15
0 1 -12 1224.87 42.5
0 1 -12 1286.84 42.98
0 1 -12 1260.55 43.13
0 1 -12 1301.83 59.64
0 1 -13 146.22 9.11
0 1 -13 130.06 8.42
0 1 -13 135.4 8.57
0 1 -13 138.15 17.7
0 1 -14 369.35 16.78
0 1 -14 337.87 16.05
0 1 -14 364.56 16.84
0 1 -14 370.18 16.41
0 1 -14 376.37 29.8
0 1 -15 29.63 4.56
0 1 -15 29.76 4.73
0 1 -15 26.07 9.99
0 1 -16 169.3 10.49
0 1 -16 154.06 20.02
0 1 -17 46.16 4.83
0 1 -17 38.98 5.33
0 1 -18 62.08 5.18
0 1 -18 53.34 5.49
0 1 -18 49.84 5.61
0 1 -19 10.11 2.54
0 1 -19 6.94 2.79
0 1 -19 11.12 2.92
0 1 -20 3.2 1.81
0 1 -20 5.47 1.79
0 1 -21 1.13 1.15
0 2 -2 1282.88 40.65
0 2 -3 722.07 25.63
0 2 -4 347.75 15.67
0 2 -5 477.11 21.26
0 2 -6 35.21 6.01
0 2 -7 224.1 15.1
0 2 -8 51.6 4.06
0 2 -8 61 8.53
0 2 -9 63.34 9.4
0 2 -9 66.23 4.89
0 2 -10 17.02 3.27
0 2 -10 18.42 3.1
0 2 -10 14.7 6.25
0 2 -11 75.86 5.77
0 2 -11 72.95 5.56
0 2 -11 76.56 11.82
0 2 -12 178.06 9.77
0 2 -12 180.23 9.64
0 2 -12 166.28 17.69
0 2 -13 201.1 10.85
0 2 -13 198.04 20.27
0 2 -14 144.08 8.93
0 2 -14 90.9 15.05
0 2 -15 170.29 10.33
0 2 -15 147.17 18.49
0 2 -16 56.13 6.06
0 2 -17 188.49 10.83
0 2 -17 186.3 10.54
0 2 -18 183.83 9.07
0 2 -18 180.24 9.74
0 2 -19 416.41 15.22
0 2 -19 419.29 16.05
0 2 -20 253.61 9.98
0 3 -5 517.21 20.81
0 3 -6 147.88 10.02
0 3 -7 536.4 24.63
0 3 -8 45.69 7.21
0 3 -9 1494.14 58.13
0 3 -10 74.32 5.4
0 3 -10 72.16 10.22
0 3 -11 1957.87 62.79
0 3 -11 1859.42 74.79
0 3 -12 41.42 4.76
0 3 -13 628.1 24.19
0 3 -14 18.25 3.94
0 3 -14 18.1 3.43
0 3 -15 157.19 9.26
0 3 -15 145.31 8.67
0 3 -16 12.57 3.61
0 3 -16 10.35 2.54
0 3 -17 133.65 8.31
0 3 -18 6.19 2.55
0 3 -19 39.31 3.27
0 3 -19 43.64 3.72
0 3 -20 1.51 0.99
0 4 -9 65.57 5.02
0 4 -10 11.26 3
0 4 -11 40.37 4.29
0 4 -12 31.38 4.03
0 4 -13 181.06 9.54
0 4 -14 36.49 4.18
0 4 -16 11.46 3.12
0 4 -17 216.45 10.04
0 4 -18 21.62 2.57
0 5 -16 34.49 3.16
0 6 -14 88.43 4.46
-1 -8 7 154.86 6.27
-1 -8 6 81.65 4.37
-1 -8 3 292.31 10.35
-1 -8 2 248.49 9.13
-1 -8 1 375.44 12.97
-1 -8 0 228.67 8.62
1 -8 1 225.99 8.22
1 -8 4 0.07 1.9
1 -8 5 -0.9 1.75
1 -8 6 -0.17 1.61
-1 -7 12 11.08 2.01
-1 -7 12 10.21 1.96
-1 -7 11 243.84 9.82
-1 -7 11 263.85 9.9
-1 -7 10 4.84 2.43
-1 -7 10 4.01 2.2
-1 -7 9 92.24 5.58
-1 -7 9 96.6 5.53
-1 -7 8 -0.8 2.84
-1 -7 7 35.38 4.03
-1 -7 7 38 3.91
-1 -7 6 11.07 3.23
-1 -7 6 10.44 2.94
-1 -7 5 8.5 3.02
-1 -7 5 6.8 2.65
-1 -7 4 5.77 2.76
1 -7 -4 3.87 2.38
-1 -7 3 63.09 5.05
1 -7 -3 62.43 4.38
-1 -7 3 55.1 4.45
-1 -7 2 8.24 3.06
1 -7 -2 12.13 2.71
-1 -7 2 11.12 3.03
1 -7 -1 272.75 11.62
-1 -7 1 289.15 11.82
1 -7 -1 264.95 10.75
-1 -7 1 261.88 11.04
1 -7 0 7.97 3.2
1 -7 0 8.85 2.86
-1 -7 0 6.75 3
1 -7 1 619.34 22.26
-1 -7 -1 606.5 21.09
1 -7 1 592.91 20.77
1 -7 2 6.6 3
1 -7 2 8.07 2.57
-1 -7 -2 9.34 2.87
1 -7 3 495.08 18.57
1 -7 3 503.13 18.37
1 -7 3 462.74 16.91
1 -7 4 23.96 3.71
1 -7 4 24.55 3.9
1 -7 4 21.63 2.89
1 -7 5 310.92 12.9
1 -7 5 321.04 13.01
1 -7 5 292.27 11.26
1 -7 6 33.45 4.07
1 -7 6 33.54 2.95
1 -7 7 271.18 10.91
1 -7 7 227.05 8.84
1 -7 8 2.29 2.21
1 -7 8 2.23 2.68
1 -7 9 342.22 12.76
1 -7 9 332.47 12.96
1 -7 10 7.09 2.07
1 -7 10 7.25 2.36
1 -7 11 214.45 8.16
-1 -6 15 12.19 2.03
-1 -6 14 3.44 1.89
-1 -6 14 5.04 2.33
-1 -6 13 44.27 3.82
-1 -6 13 49.38 4.26
-1 -6 12 39.98 3.84
-1 -6 12 40.39 4.28
-1 -6 11 287.81 12.08
-1 -6 10 100.12 6.44
-1 -6 10 103.27 6.94
-1 -6 9 489.56 18.85
-1 -6 9 491.74 19.23
-1 -6 8 84.72 6.15
-1 -6 8 79.62 6.35
-1 -6 7 477.16 17.23
-1 -6 7 470.72 18.82
-1 -6 6 34.47 3.92
-1 -6 6 36.82 4.47
1 -6 -6 39.03 4.11
-1 -6 6 34.37 4.69
-1 -6 5 673.88 23.41
-1 -6 5 644.94 24.42
1 -6 -5 685.69 23.18
-1 -6 5 653.63 24.55
-1 -6 4 32.82 4.05
-1 -6 4 32.97 4.11
1 -6 -4 28.75 3.81
-1 -6 4 34.65 4.56
-1 -6 3 933.56 31
-1 -6 3 903.44 31.84
1 -6 -3 912.09 30.44
-1 -6 3 904.46 30.41
-1 -6 3 905.73 31.75
-1 -6 2 66.11 5.34
1 -6 -2 65.64 5.58
-1 -6 2 70.44 5.61
-1 -6 2 59.5 4.87
1 -6 -2 61.38 4.97
-1 -6 2 62.25 5.53
1 -6 -1 1242.32 40.93
-1 -6 1 1265.03 41.26
-1 -6 1 1256.23 41.55
1 -6 -1 1285.51 42.65
-1 -6 1 1271 42.31
-1 -6 0 112.55 7.17
1 -6 0 115.17 7.54
-1 -6 -1 372.78 14.71
1 -6 1 367.59 15.58
1 -6 1 384.16 16.06
-1 -6 -1 394.34 15.34
-1 -6 -2 99.47 6.14
1 -6 2 107.5 7.22
1 -6 3 30.61 4.6
1 -6 3 36.8 4.63
1 -6 4 26.58 4.35
1 -6 4 26.45 4.25
1 -6 5 10.57 3.65
-1 -6 -6 6.25 2.76
1 -6 6 2.73 3.29
1 -6 7 109.07 7.14
1 -6 7 110.62 7.47
1 -6 8 44.25 4.68
1 -6 8 51.92 5.33
1 -6 9 330.92 13.79
1 -6 10 80.05 5.42
1 -6 11 363.03 13.87
1 -6 11 351.13 14.46
1 -6 12 39.68 3.54
1 -6 12 42.04 4.11
1 -6 13 271.59 10.23
1 -6 13 280.02 10.99
1 -6 14 9.54 2.12
-1 -5 17 116.44 4.98
-1 -5 16 174.07 7.81
-1 -5 15 131.68 6.6
-1 -5 15 158.11 7.8
-1 -5 14 259.24 10.98
-1 -5 14 270.49 11.96
-1 -5 13 298.39 12.76
-1 -5 13 318.66 13.8
-1 -5 12 267.61 11.83
-1 -5 12 260.59 12.51
-1 -5 11 291.55 12.96
-1 -5 11 297.95 13.72
-1 -5 10 164.23 9.03
-1 -5 10 172.09 9.7
-1 -5 9 39.07 10.36
-1 -5 9 54.39 5.15
-1 -5 8 68.37 5.01
-1 -5 8 74.73 5.79
-1 -5 8 69.99 6.04
-1 -5 7 12.75 3.69
1 -5 -7 10.13 6.3
-1 -5 7 14.36 7.63
-1 -5 7 11.05 3.01
-1 -5 7 10.97 3.3
1 -5 -6 61.99 10.06
-1 -5 6 58.57 4.76
1 -5 -6 64.54 4.54
-1 -5 6 62.37 5.56
-1 -5 6 46.9 10.02
1 -5 -5 21.77 3.19
-1 -5 5 20.29 3.45
-1 -5 5 16.23 3.61
-1 -5 5 22.49 7.28
1 -5 -4 21.37 7.11
-1 -5 4 35.27 7.75
-1 -5 4 27.88 3.92
-1 -5 4 28.67 3.43
1 -5 -4 28.55 3.42
-1 -5 4 28.85 3.65
1 -5 -3 24.92 6.73
-1 -5 3 25.55 7.07
-1 -5 3 19.61 3.22
1 -5 -3 24.03 3.3
-1 -5 3 20.9 3.52
-1 -5 3 17.56 3.63
1 -5 -3 18.82 3.28
-1 -5 2 256.15 10.63
-1 -5 2 251.1 17.65
-1 -5 2 245.9 10.35
-1 -5 2 252.51 11.22
1 -5 -2 238.43 11.09
-1 -5 1 253.88 11.54
-1 -5 1 277.92 11.47
-1 -5 1 271.34 17.92
1 -5 -1 267.44 16.95
1 -5 -1 288.06 11.34
-1 -5 1 283.75 11.42
1 -5 -1 277.17 12.21
-1 -5 1 275.29 12
1 -5 0 505.62 17.96
-1 -5 0 497.07 18.12
1 -5 0 439.18 22.84
-1 -5 0 497.41 18.01
1 -5 0 514.28 17.76
-1 -5 0 476.01 18.44
1 -5 0 486.54 18.92
1 -5 1 748.96 24.55
-1 -5 -1 710.99 25.06
-1 -5 -1 711.4 25.35
1 -5 1 700.1 26
1 -5 1 731.42 24.79
-1 -5 -1 741.95 25.18
-1 -5 -2 414.43 16.1
1 -5 2 413.16 16.89
1 -5 2 434.02 15.66
-1 -5 -2 425.45 16.08
-1 -5 -3 458.36 17.06
1 -5 3 414.31 17.54
1 -5 3 455.65 16.28
1 -5 4 311.08 12.13
-1 -5 -5 350.42 13.06
1 -5 5 316.06 14.44
1 -5 5 335.46 12.82
1 -5 6 313.58 14.23
-1 -5 -6 337.98 12.78
1 -5 7 265.74 12.71
-1 -5 -7 291.13 11.49
1 -5 8 334.01 14.45
1 -5 9 301.66 13.99
1 -5 9 302.05 13.47
1 -5 10 333.49 14.9
1 -5 10 334.44 14.25
1 -5 11 151.79 9.06
1 -5 11 157.65 8.34
1 -5 12 113.51 7.4
1 -5 12 104.62 6.37
1 -5 13 13.99 3.55
1 -5 13 12.23 2.74
1 -5 14 3.76 2.9
1 -5 14 3.23 2.06
1 -5 15 4.35 2.44
1 -5 16 9.47 1.78
-1 -4 17 3.23 2.23
-1 -4 16 23.6 3.73
-1 -4 15 18.48 4.05
-1 -4 14 4.85 3.57
-1 -4 14 3.26 2.57
-1 -4 13 15.99 4.2
-1 -4 13 15.15 3.35
-1 -4 12 319.26 14.49
-1 -4 12 310.85 13.47
-1 -4 11 22.34 4.5
-1 -4 11 15.94 3.79
-1 -4 10 1083.94 38.15
-1 -4 10 1116.29 37.6
-1 -4 9 51.37 5.54
1 -4 -9 61.52 9.32
-1 -4 9 59.06 5.27
1 -4 -8 1041.35 44.87
-1 -4 8 1042.79 35.52
1 -4 -7 64.51 9.62
-1 -4 7 77.43 5.68
1 -4 -6 844.63 35.71
-1 -4 6 727.26 26.69
1 -4 -6 832.15 37.27
1 -4 -5 125.35 6.05
-1 -4 5 117.6 13.83
1 -4 -5 139.95 12.83
1 -4 -4 849.88 28.12
-1 -4 4 852.34 28.4
1 -4 -4 955.17 38.42
-1 -4 4 991.12 41.24
1 -4 -3 253.54 10.37
-1 -4 3 252.92 10.23
1 -4 -3 262.93 16.59
-1 -4 3 279.81 17.93
-1 -4 2 1823.16 59.49
1 -4 -2 1935.71 59.62
-1 -4 2 2079.36 69.81
1 -4 -2 1892.38 67.21
-1 -4 2 1908.64 59.72
1 -4 -2 1932.69 59.65
1 -4 -1 453.1 15.86
-1 -4 1 430.97 15.97
1 -4 -1 398.01 20.65
-1 -4 1 454.08 19.4
1 -4 -1 459.98 20.18
-1 -4 1 481.19 23.04
1 -4 -1 443.44 15.88
-1 -4 1 441.8 16.02
1 -4 0 2493.46 77.23
-1 -4 0 2506.3 77.65
1 -4 0 2501.05 83.24
-1 -4 0 2461.46 82.65
1 -4 0 2593.12 83.96
-1 -4 0 2603.27 85.75
1 -4 0 2493.87 77.37
-1 -4 0 2504.02 77.59
1 -4 1 20.29 2.92
-1 -4 -1 25.25 3.42
-1 -4 -1 9.13 4.67
1 -4 1 15.61 4.53
1 -4 1 18.06 5.04
-1 -4 -1 11.77 4.49
1 -4 1 19.69 2.98
-1 -4 -1 23.02 3.27
-1 -4 -2 309.62 12.32
1 -4 2 321.6 15.49
1 -4 2 322.19 18.01
-1 -4 -2 322.79 12.25
1 -4 2 328.21 12.03
-1 -4 -3 16.78 3.03
1 -4 3 15.15 2.43
1 -4 3 14.83 5.61
1 -4 4 79.26 10.39
1 -4 4 85.63 4.73
-1 -4 -4 84.3 5.33
-1 -4 -4 83.74 4.64
1 -4 4 77.4 5.52
1 -4 5 4.37 2.09
-1 -4 -5 4.95 2.19
1 -4 5 3.26 2.49
-1 -4 -5 5.38 4.87
-1 -4 -6 14.59 2.58
1 -4 6 13.58 3.2
-1 -4 -6 16.11 5.22
1 -4 7 42.06 4.65
-1 -4 -7 47.51 3.67
1 -4 8 367.02 15.34
1 -4 9 102.21 6.81
1 -4 10 859.8 30.98
1 -4 10 858.42 30.2
1 -4 11 88.24 6.91
1 -4 11 93.48 6.36
1 -4 12 729.03 26.77
1 -4 12 713.15 25.53
1 -4 13 57.19 5.49
1 -4 13 44.92 4.3
1 -4 14 299.06 13.14
1 -4 15 50.21 4.73
1 -4 16 185.14 8.2
-1 -3 16 471.96 17.76
1 -3 -16 443.28 18.97
-1 -3 15 9.06 3.52
1 -3 -15 7.48 3.15
-1 -3 14 902.85 32.01
-1 -3 13 12.04 3.91
-1 -3 13 12.35 2.93
1 -3 -13 4.16 6.74
-1 -3 12 1066.07 36.21
-1 -3 12 1019.25 34.92
1 -3 -12 1031.42 50.05
1 -3 -11 70.09 5.69
-1 -3 11 88.05 6.46
-1 -3 11 79.32 5.54
1 -3 -11 70.44 11.02
1 -3 -10 389.73 15.36
-1 -3 10 391.67 16.05
-1 -3 10 392.45 15.38
1 -3 -10 395.57 24.46
-1 -3 9 50.65 4.87
1 -3 -9 48.04 7.81
1 -3 -9 48.05 7.8
-1 -3 9 47.01 4.27
1 -3 -8 107.39 10.74
1 -3 -8 96.51 9.9
1 -3 -7 52.45 7.88
1 -3 -7 83.19 7.87
1 -3 -6 332.51 16.6
1 -3 -6 399.42 20.04
1 -3 -5 7.37 2.44
-1 -3 4 23.9 2.5
1 -3 -4 29.34 5.69
1 -3 -4 21.39 2.63
1 -3 -4 32.92 2.63
1 -3 -4 33.33 3.18
1 -3 -3 43.59 6.35
-1 -3 3 38.48 3.63
-1 -3 2 738.55 26.5
1 -3 -2 774.72 27.98
-1 -3 2 786.08 31.87
-1 -3 1 7.95 4.44
1 -3 -1 6.37 3.03
-1 -3 1 7.14 3.06
1 -3 0 1941.15 65
-1 -3 0 1977.43 64.69
-1 -3 0 2000.03 66.71
1 -3 1 197.57 11.63
-1 -3 -1 164.07 10.73
-1 -3 -1 172.41 10.45
-1 -3 -2 1450.47 50.92
-1 -3 -3 36.26 3.28
-1 -3 -3 34.76 6.23
-1 -3 -4 928.43 28.84
-1 -3 -4 869.36 31.17
-1 -3 -4 872.75 28.34
-1 -3 -5 60.8 7.65
-1 -3 -5 58.57 5.77
-1 -3 -5 61.31 3.58
-1 -3 -6 1110.9 40.61
-1 -3 -6 1130.33 41.81
-1 -3 -6 1075.28 34.36
-1 -3 -7 0.36 3.73
-1 -3 -7 7.1 4.15
-1 -3 -7 10.54 2.22
1 -3 8 879.52 30.12
-1 -3 -8 880.24 37.66
1 -3 9 27.85 3.7
-1 -3 -9 23.85 6.24
1 -3 10 781.06 27.4
-1 -3 -10 823.91 38.83
1 -3 11 24.91 3.36
1 -3 11 23.43 4.26
-1 -3 -11 21.55 3.17
-1 -3 -11 24.01 6.97
1 -3 12 277.04 12.57
-1 -3 -12 251.13 12.52
-1 -3 -12 251.11 21.34
1 -3 13 14.67 3.79
-1 -3 -13 19.41 3.33
1 -3 14 16.12 3.79
-1 -3 -14 16.91 3.57
1 -3 15 6.64 3.1
-1 -3 -15 7.34 2.54
1 -2 -20 111.74 6.17
1 -2 -19 39.61 4.17
1 -2 -18 30.64 4.4
1 -2 -15 -5.32 10.07
1 -2 -14 5.9 3.73
-1 -2 14 8.42 3.16
1 -2 -14 7.14 7.79
1 -2 -13 173.16 9.99
-1 -2 13 164.37 8.82
1 -2 -13 154.17 18.26
-1 -2 12 215.28 10.4
1 -2 -12 231.81 11.55
1 -2 -12 246.8 21.72
-1 -2 11 426.12 16.58
1 -2 -11 428.37 17.28
1 -2 -11 442.89 28.57
1 -2 -10 1288.3 42.93
1 -2 -10 1347.53 56.76
1 -2 -9 887.54 30.21
1 -2 -9 944.25 42.01
1 -2 -8 1239.64 50.05
1 -2 -8 1222.44 46.29
1 -2 -7 422.55 22.78
1 -2 -7 424.18 21.74
1 -2 -7 480.43 21.88
1 -2 -6 674.09 28.7
1 -2 -6 712.44 29.83
1 -2 -6 665.3 28.38
1 -2 -5 343.55 17.16
1 -2 -5 316.35 16.92
1 -2 -4 784.29 29.42
1 -2 -3 865.74 30.12
1 -2 -2 2954.7 93.88
-1 -2 2 3178.17 94.04
1 -2 -2 3077.64 95.17
-1 -2 1 2134.13 69.62
-1 -2 1 2115 66.37
1 -2 -1 2121.8 66.89
-1 -2 0 5683.69 177.11
1 -2 0 5595.55 175.93
-1 -2 0 5928.14 175.6
-1 -2 -1 885.72 31.14
-1 -2 -1 901.38 31.77
-1 -2 -2 73.96 6.32
-1 -2 -2 78.51 4.75
-1 -2 -3 329.14 13.89
-1 -2 -4 71.3 6.29
-1 -2 -4 82.35 6.87
-1 -2 -5 190.73 11.79
-1 -2 -5 198.13 11.22
-1 -2 -6 4.68 3.69
-1 -2 -6 5.05 3.64
-1 -2 -7 89.7 9.22
-1 -2 -8 380.05 14.65
-1 -2 -8 414.61 23.02
-1 -2 -9 592.06 21.58
-1 -2 -9 633.05 32.02
-1 -2 -10 817.65 27.91
-1 -2 -10 773.08 27.96
-1 -2 -10 718.15 28.1
-1 -2 -10 792.73 28.51
-1 -2 -11 395.93 17.42
-1 -2 -11 367.5 17.09
1 -2 12 668.24 23.37
-1 -2 -12 713.05 39.43
-1 -2 -13 155.28 9.86
-1 -2 -13 188.14 19.78
-1 -2 -14 290.07 14.83
-1 -2 -14 358.22 28.17
-1 -2 -15 147.6 9.75
-1 -2 -15 179.56 10.55
-1 -2 -16 228.66 12.34
-1 -2 -17 207.86 11.16
-1 -2 -18 367.36 15.44
-1 -2 -19 134.92 6.95
1 -1 -20 68.8 5.38
1 -1 -19 411.32 17.8
1 -1 -16 138.85 19.56
1 -1 -15 557.19 38.73
1 -1 -15 514.45 22.33
1 -1 -15 550.19 22.72
1 -1 -14 237.16 24.26
1 -1 -14 249.08 13.23
1 -1 -14 248.44 13.1
1 -1 -14 258.83 13.35
1 -1 -13 982.14 36
1 -1 -13 970.1 35.89
1 -1 -13 1019.3 35.93
1 -1 -13 1076.05 54
1 -1 -12 322.2 14.95
1 -1 -12 323.54 15.04
1 -1 -12 349.25 15.09
1 -1 -12 364.62 27.18
1 -1 -11 1015.44 36.04
1 -1 -11 1047.55 35.87
1 -1 -10 137.17 15.19
1 -1 -10 123.08 7.15
1 -1 -9 171.22 8.33
1 -1 -9 218.21 17.55
1 -1 -8 18.95 6.23
1 -1 -7 1.88 5.32
1 -1 -7 2.82 3.81
1 -1 -6 111.09 8.47
1 -1 -6 132.36 11.85
1 -1 -6 114.15 8.37
-1 -1 5 78.88 5.06
1 -1 -5 73.34 6.91
1 -1 -5 70.76 6.13
1 -1 -5 90.92 9.05
-1 -1 4 35.48 3.58
1 -1 -4 37.58 5.8
1 -1 -4 40.31 5.27
1 -1 -4 38.44 4.59
-1 -1 3 631.54 21.3
1 -1 -3 596.58 23.48
-1 -1 2 224.68 9.24
-1 -1 1 1680.71 51.53
1 -1 -1 1688.22 51.69
-1 -1 0 699.69 23.04
-1 -1 0 710.11 22.12
-1 -1 0 635.85 21.22
-1 -1 -1 3934.09 119.87
-1 -1 -1 3929.77 120.55
-1 -1 -2 592.16 21.38
-1 -1 -3 1983.39 65.23
-1 -1 -3 2253.21 67.86
-1 -1 -4 364.85 16.96
-1 -1 -5 1086.65 40.98
-1 -1 -6 450.94 22.43
-1 -1 -7 970.56 40.6
-1 -1 -8 246.65 17.36
-1 -1 -8 209.2 9.36
-1 -1 -9 1510.59 49.46
-1 -1 -9 1600.88 62.43
-1 -1 -10 243.75 11.16
-1 -1 -10 226.49 11.11
-1 -1 -11 779.95 27.89
-1 -1 -11 828.98 28.5
-1 -1 -11 794.91 41.63
-1 -1 -11 806.48 29.01
-1 -1 -11 751.39 27.98
-1 -1 -12 105.16 7.44
-1 -1 -12 105.39 7.63
-1 -1 -12 115.55 14.81
-1 -1 -12 107.76 7.87
-1 -1 -12 96.65 7.32
-1 -1 -12 87.61 6.76
-1 -1 -13 47.29 11.72
-1 -1 -13 57.54 5.62
-1 -1 -13 52.62 5.82
-1 -1 -13 62.23 6.34
-1 -1 -14 15.43 4.16
-1 -1 -14 12.5 8.21
-1 -1 -14 12.14 3.45
-1 -1 -14 11.03 3.78
-1 -1 -15 21.4 4.59
-1 -1 -15 18.5 3.92
-1 -1 -15 18.58 4.31
-1 -1 -15 12.82 7.79
-1 -1 -16 14.74 3.78
-1 -1 -16 5.59 3.59
-1 -1 -17 37.18 4.67
-1 -1 -17 32.1 4.89
-1 -1 -18 48.38 4.69
-1 -1 -18 49 5.37
-1 -1 -19 162.99 8.73
1 0 -21 150.35 6.91
1 0 -21 146.85 7.41
1 0 -20 2.9 2.22
1 0 -19 108.54 7.9
1 0 -18 3.45 2.9
1 0 -17 161.27 10.05
1 0 -16 10.45 8.74
1 0 -16 12.49 3.75
1 0 -16 11.87 4.53
1 0 -15 147.38 19.68
1 0 -15 135.48 9.53
1 0 -15 135 9.15
1 0 -15 137.17 9.38
1 0 -14 1.06 6.42
1 0 -14 3.33 3.53
1 0 -14 2.25 2.88
1 0 -14 2.46 3.03
1 0 -13 323.5 15.21
1 0 -13 335.33 27.21
1 0 -13 311.66 14.82
1 0 -13 343.47 15.32
1 0 -12 0.89 6.33
1 0 -12 2.46 3.16
1 0 -12 2.57 2.49
1 0 -12 3.46 2.53
1 0 -12 1.45 2.89
1 0 -11 1453.63 61.54
1 0 -11 1301.73 44.22
1 0 -10 7.02 6.43
1 0 -10 4.56 2.69
1 0 -9 1583.12 51.22
1 0 -9 1702.11 65.66
1 0 -8 3.87 5.74
-1 0 8 0.85 1.78
-1 0 7 1067.48 34.57
1 0 -7 1166.12 46.29
1 0 -6 3.38 5.47
-1 0 6 4.29 2.12
-1 0 5 1774.29 54.98
1 0 -5 1724.07 61.92
-1 0 4 3.6 2.17
1 0 -4 3.41 4.15
1 0 -4 2.22 2.25
-1 0 3 1409.98 52.61
1 0 -3 2015.91 52.87
1 0 -2 2.86 1.64
1 0 -1 2960.54 89.82
-1 0 0 0.81 0.65
-1 0 -1 2153.79 66.96
-1 0 -2 6.65 2.63
-1 0 -3 855.57 31.15
-1 0 -4 13.63 4.36
-1 0 -5 349.65 18.04
-1 0 -6 3.37 4.05
-1 0 -7 641.35 30.25
-1 0 -8 3.63 4.9
-1 0 -8 0.32 2.24
-1 0 -9 1890.71 60.72
-1 0 -9 1960.2 73.87
-1 0 -10 -2.08 5.78
-1 0 -10 1.03 2.55
-1 0 -11 1587.06 52.01
-1 0 -11 1536.83 51.5
-1 0 -11 1567.99 67.01
-1 0 -11 1528.4 51.44
-1 0 -12 1.78 5.65
-1 0 -12 0.77 3.08
-1 0 -12 -0.59 2.78
-1 0 -12 0.21 2.71
-1 0 -13 705.69 27.4
-1 0 -13 735.14 42.98
-1 0 -14 2.82 3.27
-1 0 -14 1.06 7.16
-1 0 -15 476.48 20.94
-1 0 -15 531.54 36.69
-1 0 -15 494.63 20.45
-1 0 -16 -0.24 3.23
-1 0 -16 1.63 2.63
-1 0 -17 628.21 24.27
-1 0 -17 641.6 25.8
-1 0 -18 0.67 2.32
-1 0 -18 0.21 2.84
-1 0 -19 551.87 20.09
-1 0 -19 532.78 20.94
-1 0 -20 1.35 1.56
1 1 -20 62.96 5.1
1 1 -19 490.82 18.83
1 1 -19 415.42 18.61
1 1 -18 102.12 7.49
1 1 -17 372.55 17.25
1 1 -16 131.11 9.12
1 1 -16 135.45 18.99
1 1 -15 530.76 22.73
1 1 -15 567.27 22.44
1 1 -15 541.13 22.78
1 1 -15 604.77 39.61
1 1 -14 266.69 13.41
1 1 -14 271.17 13.09
1 1 -14 248.13 12.9
1 1 -14 268.02 13.56
1 1 -14 258.43 24.82
1 1 -13 1030.9 35.94
1 1 -13 983.57 35.7
1 1 -13 1042.93 53.34
1 1 -13 1033.14 36.44
1 1 -12 338.83 14.42
1 1 -12 316.35 14.03
1 1 -12 328.85 14.61
1 1 -12 330.24 25.96
1 1 -11 1130.88 51.87
1 1 -11 1059.03 36.55
1 1 -10 143.21 7.81
1 1 -10 170.57 16.38
1 1 -9 193.64 16.64
1 1 -9 181.51 8.5
1 1 -8 34.83 7.66
1 1 -7 16.81 6.17
1 1 -6 130.9 11.93
1 1 -5 89.06 8.83
1 1 -4 49.93 6.14
1 1 -3 629.95 23.94
-1 1 0 625.01 20
-1 1 -1 3608.72 110.27
-1 1 -2 597.89 21.73
-1 1 -3 2265.32 73.3
-1 1 -4 364.86 17.27
-1 1 -5 1145.98 42.89
-1 1 -6 436.72 22.04
-1 1 -7 921.24 39.28
-1 1 -8 224.63 16.86
-1 1 -8 230.07 9.9
-1 1 -9 1591.32 62.3
-1 1 -9 1519.47 49.6
-1 1 -10 259.76 20.49
-1 1 -10 261.11 11.81
-1 1 -11 804.9 28.5
-1 1 -11 746.35 27.95
-1 1 -11 824.15 42.13
-1 1 -11 750.82 27.41
-1 1 -11 791.36 28
-1 1 -12 94.51 7.04
-1 1 -12 92.26 7.02
-1 1 -12 92.62 6.77
-1 1 -12 91.58 6.67
-1 1 -13 51.23 5.24
-1 1 -13 42.55 5.07
-1 1 -13 37.69 10.29
-1 1 -14 14.08 3.77
-1 1 -14 9.37 3.61
-1 1 -14 13.36 3.86
-1 1 -14 19.36 8.82
-1 1 -15 23.65 4.32
-1 1 -15 21.6 4.49
-1 1 -15 35.47 10.38
-1 1 -16 10.32 3.49
-1 1 -16 9.91 3.81
-1 1 -16 8.14 3.62
-1 1 -17 35.57 4.37
-1 1 -17 33.63 4.9
-1 1 -17 38.95 5.01
-1 1 -18 47.76 4.43
-1 1 -18 49.24 5.12
-1 1 -18 44.87 4.99
-1 1 -19 173.41 8.14
-1 1 -19 155.49 8.55
-1 1 -20 52.16 3.54
-1 1 -20 49.25 3.78
1 2 -20 106.21 5.9
1 2 -19 46.54 4.54
1 2 -19 29.82 3.73
1 2 -18 36.68 4.63
1 2 -18 28.42 4.16
1 2 -17 42.02 5.25
1 2 -16 28.48 4.7
1 2 -15 7.17 3.69
1 2 -15 -5.02 9.19
1 2 -14 3.07 3.12
1 2 -14 3.09 3.36
1 2 -14 1.92 7
1 2 -13 188.71 10.21
1 2 -13 171.02 9.82
1 2 -13 178.14 19.14
1 2 -12 239.51 11.24
1 2 -12 220.9 11.09
1 2 -11 464.43 17.94
1 2 -11 458.85 18.07
1 2 -11 471.3 29.3
1 2 -10 1351.79 54.99
1 2 -10 1217.46 40.86
1 2 -9 850.71 29.12
1 2 -9 939.9 40.95
1 2 -8 1264.88 50.91
1 2 -7 427.09 22.44
1 2 -6 674.07 29.33
1 2 -5 492.83 21.99
1 2 -4 730.44 27.97
1 2 -3 944.85 32.74
1 2 -2 2967.81 91.33
-1 2 -2 75.91 4.76
-1 2 -3 414.96 16.83
-1 2 -4 79.01 6.73
-1 2 -5 220.58 12.97
-1 2 -6 7.97 4.2
-1 2 -7 101.66 9.86
-1 2 -8 458.64 23.92
-1 2 -8 385.97 14.93
-1 2 -9 635.19 31.61
-1 2 -9 574.43 21.05
-1 2 -10 783.29 28.89
-1 2 -10 856.73 28.92
-1 2 -10 902.56 41.73
-1 2 -11 393.7 16.75
-1 2 -11 430.46 16.83
-1 2 -11 391.27 26.83
-1 2 -12 711.84 26.57
-1 2 -12 740.45 40.47
-1 2 -13 178.69 10.04
-1 2 -13 147.98 17.73
-1 2 -14 350.78 16.18
-1 2 -14 364.26 28.33
-1 2 -15 177.1 10.44
-1 2 -15 187.24 11.12
-1 2 -15 168.24 10.36
-1 2 -16 204.53 11.79
-1 2 -16 216.98 11.6
-1 2 -17 231.45 11.97
-1 2 -17 216.68 11.32
-1 2 -18 412.27 15.65
-1 2 -18 417.55 16.72
-1 2 -19 180 7.76
-1 2 -19 185.13 8.54
-1 2 -20 147.62 6.18
1 3 -19 38.24 3.65
1 3 -18 389.19 16.12
1 3 -17 16.87 3.53
1 3 -16 454.74 18.67
1 3 -16 392.72 17.12
1 3 -15 9.25 3.29
1 3 -14 888.28 32.21
1 3 -13 10.22 3.39
1 3 -12 1070.02 37.01
1 3 -11 87.57 6.05
1 3 -11 71.26 10.65
1 3 -10 407.88 15.68
1 3 -10 351.06 22.97
1 3 -9 46.56 7.58
1 3 -8 74.02 8.84
1 3 -7 56.15 6.78
1 3 -6 324.6 15.97
-1 3 -5 43.08 5
-1 3 -6 1132.7 42.09
-1 3 -7 2.15 3.72
-1 3 -8 832.31 36.05
-1 3 -9 24.63 6.12
-1 3 -10 787.21 27.57
-1 3 -10 714.09 36.33
-1 3 -11 17.24 3.41
-1 3 -12 257.48 12.21
-1 3 -12 237.77 11.63
-1 3 -13 13.04 3.61
-1 3 -13 14.31 2.83
-1 3 -14 19.92 4.18
-1 3 -14 11.59 3.08
-1 3 -15 6.02 3.23
-1 3 -15 2.72 2.37
-1 3 -16 17.58 3.87
-1 3 -17 6.98 2.93
-1 3 -18 143.04 7.69
-1 3 -18 144.67 7.05
-1 3 -19 3.35 1.6
-1 3 -19 4.16 1.39
1 4 -18 37.38 3.43
1 4 -17 3.61 2.25
1 4 -16 23.35 3.77
1 4 -14 0.63 2.47
1 4 -13 8.21 2.94
1 4 -12 279.19 12.45
1 4 -11 22.51 3.47
-1 4 -10 816.25 28.9
-1 4 -11 101.13 6.82
-1 4 -12 692.56 25.55
-1 4 -13 63.96 5.55
-1 4 -14 300.32 13.27
-1 4 -15 45.98 4.34
-1 4 -16 191 9.79
-1 4 -17 39.62 3.88
-1 4 -18 372.76 13.42
-1 4 -18 366.54 12.95
1 5 -16 154.87 7.28
-1 5 -11 128.58 7.11
-1 5 -12 88.4 5.66
-1 5 -15 2.48 2
-1 5 -16 6.76 1.81
-1 6 -14 9.69 1.54
-2 -8 7 62.35 3.49
-2 -8 4 55.88 3.32
-2 -8 3 66.49 3.73
-2 -8 2 24.92 2.52
-2 -8 1 31.72 2.6
-2 -8 0 3.08 1.72
2 -8 3 21.97 2.55
2 -8 4 60.8 3.73
2 -8 5 59.31 3.5
-2 -7 12 5.47 1.81
-2 -7 12 3.37 1.72
-2 -7 11 5.57 2.24
-2 -7 11 5.56 2.12
-2 -7 10 65.01 4.43
-2 -7 10 59.48 4.23
-2 -7 9 1.75 2.51
-2 -7 8 64.92 4.98
-2 -7 8 72.49 5.01
-2 -7 7 25.21 3.69
-2 -7 7 27.9 3.51
-2 -7 6 80.39 5.68
-2 -7 6 88.89 5.76
-2 -7 5 18.14 3.45
-2 -7 4 444.45 17
2 -7 -4 444.02 15.9
-2 -7 3 9.33 3.19
-2 -7 3 5.1 2.98
2 -7 -3 9.83 2.71
-2 -7 2 775.85 25.78
2 -7 -2 708.52 24.39
-2 -7 2 721.24 25.05
2 -7 -1 8.99 3.12
-2 -7 1 13.12 3.4
2 -7 -1 15.38 2.87
2 -7 0 669.18 23.45
-2 -7 0 643.26 22.26
2 -7 0 620.22 21.57
2 -7 1 13.14 3.53
2 -7 1 17.03 2.82
2 -7 2 469.64 18.03
2 -7 2 457.27 16.18
2 -7 3 13.42 3.34
2 -7 3 15.06 3.63
2 -7 3 12.28 2.47
2 -7 4 470.36 17.97
2 -7 4 488.89 17.97
-2 -7 -4 488.29 16.71
2 -7 4 438.49 15.9
2 -7 5 22.29 3.51
2 -7 5 20.34 3.82
2 -7 5 17.23 2.3
2 -7 6 198.94 9.43
2 -7 7 4.86 2.47
2 -7 7 1.17 2.74
2 -7 8 2.54 2.15
2 -7 8 0.85 2.62
2 -7 9 3.49 1.95
2 -7 9 1.96 2.3
2 -7 10 15.83 2.22
2 -7 10 12.79 2.47
-2 -6 16 56.87 2.91
-2 -6 15 15.39 1.83
-2 -6 15 14.14 2.28
-2 -6 14 185.26 8.06
-2 -6 14 200.69 8.6
-2 -6 13 27.07 3.25
-2 -6 13 26.73 3.78
-2 -6 12 505.72 18.55
-2 -6 11 83.5 5.76
-2 -6 10 643.41 23.2
-2 -6 10 628.75 23.48
-2 -6 9 175.54 8.93
-2 -6 9 162.29 9.15
-2 -6 8 605 22.74
-2 -6 8 602.98 21.28
-2 -6 7 123.5 7.77
-2 -6 7 125.36 6.91
-2 -6 6 404.54 16.92
-2 -6 6 413.59 16.14
2 -6 -6 444.7 15.88
-2 -6 6 425.31 17.21
2 -6 -5 56.7 10.76
-2 -6 5 62.5 5.26
-2 -6 5 66.7 5.57
2 -6 -5 65.5 4.83
-2 -6 5 76.11 5.93
-2 -6 4 210.86 9.73
-2 -6 4 204.95 10.1
-2 -6 4 201.55 10.12
-2 -6 4 199.33 9.09
2 -6 -4 198.36 9.02
2 -6 -3 3.92 2.99
-2 -6 3 1.99 2.99
-2 -6 3 6.47 3.03
2 -6 -3 3.28 2.74
-2 -6 3 5.05 2.91
-2 -6 3 4.5 3.14
-2 -6 2 180.46 8.65
2 -6 -2 174.98 8.27
-2 -6 2 182.97 8.98
2 -6 -2 178.87 9.58
-2 -6 2 167.48 9.05
-2 -6 1 21.39 3.84
2 -6 -1 20.46 4.05
-2 -6 1 20.95 3.79
-2 -6 1 26.91 4.06
2 -6 -1 21.77 3.33
2 -6 0 24.59 4.04
-2 -6 0 14.54 3.2
-2 -6 0 17.39 3.56
2 -6 0 19.57 3.19
2 -6 1 13.28 3.64
-2 -6 -1 11.82 3.41
2 -6 2 100.64 7.07
2 -6 3 22.94 4.1
-2 -6 -4 147.39 7.45
-2 -6 -5 25.04 3.5
2 -6 6 443.59 18.05
2 -6 6 439.58 17.81
2 -6 7 72.41 6.17
2 -6 7 70.39 5.73
2 -6 8 662.42 24.1
2 -6 9 109.67 6.62
2 -6 10 640.26 23.3
2 -6 10 642.96 22.66
2 -6 11 104.49 6.43
2 -6 11 111.31 5.89
2 -6 12 382.14 14.77
2 -6 12 402.39 14.12
2 -6 13 53.93 3.7
2 -6 13 36.48 2.73
2 -6 14 103.08 4.61
-2 -5 17 224.77 8.6
-2 -5 16 234.64 9.91
-2 -5 15 193.82 9.09
-2 -5 15 166.73 8.06
-2 -5 14 221.64 10.84
-2 -5 14 228.79 10.2
-2 -5 13 25.11 4.41
-2 -5 13 15.77 3.44
-2 -5 12 5.14 3.69
-2 -5 12 5.38 2.99
-2 -5 11 13.44 4.17
-2 -5 11 12.59 3.37
-2 -5 10 66.71 5.03
-2 -5 10 69.68 5.78
-2 -5 10 71.71 13.24
-2 -5 9 68.31 5.16
-2 -5 9 55.44 11.82
-2 -5 9 68.06 5.7
-2 -5 8 28 4.4
2 -5 -8 25.02 7.83
-2 -5 8 15.74 7.96
-2 -5 8 26.31 3.83
-2 -5 8 24.7 3.93
2 -5 -7 38.64 8.96
-2 -5 7 39.62 10.09
-2 -5 7 50.27 4.72
2 -5 -7 53.67 4.27
-2 -5 7 50.81 5.2
2 -5 -6 48.97 9.44
-2 -5 6 42.73 4.46
2 -5 -6 43.05 9.7
-2 -5 6 44.28 10.03
2 -5 -6 44.83 3.97
-2 -5 6 40.69 4.84
-2 -5 5 143.3 8.33
-2 -5 5 164.26 8.13
2 -5 -5 143.47 14.89
-2 -5 5 134.8 15.16
-2 -5 5 158.28 7.71
2 -5 -5 154.13 7.38
-2 -5 5 161 8.48
-2 -5 4 496.88 20
-2 -5 4 536.11 19.7
-2 -5 4 574.59 31.27
2 -5 -4 589.02 30.31
-2 -5 4 546.81 19.45
2 -5 -4 552.94 19.01
-2 -5 4 534.29 20.24
-2 -5 3 549.92 21.13
-2 -5 3 584.9 20.94
-2 -5 3 619.5 31.85
2 -5 -3 564.58 29.63
2 -5 -3 595.8 20.25
-2 -5 3 576.81 20.71
2 -5 -3 594.58 21.72
-2 -5 3 576.89 21.36
-2 -5 2 514.61 19.91
-2 -5 2 562.22 19.97
2 -5 -2 582.05 28.54
-2 -5 2 582.9 29.72
-2 -5 2 548.09 19.75
-2 -5 2 532.56 20.14
2 -5 -2 563.28 20.87
-2 -5 1 651.33 22.77
2 -5 -1 642.65 29.95
-2 -5 1 637.18 31.44
-2 -5 1 627.58 22.59
-2 -5 1 638.38 22.93
2 -5 -1 652.18 23.74
-2 -5 0 452.28 16.98
2 -5 0 447.18 22.81
-2 -5 0 453.96 17.04
2 -5 0 457.76 18.04
-2 -5 0 446.92 17.07
-2 -5 -1 750.43 26.19
2 -5 1 742.97 27.24
-2 -5 -1 771.48 26.15
-2 -5 -2 424.67 16.27
2 -5 2 397.64 17.01
2 -5 2 438.19 15.61
-2 -5 -3 423.74 15.98
-2 -5 -3 442.81 16.94
2 -5 3 445.33 15.85
-2 -5 -4 444.37 16.26
2 -5 5 230.12 11.45
-2 -5 -5 234.28 9.85
2 -5 6 153.1 8.9
-2 -5 -6 161.37 7.56
2 -5 7 21.85 3.96
2 -5 8 1.36 2.99
2 -5 9 4.65 3.07
2 -5 9 7.15 3.86
2 -5 10 30.06 4.02
2 -5 10 30.28 4.68
2 -5 11 1.34 2.55
2 -5 11 3.68 3.45
2 -5 12 30.63 3.52
2 -5 12 29.12 4.36
2 -5 13 17.17 2.71
2 -5 13 15.02 3.37
2 -5 14 63.07 4.72
2 -5 15 60.31 3.91
-2 -4 18 10.01 2.01
-2 -4 17 37.68 3.8
-2 -4 16 37.37 4.49
-2 -4 15 147.43 7.95
-2 -4 15 175.17 9.26
-2 -4 14 51.05 4.78
-2 -4 14 55.97 5.78
-2 -4 13 701.06 25.68
-2 -4 13 730.55 26.91
-2 -4 12 87.54 6.32
-2 -4 12 82.28 6.96
-2 -4 11 1050.7 35.83
-2 -4 11 1028.04 36.49
-2 -4 10 88.99 6.4
-2 -4 10 92.65 7.04
2 -4 -10 84.07 10.95
-2 -4 9 1452.71 48.16
-2 -4 9 1489.68 48.76
2 -4 -9 1398.51 58.1
-2 -4 8 96.78 6.33
2 -4 -8 85.87 11.96
-2 -4 7 1134.72 39.58
2 -4 -7 1233.91 51.7
2 -4 -7 1189.6 37.84
-2 -4 7 1219.54 39.61
2 -4 -7 1143.12 48.82
-2 -4 6 94.75 6.34
-2 -4 6 84.02 12.7
2 -4 -6 104.54 12
-2 -4 6 99.29 6.19
-2 -4 6 101.39 5.81
2 -4 -6 96.85 5.18
-2 -4 5 826.61 41.11
2 -4 -5 953.02 40.1
2 -4 -5 892.88 28.61
-2 -4 5 857.42 29.15
2 -4 -4 114.24 11.21
-2 -4 4 131.32 13.26
-2 -4 4 103.23 5.83
2 -4 -4 108.14 5.38
-2 -4 3 205.6 15.56
2 -4 -3 211.25 14.75
-2 -4 3 188.01 8.43
-2 -4 2 113.4 6.27
2 -4 -2 119.99 11.23
-2 -4 2 114.8 6.16
-2 -4 1 55.47 4.28
2 -4 -1 57.61 4.03
-2 -4 1 51.84 7.95
-2 -4 1 59.71 4.46
2 -4 -1 57.87 3.96
2 -4 0 55.18 3.84
-2 -4 0 50.95 4.05
-2 -4 0 51.06 7.59
2 -4 0 47.64 5.73
2 -4 0 55.09 3.71
-2 -4 0 52.81 4.27
2 -4 1 120.45 5.76
2 -4 1 117.06 9.25
-2 -4 -1 113.69 6.23
2 -4 2 61.16 3.89
2 -4 2 61.69 7.5
-2 -4 -2 61.62 4.5
-2 -4 -3 106.72 5.87
2 -4 3 117.21 5.55
-2 -4 -3 116.46 6.3
2 -4 3 121.14 11.21
-2 -4 -4 147.9 6.62
-2 -4 -4 143.67 7.26
2 -4 4 142.07 7.82
-2 -4 -4 147.67 11.83
2 -4 5 327.82 14.17
-2 -4 -5 350.34 12.61
2 -4 6 115.39 7.15
-2 -4 -6 105.5 5.55
2 -4 7 1282.22 43.81
-2 -4 -7 1327.09 41.87
2 -4 8 145.46 8.43
2 -4 9 1159.01 39.37
2 -4 10 115.21 7.27
2 -4 11 781.98 28.19
2 -4 11 750.34 26.94
2 -4 12 84.12 6.52
2 -4 12 76.58 5.43
2 -4 13 465.87 18.43
2 -4 14 26.86 3.98
2 -4 15 147.56 7.37
-2 -3 17 504.75 18.5
-2 -3 16 36.45 4.56
-2 -3 15 713.59 26.19
-2 -3 14 5.32 3.77
2 -3 -14 1.81 6
2 -3 -13 97.17 14.26
-2 -3 13 116.06 7.64
-2 -3 13 95.62 6.4
2 -3 -13 109.15 7.5
2 -3 -12 90.41 13.48
-2 -3 12 97.61 7.09
-2 -3 12 101.79 6.38
2 -3 -12 97.65 6.92
2 -3 -11 29.83 8.4
-2 -3 11 44.05 5.01
-2 -3 11 36.65 4.09
2 -3 -11 31.02 4.11
-2 -3 10 105.3 6.87
-2 -3 10 110.39 6.35
2 -3 -10 100.99 12.23
2 -3 -10 89.87 6.06
2 -3 -9 211.07 15.91
-2 -3 9 212.39 10.23
-2 -3 9 229.16 9.93
2 -3 -9 210.09 16.43
2 -3 -9 198.56 16.56
2 -3 -8 6.38 5.57
2 -3 -8 4.3 4.02
2 -3 -8 3.04 5.39
2 -3 -7 211.75 15.28
2 -3 -7 214.48 13.85
-2 -3 7 227.34 8.83
2 -3 -6 12.34 2.12
2 -3 -6 15.68 3.5
-2 -3 6 11.93 2.28
2 -3 -5 614.48 19.71
2 -3 -5 565.19 22.92
2 -3 -4 151.02 5.78
2 -3 -4 164.08 11.8
-2 -3 3 1911.69 68.64
-2 -3 2 196.68 13.2
2 -3 -2 183.83 9.3
-2 -3 1 1939.03 66.34
2 -3 -1 1899.33 61.93
-2 -3 0 151.56 10.85
2 -3 0 154.04 9.05
2 -3 1 2622.82 86.24
-2 -3 -1 2673.37 87.75
-2 -3 -2 109.6 5.34
-2 -3 -2 115.2 5.73
-2 -3 -3 1589.86 49.58
-2 -3 -4 100.33 4.89
-2 -3 -4 92.33 4.54
-2 -3 -4 103.3 8.38
-2 -3 -4 82.27 6.63
-2 -3 -5 950.14 30.39
-2 -3 -5 920.53 29.54
-2 -3 -5 890.76 34.96
-2 -3 -5 937.07 34.97
-2 -3 -6 23.48 2.48
-2 -3 -6 22.58 4.38
-2 -3 -6 19.64 4.49
-2 -3 -7 31.65 6.05
-2 -3 -8 7.47 2.92
2 -3 8 5.75 2.68
-2 -3 -8 4.7 1.89
-2 -3 -8 4.67 3.84
-2 -3 -9 6.39 2.96
-2 -3 -9 16.41 5.49
-2 -3 -9 8.08 2.23
2 -3 9 8.12 2.85
-2 -3 -10 15.04 3
-2 -3 -10 11.33 5.46
2 -3 10 14.79 3.13
-2 -3 -11 26.62 3.79
-2 -3 -11 27.6 7.51
2 -3 11 31.24 4.6
-2 -3 -12 3.37 2.47
-2 -3 -12 0.77 5.23
2 -3 12 2.48 3.22
-2 -3 -13 106.55 7.37
2 -3 13 104.48 7.02
-2 -3 -14 0.95 2.39
2 -3 14 6.34 3.03
-2 -3 -15 237.09 11.52
2 -2 -20 3.57 2.09
2 -2 -19 27.4 4.08
2 -2 -17 29.91 4.51
2 -2 -16 40.47 5.11
2 -2 -16 37.11 10.6
2 -2 -15 156.72 19.95
2 -2 -15 182.75 10.51
-2 -2 15 148.36 8.64
2 -2 -15 186.38 10.78
2 -2 -14 205.62 11.33
-2 -2 14 200.1 10.08
2 -2 -14 200.18 11.36
2 -2 -14 183.03 21.43
2 -2 -13 935.6 34.51
-2 -2 13 938 33
2 -2 -13 993.99 34.69
2 -2 -13 1058.01 52.87
2 -2 -12 461.78 19.69
-2 -2 12 503.13 18.95
2 -2 -12 522.72 20.08
2 -2 -12 505.63 33.12
2 -2 -11 976.57 36.64
-2 -2 11 1096.69 36.13
2 -2 -11 1118.82 36.93
2 -2 -11 1238.03 53.99
2 -2 -10 944.79 43.59
2 -2 -10 831.24 29.23
2 -2 -9 1429.74 46.33
2 -2 -9 1344.58 54.55
2 -2 -8 1388.67 54.06
2 -2 -8 1318.01 48.81
2 -2 -7 1495.09 58.11
2 -2 -7 1636.94 58.94
2 -2 -6 868.52 36.35
2 -2 -6 928.21 36.57
2 -2 -5 1443.53 52.5
2 -2 -5 1550.11 54.23
2 -2 -4 221.71 12.33
2 -2 -3 393.85 16.69
2 -2 -2 39.06 3.14
-2 -2 2 42.91 5.95
-2 -2 1 149.93 6.45
2 -2 -1 166.68 7.36
-2 -2 1 177.96 10.36
-2 -2 0 25.94 4.65
-2 -2 -1 353.01 13.58
-2 -2 -1 355.47 16.11
-2 -2 -2 287.6 12.33
-2 -2 -3 109.77 7.24
-2 -2 -4 230.47 11.26
-2 -2 -4 223.33 12.2
-2 -2 -5 448.05 20.89
-2 -2 -6 445.29 22.07
-2 -2 -7 1617.61 60.72
-2 -2 -8 542.49 28.18
-2 -2 -9 1238.69 43.31
-2 -2 -9 1330.09 43.52
-2 -2 -9 1356.04 55.05
-2 -2 -10 641.52 23.74
-2 -2 -10 606.66 24.01
-2 -2 -10 654.37 24.22
-2 -2 -10 622.76 34.43
-2 -2 -11 789.07 30.3
-2 -2 -11 843.69 30.1
-2 -2 -11 835.3 30.52
2 -2 11 804.4 28.58
-2 -2 -12 425.74 18.83
-2 -2 -12 435.65 19.07
-2 -2 -13 358.41 17.07
-2 -2 -13 399.2 17.64
-2 -2 -13 403.01 29.73
-2 -2 -14 80.58 7.04
-2 -2 -14 66.35 13.43
-2 -2 -14 97.64 7.59
-2 -2 -15 127.26 8.68
-2 -2 -15 150 9.44
-2 -2 -16 27.37 4.2
-2 -2 -17 70.54 5.68
-2 -2 -18 12.97 2.56
2 -1 -21 48.77 4.19
2 -1 -20 245.04 11.91
2 -1 -19 97.84 6.73
2 -1 -18 512.64 20.77
2 -1 -17 156.51 9.5
2 -1 -16 946.21 33.32
2 -1 -16 870.08 34
2 -1 -16 874.48 52.03
2 -1 -15 214.24 23.59
2 -1 -15 230.28 12.85
2 -1 -15 215.44 12.09
2 -1 -15 227.15 11.63
2 -1 -14 540.53 22.2
2 -1 -14 578.16 38.45
2 -1 -14 551.7 21.35
2 -1 -14 498.13 21.58
2 -1 -13 68.52 6.32
2 -1 -13 58.09 12.39
2 -1 -13 66 5.44
2 -1 -13 56.96 5.52
2 -1 -12 18.27 8.47
2 -1 -12 9.87 3.47
2 -1 -12 7.09 2.85
2 -1 -12 13.97 2.73
2 -1 -12 7.1 3.09
2 -1 -11 23.51 4
2 -1 -11 27.82 9.47
2 -1 -10 221.54 19.59
2 -1 -10 209.53 9.85
2 -1 -9 63.53 4.68
2 -1 -9 76.24 11.47
2 -1 -8 52.85 6.67
2 -1 -8 64.07 10.75
-2 -1 8 52.57 5.07
2 -1 -7 63.5 6.96
2 -1 -7 84.25 10.43
2 -1 -7 68.1 7.52
-2 -1 7 72.02 5.64
2 -1 -6 8.36 3.84
2 -1 -6 8.78 5.45
2 -1 -6 15 4.93
-2 -1 6 9.69 3.09
-2 -1 5 172.53 8.42
2 -1 -5 154.89 11.71
-2 -1 4 2577.26 80.5
-2 -1 3 786.1 26.68
-2 -1 2 3029.59 93.52
-2 -1 1 661.75 23.24
-2 -1 1 631.57 21.49
-2 -1 0 2191.7 69.95
-2 -1 0 2322.1 70.29
-2 -1 0 2270.57 71.26
-2 -1 -1 635.2 22.89
-2 -1 -1 681.51 23.24
-2 -1 -2 963.39 33.66
-2 -1 -2 973.21 30.73
-2 -1 -3 399.2 17.53
-2 -1 -4 1476.53 51.86
-2 -1 -5 290.94 16.08
-2 -1 -6 534.42 25.63
-2 -1 -7 16.93 5.37
-2 -1 -7 13.7 2.74
-2 -1 -8 32.75 7.25
-2 -1 -8 34.1 3.68
-2 -1 -9 3.12 4.76
-2 -1 -9 0.68 2.5
-2 -1 -10 58.72 5.22
-2 -1 -10 52.5 10.12
-2 -1 -10 51.05 4.64
-2 -1 -10 46.4 4.62
-2 -1 -10 52.05 4.92
-2 -1 -10 53.52 5.53
-2 -1 -11 18.55 3.7
-2 -1 -11 17.18 3.58
-2 -1 -11 14.66 6.89
-2 -1 -11 12.76 3.15
-2 -1 -11 20.84 4.08
-2 -1 -12 29.64 4.46
-2 -1 -12 29.29 4.54
-2 -1 -12 23.59 3.83
-2 -1 -12 30.74 4.91
-2 -1 -12 41.48 10.15
-2 -1 -13 49.2 5.44
-2 -1 -13 54.8 6.24
-2 -1 -13 52.52 5.81
-2 -1 -13 69.41 13.03
-2 -1 -14 61.26 6.02
-2 -1 -14 62.04 6.43
-2 -1 -14 78.9 7.31
-2 -1 -14 71.97 13.54
-2 -1 -15 48.1 5.37
-2 -1 -15 45.36 5.66
-2 -1 -15 42.42 5.6
-2 -1 -15 42.6 10.96
-2 -1 -15 46.34 5.83
-2 -1 -16 373.05 16.83
-2 -1 -16 392.73 17.88
-2 -1 -17 98.19 6.83
-2 -1 -17 105.29 7.73
-2 -1 -18 766.21 28.05
-2 -1 -19 133.3 7.17
2 0 -21 -0.14 2.07
2 0 -20 7.49 2.48
2 0 -20 7.54 2.93
2 0 -19 2.97 2.42
2 0 -18 144.19 8.54
2 0 -18 137.23 9.04
2 0 -17 -0.25 4.12
2 0 -17 0.58 2.35
2 0 -17 1.39 2.9
2 0 -17 8.25 7.46
2 0 -16 183.66 11.54
2 0 -16 192.23 10.37
2 0 -16 163.81 21.57
2 0 -16 182.99 10.96
2 0 -15 4.59 7.28
2 0 -15 4.72 4.03
2 0 -15 3.16 2.83
2 0 -14 455.82 33.92
2 0 -14 459.05 19.33
2 0 -14 400.19 18.33
2 0 -14 455.13 19.18
2 0 -13 16.09 8.28
2 0 -13 15.51 4.05
2 0 -13 17.68 3.61
2 0 -13 16.67 3.73
2 0 -12 1225.19 41.14
2 0 -12 1159.48 40.73
2 0 -12 1194.23 41.1
2 0 -11 -1.65 6.97
2 0 -11 1.77 2.73
2 0 -10 3687.21 116.4
2 0 -10 4322.52 137.24
2 0 -9 5.52 7.16
-2 0 9 5.09 2.72
-2 0 8 4741.73 148.94
2 0 -8 5530.31 165.48
2 0 -7 18.37 6.7
-2 0 7 9.84 2.94
2 0 -6 2295.82 69.42
2 0 -6 2550.62 78.25
-2 0 5 8.39 2.96
2 0 -5 9.24 2.66
-2 0 4 528.83 19
2 0 -3 10.53 2.95
2 0 -2 780.52 26.01
2 0 -1 23.33 2.21
-2 0 0 28.66 2.83
-2 0 -1 18.76 3.01
-2 0 -1 28.36 2.55
-2 0 -2 1975.59 70
-2 0 -2 2214.64 65.98
-2 0 -3 -1.1 3.23
-2 0 -4 444.63 20.43
-2 0 -5 7.3 4.14
-2 0 -6 2023.61 71.99
-2 0 -7 5.59 4.96
-2 0 -7 1.91 2.3
-2 0 -8 2277.01 80.25
-2 0 -8 2113.08 67.55
-2 0 -9 3.78 4.81
-2 0 -9 0.27 2.49
-2 0 -10 1760.93 56.58
-2 0 -10 1698.31 55.98
-2 0 -10 1752.86 56.13
-2 0 -10 1632.15 55.26
-2 0 -10 1882.42 72.1
-2 0 -11 2.9 2.5
-2 0 -11 1.35 2.73
-2 0 -11 1.13 2.37
-2 0 -11 1.66 2.69
-2 0 -11 -1.65 5.77
-2 0 -12 1374.79 45.68
-2 0 -12 1214.33 44.09
-2 0 -12 1306.49 45.01
-2 0 -12 1310.61 45.79
-2 0 -12 1431.85 63.19
-2 0 -13 2.84 3.38
-2 0 -13 5.61 3.23
-2 0 -13 0.99 6.25
-2 0 -13 2.45 3.12
-2 0 -13 5.53 3.26
-2 0 -14 512.42 22.35
-2 0 -14 500.38 21.6
-2 0 -14 523.19 21.22
-2 0 -14 522.19 36.07
-2 0 -15 0.48 3.4
-2 0 -15 5 2.94
-2 0 -15 1.29 3.65
-2 0 -15 2.11 7.42
-2 0 -15 3.37 3.39
-2 0 -16 74.76 6.24
-2 0 -16 83.98 7.29
-2 0 -16 80.39 7.21
-2 0 -16 89.24 7.25
-2 0 -17 -0.53 2.33
-2 0 -17 1.79 2.57
-2 0 -17 -0.87 2.77
-2 0 -18 30.75 3.72
-2 0 -18 33.21 4.31
-2 0 -19 1.79 1.6
-2 0 -19 4.04 1.91
2 1 -21 50.59 4.19
2 1 -20 270.37 11.18
2 1 -20 229.99 11.74
2 1 -19 101.71 6.52
2 1 -19 96.79 7.01
2 1 -18 516.71 20.35
2 1 -18 511.48 21.23
2 1 -17 130.67 8.88
2 1 -16 832.27 31.4
2 1 -16 815.93 31.12
2 1 -16 737.67 47.35
2 1 -15 198.26 11.38
2 1 -15 218.51 12.07
2 1 -15 203.39 22.87
2 1 -14 516.74 20.58
2 1 -14 495.76 20.74
2 1 -14 542.84 36.48
2 1 -14 496.91 21.08
2 1 -13 70.6 6.25
2 1 -13 72.75 5.91
2 1 -13 61.64 5.77
2 1 -13 67.43 13.09
2 1 -12 5.05 3.14
2 1 -12 3.13 2.58
2 1 -12 4.46 6.38
2 1 -11 23.21 9.15
2 1 -11 27.68 3.93
2 1 -10 205.45 9.67
2 1 -10 224.31 19.7
-2 1 9 58.31 5.93
2 1 -9 80.76 11.66
2 1 -9 70.09 4.88
2 1 -8 92.58 12.14
2 1 -7 57.87 8.88
2 1 -6 51.85 7.86
2 1 -5 143.56 11.08
-2 1 0 2519.8 77.13
-2 1 0 2458.8 76.89
-2 1 -1 701.67 23.68
-2 1 -1 636.38 23.12
-2 1 -2 1015.38 35.22
-2 1 -3 421.35 18.4
-2 1 -4 1556.91 54.45
-2 1 -5 301.81 16.73
-2 1 -6 623.82 28.64
-2 1 -7 24.18 6.02
-2 1 -7 19.34 3.01
-2 1 -8 23.31 6.53
-2 1 -8 16.61 3.01
-2 1 -9 -0.63 4.92
-2 1 -9 0.14 2.55
-2 1 -10 60.93 5.34
-2 1 -10 60.41 5.06
-2 1 -10 62.94 4.91
-2 1 -10 63.16 10.69
-2 1 -11 15.14 3.26
-2 1 -11 18.56 3.58
-2 1 -11 18.61 3.43
-2 1 -11 18.72 7.47
-2 1 -12 19.64 3.82
-2 1 -12 18.16 3.78
-2 1 -12 17.63 3.8
-2 1 -12 20.47 8.43
-2 1 -13 48.61 5.57
-2 1 -13 40.35 10.39
-2 1 -13 47.08 5.31
-2 1 -13 41.67 5.09
-2 1 -14 64.43 12.73
-2 1 -14 66.43 6.15
-2 1 -14 51.93 5.72
-2 1 -15 56.83 12.21
-2 1 -15 56.87 6.22
-2 1 -15 50 5.96
-2 1 -15 54.66 5.75
-2 1 -16 439.96 17.98
-2 1 -16 416.14 18.91
-2 1 -16 421.7 18.21
-2 1 -17 114.81 7.11
-2 1 -17 112.12 7.87
-2 1 -18 803.21 27.55
-2 1 -18 770.09 28.5
-2 1 -19 143.25 6.71
-2 1 -19 128.6 7.11
2 2 -21 4.82 1.52
2 2 -20 3.55 1.86
2 2 -20 2.2 1.94
2 2 -20 3.58 2.07
2 2 -19 36.94 3.82
2 2 -19 37.71 4.23
2 2 -18 38.09 4.81
2 2 -17 22.6 4.32
2 2 -16 63.21 6.27
2 2 -16 53.54 11.78
2 2 -15 158.61 9.72
2 2 -15 121.57 17.44
2 2 -14 176.93 10.05
2 2 -14 167.04 9.98
2 2 -14 146.1 18.5
2 2 -13 973.61 33.78
2 2 -13 905.82 48.82
2 2 -13 922.69 33.61
2 2 -12 441.23 17.84
2 2 -12 444.95 17.97
2 2 -12 482.63 30.91
2 2 -11 1074.79 36.36
2 2 -11 1108.56 51.17
2 2 -11 1071.21 36.57
2 2 -10 836.05 29.26
2 2 -10 982.82 43.54
2 2 -9 1279.6 42.28
2 2 -9 1502.48 56.81
2 2 -8 1365.77 55.02
2 2 -7 1788.01 66.74
2 2 -6 1062.03 43.15
2 2 -5 1567.53 55.98
2 2 -4 172.12 10.5
2 2 -3 396.98 16.73
-2 2 1 144.58 6.26
-2 2 -1 372.85 14.18
-2 2 -2 326.59 13.7
-2 2 -3 106.4 7.31
-2 2 -4 292.9 14.8
-2 2 -5 447.98 21.16
-2 2 -6 419.28 21.46
-2 2 -7 1663.49 62.42
-2 2 -8 500.72 26.92
-2 2 -9 1301.69 54.76
-2 2 -10 618.2 23.68
-2 2 -10 646.62 23.62
-2 2 -10 664.36 23.67
-2 2 -10 677.46 35.27
-2 2 -11 823.4 30.34
-2 2 -11 847.28 30.03
-2 2 -11 855.13 30.22
-2 2 -11 898.35 44.14
-2 2 -12 486.33 19.55
-2 2 -12 475.39 19.13
-2 2 -12 449.44 30.66
-2 2 -13 364.78 16.12
-2 2 -13 397.09 16.98
-2 2 -13 383.93 28.75
-2 2 -13 377.45 17.05
-2 2 -14 103.64 7.78
-2 2 -14 95.8 6.95
-2 2 -14 83.89 14.76
-2 2 -14 98.76 7.62
-2 2 -15 132.55 8.11
-2 2 -15 147.29 9.73
-2 2 -15 135.09 9.02
-2 2 -15 139.06 8.97
-2 2 -16 19.89 4.32
-2 2 -16 16.45 3.19
-2 2 -17 68.51 5.17
-2 2 -17 62.41 5.87
-2 2 -17 62.32 5.24
-2 2 -18 14.12 2.46
-2 2 -18 15.42 3.08
-2 2 -18 14.83 2.46
-2 2 -19 2.67 1.38
-2 2 -19 3.91 1.99
2 3 -21 197 7.35
2 3 -20 9.03 1.84
2 3 -19 421.95 16.28
2 3 -18 16.68 3.31
2 3 -17 554.73 20.29
2 3 -17 417.36 18.23
2 3 -16 35.34 4.88
2 3 -14 2.85 3.06
2 3 -13 103.09 7.19
2 3 -12 91.43 6.43
2 3 -12 70.06 11.64
2 3 -11 42.63 4.35
2 3 -11 37.08 8.06
2 3 -10 82.16 10.81
2 3 -9 178.29 14.54
2 3 -8 -3.7 4.27
2 3 -7 204.56 13.22
2 3 -6 20.01 3.84
-2 3 -4 90.78 6.93
-2 3 -5 952.62 35.92
-2 3 -6 25.87 4.95
-2 3 -7 38.1 6.4
-2 3 -8 5.54 3.95
-2 3 -9 9.05 4.83
-2 3 -10 14.58 3.21
-2 3 -10 14.44 5.59
-2 3 -10 15.39 2.9
-2 3 -11 28.42 4.01
-2 3 -11 21.11 3.37
-2 3 -12 4.29 2.97
-2 3 -12 1.91 2.21
-2 3 -13 120.14 7.91
-2 3 -13 104.56 7.14
-2 3 -14 3.96 3.32
-2 3 -14 3.1 2.24
-2 3 -15 230.9 11.66
-2 3 -15 218.95 10.57
-2 3 -16 1.57 2.77
-2 3 -17 463.02 18.41
-2 3 -18 28.57 3.21
-2 3 -18 25.56 2.54
-2 3 -19 501.34 17.12
2 4 -19 25.63 2.24
2 4 -18 14.47 2.41
2 4 -17 28.12 3.61
2 4 -16 30 4.07
-2 4 -10 90.44 6.45
-2 4 -11 765.28 27.8
-2 4 -12 71.22 5.81
-2 4 -13 437.65 17.76
-2 4 -14 39.32 4.47
-2 4 -15 148.17 7.86
-2 4 -16 19.1 3.27
-2 4 -17 51.76 4.02
2 5 -16 179.35 8.02
-2 5 -9 6.26 2.51
-2 5 -10 21.32 3.17
-2 5 -11 4.85 2.3
-2 5 -12 24.54 3.28
-2 5 -13 15.43 2.68
-2 5 -15 62.52 4.5
-2 5 -16 97.22 4.91
-3 -8 6 1.87 2.3
-3 -8 4 13.29 1.97
-3 -8 3 62.57 3.63
-3 -8 2 9.65 1.92
-3 -8 -1 206.82 9.03
-3 -8 -2 91.51 5.48
3 -8 3 192.68 7.68
3 -8 4 129.89 5.67
-3 -7 13 50.83 2.83
-3 -7 13 45.69 2.66
-3 -7 12 4.71 1.91
-3 -7 12 6.28 1.83
-3 -7 11 140.8 6.6
-3 -7 11 140.21 6.37
-3 -7 10 10.48 2.61
-3 -7 9 314.22 12.3
-3 -7 8 2.14 2.51
-3 -7 8 4.76 2.81
-3 -7 7 563.14 20.33
-3 -7 6 9.58 2.99
-3 -7 5 619.64 22.25
-3 -7 4 60.6 5.07
-3 -7 3 326 12.85
3 -7 -3 307.83 11.62
-3 -7 3 288.71 12.32
-3 -7 2 22.61 3.33
3 -7 -2 16.3 3.41
3 -7 -2 20.28 2.78
-3 -7 2 18.93 3.5
3 -7 -1 172.68 8.85
3 -7 -1 160.88 7.2
3 -7 0 6.4 3.11
3 -7 0 10.89 2.28
3 -7 1 261.99 11.99
3 -7 1 266.56 10.07
3 -7 2 8.69 3.27
3 -7 2 6.61 2.96
-3 -7 -2 10.45 2.76
3 -7 2 9.16 2.15
3 -7 3 117.62 7.09
3 -7 3 113.15 6.98
3 -7 3 110.25 5.22
-3 -7 -3 121.66 6.07
3 -7 4 4.61 2.74
3 -7 4 4.95 3.09
3 -7 5 1.16 3.04
3 -7 6 0.58 2.37
3 -7 6 1.94 2.71
3 -7 7 170.58 7.86
3 -7 7 163.4 8.03
3 -7 8 8.01 2.24
3 -7 8 7.55 2.6
3 -7 9 224.54 8.75
3 -7 9 220.54 9.07
3 -7 10 2.67 1.5
-3 -6 16 55.35 3.05
-3 -6 15 372.54 12.63
-3 -6 15 349.73 12.97
-3 -6 14 41.82 3.63
-3 -6 14 43.35 3.87
-3 -6 13 446.26 16.55
-3 -6 12 21.13 3.37
-3 -6 11 194.73 9.5
-3 -6 11 200.09 9.92
-3 -6 10 16.15 3.84
-3 -6 10 8.5 2.71
-3 -6 10 14.53 3.36
-3 -6 9 190.16 10
-3 -6 9 205.16 10.03
-3 -6 9 207.33 9.27
-3 -6 8 47.85 5.03
-3 -6 8 44.66 4.5
-3 -6 7 151.67 8.64
-3 -6 7 155.09 8.5
-3 -6 7 151.44 8.05
-3 -6 6 43.41 5.02
-3 -6 6 51.29 4.76
3 -6 -6 49.17 4.28
-3 -6 6 49.73 4.4
-3 -6 6 50.01 4.93
3 -6 -5 13.12 6.69
-3 -6 5 3.98 3.24
-3 -6 5 2.61 2.87
-3 -6 5 2.8 2.87
-3 -6 5 4.42 3.29
3 -6 -5 7.42 2.79
-3 -6 4 9.11 3.38
-3 -6 4 8.97 3.04
3 -6 -4 12.51 3.56
3 -6 -4 10 2.97
-3 -6 4 8.91 3.4
-3 -6 4 9.24 3.23
-3 -6 3 185.8 9.48
-3 -6 3 195.29 9.67
3 -6 -3 195.45 10.21
3 -6 -3 196.01 8.71
-3 -6 3 196.35 9.36
-3 -6 2 43.78 4.77
3 -6 -2 39.64 4.97
-3 -6 2 35.64 4.43
3 -6 -2 36.58 3.71
-3 -6 2 38.39 4.44
-3 -6 1 414.52 16.26
3 -6 -1 430.1 17.44
-3 -6 1 425.37 16.32
-3 -6 1 404.38 16.08
3 -6 -1 390.8 15.08
-3 -6 0 89.55 6.14
3 -6 0 84.69 6.63
-3 -6 0 77.83 5.65
-3 -6 0 76.18 5.8
3 -6 0 76.41 5.01
3 -6 1 563.43 21.89
-3 -6 -1 559.2 20.76
3 -6 1 549.97 19.43
3 -6 2 78.22 6.62
-3 -6 -2 84.91 5.66
3 -6 3 390.22 17.38
-3 -6 -3 437.93 15.88
-3 -6 -4 85.6 5.49
3 -6 5 729.35 28.04
-3 -6 -5 803.92 26.32
3 -6 6 75.13 6.04
3 -6 7 665.19 24.33
3 -6 8 53.2 4.84
3 -6 9 221.73 9.95
3 -6 9 212.86 10.46
3 -6 10 32.35 3.5
3 -6 10 34.72 4.15
3 -6 11 132.27 6.27
3 -6 11 126.94 6.91
3 -6 12 16.03 2.13
3 -6 12 21.29 2.87
3 -6 13 82.36 4.33
-3 -5 18 64.62 3.2
-3 -5 17 30.58 2.96
-3 -5 16 45.15 3.51
-3 -5 16 49.36 4.31
-3 -5 15 31.41 3.76
-3 -5 15 38.76 4.44
-3 -5 14 10.07 3.17
-3 -5 14 7.01 3.5
-3 -5 13 33.27 4.27
-3 -5 13 34.54 4.91
-3 -5 12 236.07 11.3
-3 -5 12 244.19 11.99
-3 -5 11 126.48 7.26
-3 -5 11 142.46 8.13
-3 -5 11 134.66 17.25
-3 -5 10 376.59 15.22
-3 -5 10 409.11 16.27
-3 -5 9 323.39 14.43
3 -5 -9 305.84 22.79
-3 -5 9 346.1 27.63
-3 -5 9 320.92 14.12
-3 -5 8 463.09 18.13
3 -5 -8 352.05 26.06
-3 -5 8 378.87 29.61
-3 -5 8 459.57 17.87
3 -5 -7 536.48 31.13
-3 -5 7 538.39 20.93
3 -5 -7 573.28 19.51
-3 -5 7 553.5 19.89
3 -5 -7 566.54 33.12
-3 -5 6 444.98 30.27
3 -5 -6 516.07 30.63
-3 -5 6 500.12 18.8
-3 -5 6 480.9 19.06
-3 -5 6 498.86 18.33
3 -5 -6 516.31 17.72
-3 -5 6 463.09 18.79
-3 -5 5 648.33 36.88
3 -5 -5 746.38 36.97
-3 -5 5 713.43 24.75
-3 -5 5 637.23 24.59
-3 -5 5 692.91 24.26
3 -5 -5 715.43 23.48
-3 -5 5 663.63 24.68
-3 -5 4 442.24 27.78
3 -5 -4 441.39 26.44
-3 -5 4 433.61 16.73
-3 -5 4 425.97 16.81
3 -5 -4 435.74 15.65
-3 -5 4 429.65 16.47
-3 -5 4 417.34 16.78
3 -5 -4 432.67 17.38
3 -5 -3 442.15 25.73
-3 -5 3 449.28 27.2
-3 -5 3 441.17 16.77
-3 -5 3 405.74 16.58
3 -5 -3 443.26 15.71
-3 -5 3 428.22 16.62
-3 -5 3 419.33 16.7
3 -5 -3 452.08 17.69
-3 -5 2 206.91 17.12
3 -5 -2 187.24 15.54
-3 -5 2 179.1 9
3 -5 -2 190.52 8.2
3 -5 -2 182.84 9.72
-3 -5 2 179.56 8.89
-3 -5 2 182.1 9.08
-3 -5 1 198.72 16.56
3 -5 -1 203.22 15.6
-3 -5 1 203.65 9.56
3 -5 -1 199.72 10.23
-3 -5 1 192.85 9.25
-3 -5 1 194.56 9.37
3 -5 0 213.36 15.47
-3 -5 0 219.13 10.37
3 -5 0 232.09 11.29
-3 -5 0 233.15 10.15
-3 -5 0 230.4 10.32
-3 -5 -1 203.44 9.68
3 -5 1 199.46 10.43
-3 -5 -2 286.27 12.28
3 -5 2 284.53 13.15
-3 -5 -3 137.32 7.74
-3 -5 -3 134.49 6.94
-3 -5 -4 82.66 5.17
-3 -5 -4 75.79 5.99
3 -5 4 78.05 6.24
-3 -5 -5 19.07 3.18
3 -5 5 16.76 3.89
-3 -5 -6 60.38 4.46
3 -5 6 61.02 5.69
3 -5 7 144 8.57
3 -5 8 326.45 14.34
3 -5 9 134.36 8.52
3 -5 9 135.12 7.9
3 -5 10 296.88 13.66
3 -5 10 304.93 12.9
3 -5 11 155.9 8.76
3 -5 11 154.73 7.83
3 -5 12 208.38 10.02
3 -5 12 208.36 8.98
3 -5 13 272.01 11.4
3 -5 14 205.44 8.68
-3 -4 18 346.1 12.61
-3 -4 17 18.24 3.33
-3 -4 16 489.73 18.27
-3 -4 16 444.52 16.74
-3 -4 15 78.54 6.36
-3 -4 15 58.42 5.19
-3 -4 14 766.18 28.44
-3 -4 14 776.13 27.44
-3 -4 13 202.99 11.04
-3 -4 13 205.23 10.31
-3 -4 12 363.48 16.01
-3 -4 12 362.04 15.29
-3 -4 11 95.09 7.23
-3 -4 11 90.11 6.43
-3 -4 10 310.07 14.04
-3 -4 10 311.22 13.49
3 -4 -10 305.75 21.49
-3 -4 9 85.69 6.03
3 -4 -9 78.58 11.34
-3 -4 8 469.1 18.28
-3 -4 8 475.49 16.99
-3 -4 8 510.54 31.84
-3 -4 8 454.63 17.86
-3 -4 7 25.51 8.69
3 -4 -7 26.71 7.4
3 -4 -7 23.44 7.53
-3 -4 7 17.84 3.14
-3 -4 7 17.89 3.64
3 -4 -7 19.95 2.83
-3 -4 7 17.88 3.4
-3 -4 6 172.57 8.03
-3 -4 6 168.78 8.69
3 -4 -6 179.6 7.52
-3 -4 6 158.87 16.56
3 -4 -6 186.14 15.85
-3 -4 5 21.02 7.57
3 -4 -5 18.34 6.47
3 -4 -5 15.7 2.49
-3 -4 5 15.64 2.88
-3 -4 5 16.85 2.87
-3 -4 4 67.26 4.99
3 -4 -4 64.98 4.08
-3 -4 4 79.8 11.16
3 -4 -4 76.28 10.09
-3 -4 4 76.48 4.81
-3 -4 3 16.79 3.24
3 -4 -3 17.43 2.52
-3 -4 3 18.2 6.34
-3 -4 2 416.67 15.72
-3 -4 2 474.03 24.58
-3 -4 1 116.73 6.4
-3 -4 1 118.23 6.43
-3 -4 0 860.95 29.14
-3 -4 0 925.69 38.05
-3 -4 -1 120.59 6.74
3 -4 1 129.89 5.96
-3 -4 -2 1176.26 38.47
3 -4 2 1192.03 37.46
-3 -4 -2 1167.54 38.09
3 -4 3 53.37 7.65
3 -4 3 44.88 4.69
-3 -4 -3 47.3 4.06
3 -4 4 1181.85 40.38
-3 -4 -4 1212.73 38.36
3 -4 5 192.22 9.83
-3 -4 -5 191.54 8.14
3 -4 6 1260.89 42.41
-3 -4 -6 1257.04 40.12
3 -4 7 169.74 9.26
3 -4 8 595.02 22.49
3 -4 9 14.52 3.53
3 -4 10 341.76 14.33
3 -4 11 21.9 3.4
3 -4 11 20.36 4.36
3 -4 12 292.77 13.24
3 -4 13 15.43 3.52
3 -4 14 34.77 4
3 -4 15 1.33 2.24
-3 -3 18 153.34 7.14
-3 -3 17 16.87 3.38
-3 -3 16 141.64 8.37
-3 -3 15 32.25 5.17
3 -3 -14 -3.69 10.04
3 -3 -14 5.33 3.27
-3 -3 14 4.74 2.89
-3 -3 14 5.29 3.86
3 -3 -13 -3.5 6.99
3 -3 -13 -1.85 3.48
-3 -3 13 -0.96 2.8
-3 -3 13 1.27 3.59
3 -3 -12 590.32 22.58
3 -3 -12 618.71 36.18
-3 -3 12 602.82 21.85
-3 -3 12 595.29 22.84
3 -3 -11 15.26 3.1
-3 -3 11 12.61 3.01
-3 -3 11 13.52 3.87
3 -3 -10 1118.26 46.12
3 -3 -10 1111.14 48.78
3 -3 -10 1063 35.89
3 -3 -10 968.7 46.63
-3 -3 10 1090.54 35.98
-3 -3 10 1072.26 36.62
3 -3 -9 47.08 8.68
-3 -3 9 59.44 5.12
3 -3 -9 61.97 8.61
3 -3 -9 54.91 9.07
-3 -3 9 62.07 4.69
-3 -3 8 1159.34 37.24
3 -3 -8 1159.21 48.28
3 -3 -8 1226.47 48
3 -3 -8 1111.58 47.16
-3 -3 7 48.85 3.69
3 -3 -7 57.07 8.61
3 -3 -7 50.84 3.36
3 -3 -7 42.6 7.84
3 -3 -7 46.86 7.23
-3 -3 6 1516.35 46.61
3 -3 -6 1441.59 45.89
3 -3 -6 1540.04 53.85
-3 -3 5 43.24 3.42
3 -3 -5 38.36 2.89
3 -3 -5 35.81 5.46
3 -3 -4 2183.26 74.6
-3 -3 4 2280.43 82.45
3 -3 -4 2362.43 71.06
-3 -3 4 2283.03 72.65
-3 -3 4 2366.21 71.73
-3 -3 3 56.64 8.44
-3 -3 3 63.33 3.81
-3 -3 2 745.5 31.86
3 -3 -1 14.07 2.78
-3 -3 1 18.69 5.31
-3 -3 1 14.15 2.45
3 -3 0 546.04 20.45
-3 -3 0 547.63 24.42
-3 -3 0 502.54 17.91
-3 -3 -1 32.92 3.15
-3 -3 -1 29.29 5.73
-3 -3 -1 39.81 3.52
-3 -3 -2 636.02 21.17
-3 -3 -3 84.18 4.94
-3 -3 -3 84.17 4.49
-3 -3 -4 314.81 11.14
-3 -3 -4 304.28 11.81
-3 -3 -4 317.24 11.52
-3 -3 -4 318.15 14.64
-3 -3 -4 308.53 15.37
-3 -3 -5 44.53 3.08
-3 -3 -5 48.02 3.83
-3 -3 -5 38 5.59
-3 -3 -6 131.12 5.8
-3 -3 -6 132.71 10.54
-3 -3 -7 85.37 9.59
-3 -3 -7 85.39 5.16
3 -3 7 90.33 5.95
-3 -3 -7 90.35 6.32
-3 -3 -8 918.78 39.53
-3 -3 -8 840.69 29.61
-3 -3 -8 887 31.33
3 -3 8 874.75 30.14
-3 -3 -9 54.28 8.83
-3 -3 -9 54.89 4.6
-3 -3 -9 58.02 5.63
3 -3 9 64.89 5.01
-3 -3 -9 48.29 4.58
-3 -3 -10 720.4 28.22
-3 -3 -10 756.58 26.98
-3 -3 -10 762.61 38.26
3 -3 11 15.44 3.72
-3 -3 -11 5.75 5.24
-3 -3 -11 5.67 2.69
3 -3 12 432.25 17.58
-3 -3 -12 449.93 18.35
3 -3 13 29.91 4.27
-3 -3 -13 23.08 3.88
-3 -3 -14 621.23 23.57
3 -2 -20 122.38 7.32
3 -2 -17 229.1 11.92
3 -2 -17 220.98 12.32
-3 -2 16 421.33 17.34
3 -2 -16 447.04 35.29
3 -2 -16 483.58 19.74
3 -2 -16 493.78 20.42
3 -2 -15 337.67 15.66
3 -2 -15 316.05 29.27
3 -2 -15 357.24 16.31
-3 -2 15 323.37 14.2
3 -2 -14 671.81 25.64
3 -2 -14 626.67 41.48
3 -2 -14 684.02 26.06
-3 -2 14 638.83 24.08
3 -2 -13 340.38 15.28
3 -2 -13 340.14 15.63
3 -2 -13 347.02 28.83
-3 -2 13 351.32 14.57
3 -2 -12 370.86 28.15
3 -2 -12 367.47 15.27
3 -2 -12 344.55 14.87
-3 -2 12 318.17 13.17
-3 -2 12 337.81 14.17
-3 -2 11 142.16 7.6
3 -2 -11 126.67 7.58
3 -2 -11 134.24 7.84
3 -2 -11 146.43 17.43
3 -2 -10 463.68 17.73
3 -2 -10 425.12 24.4
3 -2 -9 256.46 17.16
3 -2 -9 304.07 22.56
3 -2 -9 285.54 17.53
3 -2 -8 558.9 27.76
3 -2 -8 606.77 28.26
3 -2 -7 347.24 19.31
3 -2 -7 350.04 19.58
3 -2 -6 264.39 17.03
3 -2 -6 248.06 14.68
3 -2 -5 286.12 16.62
-3 -2 3 179.72 12.12
-3 -2 2 442.59 16.52
-3 -2 2 459.46 20.57
-3 -2 1 746.41 25.53
-3 -2 1 789.91 29.41
3 -2 -1 735.75 24.58
-3 -2 0 920.15 32.14
-3 -2 0 1038.44 35.83
-3 -2 -1 1011.66 35.24
-3 -2 -1 1053.87 37.66
-3 -2 -2 1257.71 43.04
-3 -2 -3 423.5 15.53
-3 -2 -3 409.44 18.4
-3 -2 -4 1454.37 51.58
-3 -2 -5 1011.2 39.42
-3 -2 -6 1866.35 67.2
-3 -2 -7 971.28 41.22
-3 -2 -8 645.93 32.47
-3 -2 -9 179.51 9.24
-3 -2 -9 199.41 16.9
-3 -2 -9 182.57 9.39
-3 -2 -9 168.81 9.45
-3 -2 -10 236.87 11.74
-3 -2 -10 253.01 11.95
-3 -2 -10 270.85 21.05
-3 -2 -10 248.57 12.09
-3 -2 -10 240.64 12.2
-3 -2 -11 132.56 8.32
-3 -2 -11 131.57 8.34
-3 -2 -11 125.09 8.19
-3 -2 -11 142.15 16.11
-3 -2 -11 123.71 8.52
-3 -2 -12 274.17 13.7
-3 -2 -12 289.87 13.87
-3 -2 -12 278.89 24.01
-3 -2 -12 275.74 14.11
-3 -2 -13 124.55 8.54
-3 -2 -13 129.48 8.69
-3 -2 -13 131.07 16.85
-3 -2 -14 51.58 5.7
-3 -2 -15 1.07 2.7
-3 -2 -16 73.07 5.98
-3 -2 -17 55.05 4.79
3 -1 -21 61.5 5.01
3 -1 -20 28.32 3.49
3 -1 -19 224.16 11.1
3 -1 -18 60.33 5.55
3 -1 -18 46.85 6.03
3 -1 -17 137.17 8.51
3 -1 -17 115.21 18.15
3 -1 -17 129.15 9.45
3 -1 -16 40.47 4.71
3 -1 -16 38.29 11.82
3 -1 -16 37.72 5.68
3 -1 -15 10.23 3.11
3 -1 -15 18.85 9.29
3 -1 -15 11.7 4.36
3 -1 -14 8.95 9.19
3 -1 -14 9.04 4.26
3 -1 -14 9.25 3.22
3 -1 -14 6.55 2.73
3 -1 -13 254.43 12.99
3 -1 -13 254.15 12.65
3 -1 -13 283.57 12.4
3 -1 -12 133.99 8.19
3 -1 -12 115.81 7.52
3 -1 -12 134.48 7.41
3 -1 -11 1130.63 52.53
3 -1 -11 917.97 32.6
-3 -1 10 294.73 14.06
3 -1 -10 310.65 24.82
-3 -1 9 1884.34 60.29
3 -1 -9 2163.03 76.84
-3 -1 8 459.11 18.45
3 -1 -8 463.87 26.67
3 -1 -8 396.38 19.93
-3 -1 7 2855.03 83.98
3 -1 -7 2692.53 93.17
-3 -1 6 598.22 22.51
-3 -1 5 3275.98 102.48
-3 -1 4 1125.94 37.85
-3 -1 3 1200.62 39.78
-3 -1 2 176.15 8.63
-3 -1 1 549.95 19.86
-3 -1 0 203.57 8.9
-3 -1 0 188.17 9.44
-3 -1 0 194.44 9.5
-3 -1 0 195.92 10.18
-3 -1 -1 2284.17 70
-3 -1 -1 2185.74 71.59
-3 -1 -1 2237.37 72.06
-3 -1 -2 287.47 13.83
-3 -1 -3 1168.24 42.06
-3 -1 -4 152.64 10.76
-3 -1 -5 78.79 8.39
-3 -1 -6 49.83 7.35
-3 -1 -7 1062.34 44.82
-3 -1 -8 361.11 22.92
-3 -1 -9 773.72 27.89
-3 -1 -9 794.99 39.3
-3 -1 -10 245.18 11.86
-3 -1 -10 238.22 20.09
-3 -1 -10 244.12 11.51
-3 -1 -10 234.2 11.44
-3 -1 -10 241.48 12.63
-3 -1 -11 612.21 23.41
-3 -1 -11 566.5 34.9
-3 -1 -11 571.96 22.65
-3 -1 -11 629.63 24.58
-3 -1 -11 548.61 22.89
-3 -1 -12 113.31 8.15
-3 -1 -12 116.46 15.81
-3 -1 -12 107.48 7.56
-3 -1 -12 111.4 8.64
-3 -1 -12 105.42 7.94
-3 -1 -13 696.97 27.36
-3 -1 -13 651.24 26.33
-3 -1 -13 725.56 28.37
-3 -1 -13 659.95 27.01
-3 -1 -13 723.64 27.64
-3 -1 -13 746.03 42.91
-3 -1 -14 151.15 9.58
-3 -1 -14 172.18 11.01
-3 -1 -14 162.39 10.59
-3 -1 -14 176.69 10.89
-3 -1 -14 165.44 19.81
-3 -1 -15 540.24 22.7
-3 -1 -15 592.41 24
-3 -1 -15 612.12 24.24
-3 -1 -16 168.06 9.46
-3 -1 -16 178.08 10.48
-3 -1 -17 324.49 14.72
-3 -1 -18 72.76 5.4
3 0 -21 257.97 10.82
3 0 -21 251.64 11.72
3 0 -20 2.21 2.19
3 0 -19 387.27 16.23
3 0 -18 16.28 4.74
3 0 -18 21.12 3.77
3 0 -17 460.97 37.57
3 0 -17 500.36 22.39
3 0 -17 560.23 21.31
3 0 -17 521.63 21.92
3 0 -16 8.49 8.2
3 0 -16 9.44 3.36
3 0 -16 8.05 2.94
3 0 -16 6.66 4.39
3 0 -15 1361.17 47.97
3 0 -15 1438.06 48.89
3 0 -15 1365.77 69.5
3 0 -14 1.12 7.08
3 0 -14 6.77 2.95
3 0 -14 10.18 3.88
3 0 -13 1786.52 77.22
3 0 -13 1731.33 55.25
3 0 -12 9.84 7.76
3 0 -12 11.14 3.46
3 0 -12 9.34 2.84
3 0 -11 357.58 15.03
3 0 -11 406.31 29.23
3 0 -10 -0.84 8.03
-3 0 10 3.47 3.35
-3 0 9 371.83 16.35
3 0 -9 519.89 29.25
-3 0 8 3.05 3.49
3 0 -8 4.59 6.25
3 0 -8 4.02 3.29
-3 0 7 1393.4 47.61
3 0 -7 1463.13 48.34
-3 0 6 12.52 3.51
3 0 -6 18.14 3.29
-3 0 5 967.82 33.2
3 0 -4 10 4.23
-3 0 4 27.21 5.05
3 0 -3 127.73 7.48
3 0 -2 3.75 2.82
-3 0 2 3.88 2.1
-3 0 1 720.74 23.82
-3 0 0 14.98 3.06
-3 0 -1 3521.23 123.62
-3 0 -1 4207.3 121.29
-3 0 -2 9.07 3.61
-3 0 -2 9.97 1.92
-3 0 -3 1668.29 51.43
-3 0 -3 1406.35 43.42
-3 0 -4 7.86 4.15
-3 0 -5 3508.96 116.08
-3 0 -6 5.25 4.98
-3 0 -7 2850.82 100.04
-3 0 -8 2.36 4.71
-3 0 -9 746.95 27.12
-3 0 -9 759.01 38.3
-3 0 -10 1.36 2.52
-3 0 -10 3.27 2.62
-3 0 -10 4.54 5.6
-3 0 -10 2.69 2.29
-3 0 -11 420.21 17.7
-3 0 -11 411.85 28.67
-3 0 -11 418.5 18.21
-3 0 -11 388.57 17.14
-3 0 -11 384.23 16.66
-3 0 -12 4.27 2.89
-3 0 -12 4.47 3.17
-3 0 -12 2.78 5.75
-3 0 -12 4.5 3.23
-3 0 -12 4.48 3.13
-3 0 -13 227.68 12.53
-3 0 -13 239.05 12.77
-3 0 -13 229.36 22.52
-3 0 -13 215.34 11.62
-3 0 -13 219.37 12.26
-3 0 -13 213.21 11.83
-3 0 -13 234.52 13.1
-3 0 -14 1.67 3.22
-3 0 -14 3.09 5.91
-3 0 -14 0.25 3.3
-3 0 -14 2.48 2.65
-3 0 -14 2.96 3.27
-3 0 -15 1.88 3.5
-3 0 -15 2.98 3.36
-3 0 -15 2.57 2.69
-3 0 -15 2.31 3.27
-3 0 -16 4.57 3.21
-3 0 -16 4.9 2.81
-3 0 -16 7.38 3.26
-3 0 -16 4.65 3.22
-3 0 -17 110.33 6.95
-3 0 -17 128.36 8.16
-3 0 -18 0.23 1.64
-3 0 -18 0.32 2.19
-3 0 -19 348.88 13.67
3 1 -22 24.45 2.31
3 1 -21 79.07 4.81
3 1 -21 64.04 5.14
3 1 -20 34.61 3.63
3 1 -19 235.23 11.24
3 1 -19 246.66 12.12
3 1 -18 63.29 5.46
3 1 -18 52.18 5.59
3 1 -18 57.82 6.37
3 1 -17 130.25 18.81
3 1 -17 146.2 9.4
3 1 -17 142.23 9.75
3 1 -16 21.15 9.57
3 1 -16 36.69 4.88
3 1 -16 32.89 5.57
3 1 -15 18.4 9.07
3 1 -15 15.06 3.64
3 1 -15 18.89 4.54
3 1 -14 8.73 8.21
3 1 -14 7.32 3.73
3 1 -14 10 3.23
3 1 -13 262.94 12.86
3 1 -13 251.41 24.21
3 1 -13 260.91 12.46
3 1 -12 161.24 8.98
3 1 -12 173.94 19.34
3 1 -12 150.45 8.41
3 1 -11 877.09 31.2
3 1 -11 1056.6 50.25
3 1 -10 347.12 25.46
-3 1 10 258.18 12.6
3 1 -9 1944.83 77.41
3 1 -8 425.74 25.85
3 1 -7 2624.47 92.66
-3 1 1 533.75 19.45
-3 1 0 206.55 10.24
-3 1 0 239.98 10.58
-3 1 -1 2317.89 73.64
-3 1 -1 2295.58 74.01
-3 1 -2 297.52 14.39
-3 1 -3 1170.15 42.45
-3 1 -4 155.79 11.08
-3 1 -5 64.94 7.83
-3 1 -6 65.53 8.47
-3 1 -7 1091 45.98
-3 1 -8 334.5 21.94
-3 1 -9 771.97 27.79
-3 1 -9 798.81 39.36
-3 1 -10 219.74 11.2
-3 1 -10 231.83 11.17
-3 1 -10 258.32 20.69
-3 1 -11 644.67 24.86
-3 1 -11 637.77 24.47
-3 1 -11 647.69 37.54
-3 1 -12 118.92 8.3
-3 1 -12 107.34 7.75
-3 1 -12 110.59 15.42
-3 1 -13 698.67 27.89
-3 1 -13 739.93 27.79
-3 1 -13 701.15 28.05
-3 1 -13 793.79 44.1
-3 1 -14 177.23 10.32
-3 1 -14 167.26 10.89
-3 1 -14 163.81 10.62
-3 1 -14 169.07 20.03
-3 1 -15 586.62 22.79
-3 1 -15 588.11 24.34
-3 1 -15 577.92 23.3
-3 1 -15 575.82 23.89
-3 1 -16 156.41 8.71
-3 1 -16 146.03 8.98
-3 1 -16 159.21 9.94
-3 1 -16 164.88 9.85
-3 1 -17 310.25 13.33
-3 1 -17 340.17 14.92
-3 1 -17 325.47 14.58
-3 1 -18 70.02 4.64
-3 1 -18 80.91 5.58
-3 1 -18 73.03 5.33
3 2 -22 50.92 2.96
3 2 -21 103.51 5.36
3 2 -20 143.39 7.07
3 2 -20 138.47 7.36
3 2 -19 147.99 8.55
3 2 -18 405.15 17.57
3 2 -17 198.34 11.25
3 2 -16 501.4 20.68
3 2 -16 476.67 20.33
3 2 -15 316.71 28.34
3 2 -15 332.17 16.06
3 2 -14 600.19 39.47
3 2 -14 646.01 24.84
3 2 -13 363.17 15.68
3 2 -13 369.09 28.67
3 2 -13 362.34 15.89
3 2 -12 337.6 14.36
3 2 -12 329.79 26.4
3 2 -12 332.13 14.52
3 2 -11 103.44 6.57
3 2 -11 105.98 14.07
3 2 -10 461.07 17.7
3 2 -10 545.24 31.3
3 2 -9 226.29 19.15
3 2 -9 210.33 9.34
3 2 -8 682.74 34.94
3 2 -7 395.38 22.76
3 2 -6 222.8 15.19
3 2 -5 264.89 15.58
-3 2 2 417.24 15.88
-3 2 1 721.72 24.93
-3 2 0 824.98 28.37
-3 2 -1 1019.21 35.08
-3 2 -2 1288.75 44.18
-3 2 -3 422.38 18.95
-3 2 -4 1578.71 55.69
-3 2 -5 1136.48 43.64
-3 2 -6 2048.17 73.05
-3 2 -7 1103.35 45.67
-3 2 -8 635.77 32.25
-3 2 -9 180.22 9.1
-3 2 -9 176 9.09
-3 2 -9 195.45 16.64
-3 2 -10 229.55 11.28
-3 2 -10 228.86 11.09
-3 2 -10 250.53 11.39
-3 2 -10 231.39 11.39
-3 2 -10 232.56 19.41
-3 2 -11 120.77 7.75
-3 2 -11 127.08 7.79
-3 2 -11 113.15 7.56
-3 2 -11 122.83 7.95
-3 2 -11 116.81 14.85
-3 2 -12 260.67 13.1
-3 2 -12 275.1 12.87
-3 2 -12 272.94 13.14
-3 2 -12 274.27 13.41
-3 2 -12 252.43 22.53
-3 2 -13 124.24 8.35
-3 2 -13 118.71 7.73
-3 2 -13 112.79 8.01
-3 2 -13 106.63 15.16
-3 2 -14 46.17 5.31
-3 2 -14 41 4.74
-3 2 -14 42.09 5.11
-3 2 -15 1.02 2.45
-3 2 -15 0.62 3.25
-3 2 -15 2.63 2.6
-3 2 -16 72.7 5.93
-3 2 -17 51.05 4.15
-3 2 -17 51.16 4.52
-3 2 -18 118.26 5.71
-3 2 -18 115.78 6.15
3 3 -21 5.83 1.33
3 3 -20 95.56 5.18
3 3 -19 17.13 2.93
3 3 -18 172.55 9.28
3 3 -17 24.8 4.05
3 3 -16 140.46 8.99
3 3 -14 7.51 2.99
3 3 -13 -0.66 3
3 3 -13 4.43 2.77
3 3 -12 505.93 31.8
3 3 -12 569.76 21.2
3 3 -11 4.66 5.17
3 3 -10 1016.17 45.54
3 3 -9 64.96 8.59
3 3 -8 1112.41 45.31
3 3 -7 44.2 6.82
3 3 -6 1395.08 50.82
-3 3 -4 296.14 14.99
-3 3 -5 40.26 5.91
-3 3 -6 138.77 10.82
-3 3 -7 78.25 9.28
-3 3 -8 906.06 39.95
-3 3 -9 58.41 9.1
-3 3 -10 733.86 26.63
-3 3 -10 707.33 25.9
-3 3 -11 8.65 3.15
-3 3 -11 6.8 2.6
-3 3 -12 438.53 17.98
-3 3 -12 407.67 17.16
-3 3 -13 31.24 4.49
-3 3 -13 29.96 3.94
-3 3 -14 600.17 22.81
-3 3 -14 552.31 21.43
-3 3 -15 20.01 3.97
-3 3 -16 590.65 22.81
-3 3 -17 10.32 2.01
-3 3 -17 14.36 2.95
-3 3 -18 290.5 11.34
3 4 -20 138.85 5.65
3 4 -19 15.26 1.87
3 4 -18 338.91 13.13
3 4 -17 19.72 3.2
3 4 -16 504.97 19.8
-3 4 -10 326.27 14.35
-3 4 -11 22.5 3.86
-3 4 -12 287.17 13.1
-3 4 -13 13.68 3.2
-3 4 -14 33.19 4.08
-3 4 -15 1.43 2.28
-3 4 -16 59.47 4.66
-3 4 -17 4.03 1.63
3 5 -15 22.78 3
-3 5 -9 152.7 8.09
-3 5 -10 288.53 12.41
-3 5 -11 162 8.29
-3 5 -12 185.69 8.81
-3 5 -13 214.7 9.35
-3 5 -15 210.71 8.95
-4 -8 6 98.47 5.01
-4 -8 5 85.27 4.89
-4 -8 4 187.5 8.12
-4 -8 3 139.17 6.88
-4 -8 1 174.49 8.14
-4 -8 0 239.3 10.03
-4 -8 -1 88.11 5.45
4 -8 2 252.66 9.32
4 -8 3 59.94 3.48
-4 -7 13 8.29 1.55
-4 -7 13 6.86 1.34
-4 -7 12 303.14 11.26
-4 -7 12 315.36 10.93
-4 -7 11 2.27 1.98
-4 -7 10 410.81 14.05
-4 -7 10 370.27 13.52
-4 -7 9 4.36 2.58
-4 -7 9 4.45 2.48
-4 -7 8 475.03 17.53
-4 -7 7 7.99 2.85
-4 -7 6 331.15 13.36
-4 -7 5 7.25 3.09
-4 -7 4 183.66 8.89
-4 -7 3 10.76 2.98
4 -7 -2 1.27 2.78
4 -7 -2 5.7 2.1
4 -7 -1 29.87 4.07
4 -7 -1 29.21 2.69
4 -7 0 11.63 3.52
4 -7 0 13.16 2.22
-4 -7 0 12.08 2.94
4 -7 1 7.79 3.21
4 -7 1 5.57 3.09
4 -7 1 13.18 2.01
-4 -7 -1 10.02 2.63
4 -7 2 38.26 4.57
4 -7 2 45.33 4.64
-4 -7 -2 45.21 3.96
4 -7 3 16.32 3.76
4 -7 3 21.27 3.62
-4 -7 -3 25.62 3.18
4 -7 4 158.2 8.28
4 -7 5 65.5 5.14
4 -7 6 347.25 13.96
4 -7 6 391.83 14.52
4 -7 7 19.05 2.83
4 -7 7 18.15 3.19
4 -7 8 471.33 16.35
4 -7 8 471.26 16.72
4 -7 9 4.17 1.68
-4 -6 16 238.22 8.64
-4 -6 15 36.37 2.91
-4 -6 15 30.61 2.98
-4 -6 14 118.73 6.11
-4 -6 13 1.7 2.42
-4 -6 12 6.3 2.74
-4 -6 12 1.98 2.98
-4 -6 11 17.45 3.66
-4 -6 11 15.4 3.47
-4 -6 11 16.77 2.91
-4 -6 10 13.4 3.67
-4 -6 10 15.44 3.15
-4 -6 10 15.11 3.45
-4 -6 9 41.35 4.49
-4 -6 9 43.93 4.96
-4 -6 8 42.07 4.68
-4 -6 8 48.75 4.99
-4 -6 8 44.52 4.76
-4 -6 7 67 5.56
-4 -6 7 65.81 5.81
-4 -6 7 51.15 4.8
-4 -6 7 65.62 5.32
-4 -6 6 388.49 15.45
-4 -6 6 379.4 15.54
-4 -6 6 369.76 14.77
-4 -6 6 361.37 15.31
4 -6 -5 35 8.96
-4 -6 5 37.57 9.52
[truncated: 482,188 more chars]
